# Supplementary material for: Characterization of the Skin Microbiota of the Cane Toad Rhinella cf. marina in Puerto Rico and Costa Rica
Source: Front Microbiol. 2018 Jan 5;8:2624. doi: 10.3389/fmicb.2017.02624 (PMC5760547; doi:10.3389/fmicb.2017.02624)
Supplement: Supplementary file 2 [file Table_1.XLSX]

## Sheet: suppl table 1
Supplementary Table 1. Total number of sequences and OTUs for the 42 samples
	SampleID	Sequences	OTUs
PUERTO RICO (SANTA ANA)	01SAV	195770	4402
	02SAV	257569	4602
	03SAV	42482	2074
	04SAV	129456	3976
	05SAV	133423	3608
	06SAV	73015	3160
	07SAV	93153	2632
	08SAV	54072	2627
	09SAV	63957	3338
	010SAV	75882	2711
	1SAD	195577	4514
	2SAD	84273	3598
	3SAD	125149	405
	4SAD	83123	4193
	5SAD	106095	3078
	6SAD	8936	1385
	7SAD	90276	3652
	8SAD	95989	3984
	9SAD	119659	3712
	10SAD	81564	1815
COSTA RICA (SARAPIQUI)	01LSV	78408	3046
	02LSV	101074	2468
	03LSV	85252	2050
	04LSV	41704	947
	05LSV	97257	1863
	06LSV	3676	557
	07LSV	156949	2664
	1LSD	38591	2722
	2LSD	58179	2409
	3LSD	85170	1173
	4LSD	46734	699
	5LSD	139339	1204
	6LSD	30487	985
	7LSD	333312	1514
COSTA RICA (TURRIALBA)	0RM1D	153085	3730
	0RM2D	397058	4798
	0RM3D	252668	3172
	0RM8D	22444	1798
	RM1V	67542	1621
	RM2V	168250	3778
	RM3V	1264649	4784
	RM8V	46158	2246
		5777406	113694
