# Supplementary material for: Characterization of the Skin Microbiota of the Cane Toad Rhinella cf. marina in Puerto Rico and Costa Rica
Source: Front Microbiol. 2018 Jan 5;8:2624. doi: 10.3389/fmicb.2017.02624 (PMC5760547; doi:10.3389/fmicb.2017.02624)
Supplement: Supplementary file 3 [file Table_2.XLSX]

## Sheet: Suppl table 2
Supplementary Table 2. Total number of sequences and OTUs for the 21 collapsed samples
	SampleID	Sequences	OTUs
PUERTO RICO (SANTA ANA)	SA1	374088	4692
	SA2	327026	4453
	SA3	85925	1976
	SA4	207996	4487
	SA5	236510	3989
	SA6	76562	3167
	SA7	178817	3886
	SA8	145475	4103
	SA9	181081	4091
	SA10	154281	2949
COSTA RICA (SARAPIQUI)	S1	111439	4514
	S2	148475	3598
	S3	166500	405
	S4	87072	4193
	S5	218941	3078
	S6	32922	1385
	S7	463905	3652
COSTA RICA (TURRIALBA)	T1	95989	3984
	T2	119659	3712
	T3	81564	1815
	T4	78408	3046
