# Supplementary material for: Characterization of the Skin Microbiota of the Cane Toad Rhinella cf. marina in Puerto Rico and Costa Rica
Source: Front Microbiol. 2018 Jan 5;8:2624. doi: 10.3389/fmicb.2017.02624 (PMC5760547; doi:10.3389/fmicb.2017.02624)
Supplement: Supplementary file 4 [file Table_3.XLSX]

## Sheet: Supplementary-table7-otu50%
Supplementary Table 3. OTU table
#OTU ID	S1	S2	S3	S4	S5	S6	S7	S8	S9	S10	S1	S2	S3	S4	S5	S6	S7	T1	T2	T3	T4	taxonomy
denovo113	40	7	0	7	25	1	6	2	1	2	3	50	1	0	1	0	15	5	3	1	0	k__Bacteria; p__Actinobacteria; c__Actinobacteria; o__Actinomycetales; f__Nocardioidaceae; g__; s__
denovo343	3	1	0	70	16	4	2	16	3	2	7	0	0	0	0	0	0	0	0	0	0	k__Bacteria; p__Bacteroidetes; c__Cytophagia; o__Cytophagales; f__Cytophagaceae; g__Spirosoma; s__
denovo357	14	5	0	20	21	3	6	13	3	6	3	0	0	0	8	0	4	3	52	150	1	k__Bacteria; p__Actinobacteria; c__Actinobacteria; o__Actinomycetales; f__Nocardioidaceae; g__Aeromicrobium; s__
denovo520	12	3	0	8	8	4	5	4	0	7	3	0	0	0	0	0	0	0	0	0	0	k__Bacteria; p__Bacteroidetes; c__[Saprospirae]; o__[Saprospirales]; f__Chitinophagaceae; g__Chitinophaga; s__
denovo649	39	22	1	42	834	23	22	55	7	17	30	4	0	9	38	8	1	10	58	223	28	k__Bacteria; p__Proteobacteria; c__Alphaproteobacteria; o__Rhizobiales; f__Aurantimonadaceae; g__; s__
denovo803	6	3	1	7	22	3	0	0	2	0	3	0	0	0	1	0	0	9	15	7	12	k__Bacteria; p__Bacteroidetes; c__Sphingobacteriia; o__Sphingobacteriales; f__Sphingobacteriaceae; g__; s__
denovo824	34	20	1	21	24	3	14	8	5	9	3	2	0	1	0	0	18	5	10	54	0	k__Bacteria; p__Proteobacteria; c__Gammaproteobacteria; o__Xanthomonadales; f__Xanthomonadaceae; g__Lysobacter; s__brunescens
denovo1016	1	2	0	2	1	0	0	7	4	0	2	8	3	0	0	0	0	0	13	25	1	k__Bacteria; p__Proteobacteria; c__Betaproteobacteria; o__SC-I-84; f__; g__; s__
denovo1022	8	3	0	7	18	1	8	32	2	4	6	17	0	0	0	1	3	8	5	42	1	k__Bacteria; p__Actinobacteria; c__Actinobacteria; o__Actinomycetales; f__Nocardioidaceae; g__; s__
denovo1147	5	2	0	37	5	1	2	1	1	0	0	1	0	0	0	0	0	0	0	0	0	k__Bacteria; p__Proteobacteria; c__Gammaproteobacteria; o__Legionellales; f__Coxiellaceae; g__Aquicella; s__
denovo1275	4	3	0	4	6	0	4	5	1	7	0	1	1	0	0	0	4	2	4	10	0	k__Bacteria; p__Bacteroidetes; c__[Saprospirae]; o__[Saprospirales]; f__Chitinophagaceae; g__Niabella; s__
denovo1340	0	0	0	4	0	1	0	4	2	0	5	9	0	0	0	21	72	2	9	30	0	k__Bacteria; p__Proteobacteria; c__Alphaproteobacteria; o__Rhizobiales; f__Methylocystaceae; g__; s__
denovo1456	15	7	47	5	1	0	1	2	18	0	2	0	0	0	0	0	0	0	2	0	0	k__Bacteria; p__Acidobacteria; c__Acidobacteria-6; o__iii1-15; f__; g__; s__
denovo1600	43	17	0	20	35	0	6	15	5	0	4	1	0	0	279	0	11	5	45	0	3	k__Bacteria; p__Bacteroidetes; c__Flavobacteriia; o__Flavobacteriales; f__Flavobacteriaceae; g__Flavobacterium; s__
denovo1775	20	17	0	1	3	0	6	0	3	0	0	8	0	0	1	0	0	0	108	4	0	k__Bacteria; p__Proteobacteria; c__Betaproteobacteria; o__Burkholderiales; f__Comamonadaceae; g__Comamonas; s__
denovo2017	8	3	0	0	1	1	3	4	6	9	0	0	2	1	0	0	1	1	3	7	1	k__Bacteria; p__Actinobacteria; c__Actinobacteria; o__Actinomycetales; f__Promicromonosporaceae; g__Xylanimicrobium; s__
denovo2060	316	1859	77	61	70	49	806	10	340	15	65	277	117	76	113	23	146	7251	10087	1984	224	k__Bacteria; p__Proteobacteria; c__Gammaproteobacteria; o__Pseudomonadales; f__Moraxellaceae; g__Acinetobacter; s__
denovo2325	41	10	35	15	2	0	4	13	71	1	8	0	0	0	0	0	0	6	2	0	0	k__Bacteria; p__Planctomycetes; c__Planctomycetia; o__Pirellulales; f__Pirellulaceae; g__; s__
denovo2448	134	23	0	132	202	7	3	46	6	7	23	32	2	0	145	0	30	21	161	44	27	k__Bacteria; p__Bacteroidetes; c__Flavobacteriia; o__Flavobacteriales; f__[Weeksellaceae]; g__Chryseobacterium; s__
denovo2491	1	0	60	7	1	0	0	3	0	0	0	0	0	0	0	0	0	0	0	0	0	k__Bacteria; p__Verrucomicrobia; c__Verrucomicrobiae; o__Verrucomicrobiales; f__Verrucomicrobiaceae; g__; s__
denovo2497	38	155	5	0	0	0	33	1	58	0	0	18	0	0	0	0	0	1	6	0	0	k__Bacteria; p__Bacteroidetes; c__Sphingobacteriia; o__Sphingobacteriales; f__; g__; s__
denovo2552	71	2	0	0	1	0	1	0	1	0	3	0	0	0	0	0	0	0	0	0	0	k__Bacteria; p__Bacteroidetes; c__[Saprospirae]; o__[Saprospirales]; f__Chitinophagaceae; g__; s__
denovo2719	29	45	32	49	430	40	16	10	84	19	18	22	0	0	6	2	0	40	30	73	32	k__Bacteria; p__Bacteroidetes; c__Cytophagia; o__Cytophagales; f__Cytophagaceae; g__; s__
denovo3000	8	2	0	8	4	2	1	4	3	0	8	0	0	0	1	1	1	0	12	1	3	k__Bacteria; p__Proteobacteria; c__Alphaproteobacteria; o__Sphingomonadales; f__Sphingomonadaceae
denovo3442	3	5	0	0	0	1	2	2	1	0	14	0	0	0	0	0	0	11	14	9	4	k__Bacteria; p__Proteobacteria; c__Gammaproteobacteria; o__Enterobacteriales; f__Enterobacteriaceae; g__; s__
denovo3504	71	135	4	17	14	4	24	7	10	2	4	28	21	5	3	0	2	28	947	30	2	k__Bacteria; p__Proteobacteria; c__Betaproteobacteria; o__Burkholderiales; f__Comamonadaceae; g__Comamonas; s__
denovo3611	4	4	0	12	0	0	0	1	0	1	1	0	2	0	2	0	0	5	31	156	1	k__Bacteria; p__Proteobacteria; c__Gammaproteobacteria; o__Enterobacteriales; f__Enterobacteriaceae
denovo3824	54	3	0	18	0	0	1	2	0	0	2	9	0	0	0	0	0	0	1	0	0	k__Bacteria; p__Bacteroidetes; c__Cytophagia; o__Cytophagales; f__Cytophagaceae; g__; s__
denovo3847	3	1	1	6	11	1	3	0	1	0	4	0	0	0	0	0	1	0	13	18	0	k__Bacteria; p__Actinobacteria; c__Actinobacteria; o__Actinomycetales; f__Nocardioidaceae; g__Aeromicrobium; s__
denovo4176	17	15	0	16	14	4	7	11	6	12	5	13	8	2	0	0	8	3	21	32	2	k__Bacteria; p__Bacteroidetes; c__[Saprospirae]; o__[Saprospirales]; f__Chitinophagaceae; g__Niabella; s__
denovo4550	0	0	1	0	0	1	0	0	0	0	1	0	0	1	0	0	1	1	5	40	0	k__Bacteria; p__Proteobacteria; c__Gammaproteobacteria; o__Enterobacteriales; f__Enterobacteriaceae; g__Citrobacter; s__
denovo4667	46	67	2	53	27	15	20	30	29	4	56	72	22	5	11	3	19	58	314	1429	31	k__Bacteria; p__Proteobacteria; c__Gammaproteobacteria; o__Enterobacteriales; f__Enterobacteriaceae; g__; s__
denovo4695	8	6	0	2	4	0	8	0	0	2	2	1	3	0	0	0	4	2	3	22	0	k__Bacteria; p__Bacteroidetes; c__[Saprospirae]; o__[Saprospirales]; f__Chitinophagaceae; g__Niabella; s__
denovo4698	0	0	0	1	1	0	0	0	0	0	1	15	0	0	0	2	0	2	3	36	1	k__Bacteria; p__Actinobacteria; c__Actinobacteria; o__Actinomycetales
denovo4794	13	4	0	4	5	1	2	3	0	3	7	0	0	0	0	0	0	1	2	0	0	k__Bacteria; p__Proteobacteria; c__Alphaproteobacteria; o__Rhizobiales; f__Rhizobiaceae; g__Agrobacterium; s__
denovo4851	1	19	0	25	28	3	9	3	1	0	8	5	0	0	0	0	0	0	0	1	0	k__Bacteria; p__Bacteroidetes; c__[Saprospirae]; o__[Saprospirales]; f__Chitinophagaceae; g__Chitinophaga; s__
denovo4871	10	3	0	6	4	7	25	2	5	8	5	44	2	0	0	0	1	11	0	25	0	k__Bacteria; p__Actinobacteria; c__Actinobacteria; o__Actinomycetales; f__Intrasporangiaceae; g__; s__
denovo4901	24	2	1	6	0	2	1	1	1	1	1	44	0	0	1	0	0	3	27	9	2	k__Bacteria; p__Nitrospirae; c__Nitrospira; o__Nitrospirales; f__0319-6A21; g__; s__
denovo4905	14	0	0	45	2	0	1	1	4	0	3	0	0	0	0	0	0	0	0	1	0	k__Bacteria; p__Planctomycetes; c__Planctomycetia; o__Planctomycetales; f__Planctomycetaceae; g__Planctomyces; s__
denovo4974	24	34	1	23	37	4	32	8	13	2	8	9	11	0	4	1	5	3	62	23	12	k__Bacteria; p__Proteobacteria; c__Betaproteobacteria; o__Burkholderiales; f__Comamonadaceae; g__; s__
denovo5216	3	26	0	3	1	6	9	2	2	7	2	1	1	2	0	0	2	5	10	15	0	k__Bacteria; p__Bacteroidetes; c__[Saprospirae]; o__[Saprospirales]; f__Chitinophagaceae; g__Niabella; s__
denovo5435	6	2	0	8	2	2	1	1	3	4	0	1	1	0	0	1	2	0	1	8	0	k__Bacteria; p__Actinobacteria; c__Actinobacteria; o__Actinomycetales
denovo5453	1	2	1	14	11	0	0	1	0	0	2	0	0	0	5	0	0	1	6	0	1	k__Bacteria; p__Proteobacteria; c__Gammaproteobacteria; o__Xanthomonadales; f__Xanthomonadaceae; g__; s__
denovo5499	8	14	0	7	1	0	3	2	1	0	0	0	6	1	1	0	0	14	30	6	0	k__Bacteria; p__Proteobacteria; c__Gammaproteobacteria; o__Pseudomonadales; f__Moraxellaceae; g__Acinetobacter; s__
denovo5504	14	4	0	11	2	0	2	7	8	0	0	3	0	0	0	0	0	0	1	2	0	k__Bacteria; p__Proteobacteria; c__Alphaproteobacteria; o__Rhizobiales; f__Hyphomicrobiaceae; g__Devosia; s__
denovo5544	6	3	0	5	3	0	3	4	5	2	1	0	0	0	0	0	2	0	0	20	0	k__Bacteria; p__Proteobacteria; c__Betaproteobacteria; o__Burkholderiales; f__Comamonadaceae; g__; s__
denovo5752	39	7	2	19	4	2	4	25	7	1	14	10	0	0	0	0	1	0	7	38	0	k__Bacteria; p__Proteobacteria; c__Gammaproteobacteria; o__Thiotrichales; f__Piscirickettsiaceae; g__; s__
denovo5917	15	3	35	2	0	0	0	1	29	1	0	2	0	0	0	0	0	1	0	1	0	k__Bacteria; p__Acidobacteria; c__Acidobacteria-6; o__CCU21; f__; g__; s__
denovo6134	9	1	10	7	1	0	0	2	20	0	2	0	3	0	0	1	1	6	0	0	0	k__Bacteria; p__Planctomycetes; c__Planctomycetia; o__B97; f__; g__; s__
denovo6189	15	44	0	7	7	2	46	1	6	0	4	0	3	2	1	0	1	10	29	7	1	k__Bacteria; p__Proteobacteria; c__Gammaproteobacteria; o__Pseudomonadales; f__Moraxellaceae; g__Acinetobacter; s__
denovo6237	32	12	0	23	6	3	39	20	35	21	4	2	10	4	3	1	4	6	3	28	1	k__Bacteria; p__Actinobacteria; c__Actinobacteria; o__Actinomycetales; f__Micrococcaceae
denovo6254	9	4	0	1	2	0	0	0	0	0	0	0	9	1	0	0	0	2	29	1	5	k__Bacteria; p__Proteobacteria; c__Betaproteobacteria; o__Burkholderiales; f__Comamonadaceae; g__Comamonas; s__
denovo6317	1	0	0	0	1	0	0	0	0	0	0	0	147	138	242	68	680	0	2	0	1	k__Bacteria; p__Proteobacteria; c__Gammaproteobacteria; o__Oceanospirillales; f__Halomonadaceae; g__Halomonas; s__
denovo6324	1	15	0	18	2	0	7	1	2	0	0	0	6	0	0	0	0	12	36	10	1	k__Bacteria; p__Proteobacteria; c__Gammaproteobacteria; o__Pseudomonadales; f__Moraxellaceae; g__Acinetobacter; s__
denovo6437	2	6	0	7	0	0	0	1	1	0	0	0	8	0	0	0	0	10	13	0	0	k__Bacteria; p__Proteobacteria; c__Gammaproteobacteria; o__Pseudomonadales; f__Moraxellaceae; g__Acinetobacter; s__
denovo6497	65	19	0	2	8	3	11	16	16	15	4	10	0	0	1	0	1	0	8	1	0	k__Bacteria; p__Bacteroidetes; c__[Saprospirae]; o__[Saprospirales]; f__Chitinophagaceae; g__Terrimonas; s__
denovo6817	4	9	0	7	1	2	3	3	1	9	0	0	0	0	0	0	1	2	2	0	1	k__Bacteria; p__Actinobacteria; c__Actinobacteria; o__Actinomycetales; f__; g__; s__
denovo6900	3	4	0	7	6	1	2	4	1	6	0	3	0	0	0	0	1	1	1	3	0	k__Bacteria; p__Bacteroidetes; c__[Saprospirae]; o__[Saprospirales]; f__Chitinophagaceae; g__Niabella; s__
denovo6960	31	4	0	2	0	0	0	8	17	0	7	0	0	0	0	0	0	0	1	0	0	k__Bacteria; p__Proteobacteria; c__Gammaproteobacteria; o__Thiotrichales; f__Piscirickettsiaceae; g__; s__
denovo6963	1	0	0	0	1	0	3	0	0	0	1	29	0	0	0	0	1	3	2	6	0	k__Bacteria; p__Actinobacteria; c__Actinobacteria; o__Actinomycetales; f__Intrasporangiaceae; g__Knoellia; s__subterranea
denovo7062	4	9	1	33	4	3	3	7	6	0	3	27	0	0	0	0	0	0	20	18	1	k__Bacteria; p__Verrucomicrobia; c__[Spartobacteria]; o__[Chthoniobacterales]; f__[Chthoniobacteraceae]; g__Candidatus Xiphinematobacter; s__
denovo7313	0	106	0	3	0	0	16	19	0	1	1	0	0	0	0	0	0	0	1	5	0	k__Bacteria; p__Bacteroidetes; c__[Saprospirae]; o__[Saprospirales]; f__; g__; s__
denovo7534	149	121	24	131	153	33	62	72	124	16	86	80	18	0	15	5	118	18	702	128	95	k__Bacteria; p__Proteobacteria; c__Alphaproteobacteria; o__Sphingomonadales; f__Sphingomonadaceae; g__Sphingobium; s__
denovo7769	355	284	11	544	893	37	164	113	60	31	103	16	8	1	11	3	2	25	1038	209	61	k__Bacteria; p__Proteobacteria; c__Gammaproteobacteria; o__Xanthomonadales; f__Xanthomonadaceae; g__Luteimonas; s__
denovo7904	0	0	0	0	0	0	0	0	0	0	0	2	6	9	6	3	30	4	2	19	0	k__Bacteria; p__Proteobacteria; c__Gammaproteobacteria; o__Xanthomonadales; f__Xanthomonadaceae; g__; s__
denovo8071	54	52	6	5	0	1	12	6	4	2	8	1	0	0	3	0	0	2	1	2	0	k__Bacteria; p__Gemmatimonadetes; c__Gemm-1; o__; f__; g__; s__
denovo8082	31	17	0	21	5	25	18	22	18	115	1	6	0	0	0	0	1	4	3	3	1	k__Bacteria; p__Bacteroidetes; c__[Saprospirae]; o__[Saprospirales]; f__Chitinophagaceae; g__; s__
denovo8190	5	6	0	1	1	0	1	2	2	0	2	6	5	1	4	0	5	1	28	13	3	k__Bacteria; p__Proteobacteria; c__Gammaproteobacteria; o__Enterobacteriales; f__Enterobacteriaceae
denovo8205	23	4	0	2	6	3	4	1	12	0	8	0	0	0	0	0	0	2	4	0	2	k__Bacteria; p__Proteobacteria; c__Gammaproteobacteria; o__Pseudomonadales; f__Moraxellaceae; g__Acinetobacter; s__rhizosphaerae
denovo8241	4	10	0	2	3	0	0	4	5	0	3	2	0	0	0	0	0	1	24	4	0	k__Bacteria; p__Proteobacteria; c__Gammaproteobacteria; o__Pseudomonadales; f__Pseudomonadaceae; g__Pseudomonas; s__
denovo8244	6	5	0	12	13	4	5	5	1	10	8	0	0	0	0	1	0	0	4	0	0	k__Bacteria; p__Actinobacteria; c__Actinobacteria; o__Actinomycetales; f__Microbacteriaceae
denovo8500	2	4	0	6	5	1	4	0	4	9	0	0	0	1	0	0	2	1	0	7	0	k__Bacteria; p__Bacteroidetes; c__[Saprospirae]; o__[Saprospirales]; f__Chitinophagaceae; g__Niabella; s__
denovo8531	2	5	0	5	4	0	2	7	0	16	3	0	0	0	0	0	0	0	1	3	0	k__Bacteria; p__Proteobacteria; c__Betaproteobacteria; o__Burkholderiales; f__Comamonadaceae
denovo8942	21	14	2	14	4	11	12	15	17	24	4	4	8	5	2	1	2	2	6	22	2	k__Bacteria; p__Actinobacteria; c__Actinobacteria; o__Actinomycetales
denovo8986	6	13	0	1	0	35	4	0	0	19	33	8	0	0	1	0	14	0	0	738	0	k__Bacteria; p__Bacteroidetes; c__Bacteroidia; o__Bacteroidales; f__Bacteroidaceae; g__Bacteroides; s__fragilis
denovo9126	10	7	5	14	13	1	1	3	13	1	2	16	1	0	1	0	9	3	21	2	2	k__Bacteria; p__Proteobacteria; c__Betaproteobacteria; o__Burkholderiales; f__Comamonadaceae; g__; s__
denovo9230	7	7	0	0	2	1	5	1	1	3	0	3	1	2	0	0	12	3	9	33	0	k__Bacteria; p__Bacteroidetes; c__[Saprospirae]; o__[Saprospirales]; f__Chitinophagaceae; g__Niabella; s__
denovo9291	8	6	0	15	19	3	9	15	11	12	1	1	1	0	0	0	4	1	4	8	0	k__Bacteria; p__Bacteroidetes; c__[Saprospirae]; o__[Saprospirales]; f__Chitinophagaceae; g__Niabella; s__
denovo9307	0	2	0	1	2	0	0	0	0	0	0	1	1	1	0	0	0	74	1	9	0	k__Bacteria; p__Bacteroidetes; c__Flavobacteriia; o__Flavobacteriales; f__[Weeksellaceae]; g__Chryseobacterium; s__
denovo9638	25	7	3	6	0	0	0	2	25	0	3	20	0	0	0	0	0	2	9	3	0	k__Bacteria; p__Verrucomicrobia; c__Opitutae; o__Opitutales; f__Opitutaceae; g__Opitutus; s__
denovo9976	6	3	0	2	0	0	1	1	0	0	0	33	0	0	0	0	0	0	6	8	0	k__Bacteria; p__Planctomycetes; c__Phycisphaerae; o__WD2101; f__; g__; s__
denovo10042	742	926	21	936	573	236	517	613	327	815	126	206	112	66	14	1	212	158	400	1627	22	k__Bacteria; p__Bacteroidetes; c__[Saprospirae]; o__[Saprospirales]; f__Chitinophagaceae; g__Niabella; s__
denovo10088	9	1	10	6	2	0	1	2	19	0	1	1	0	0	0	0	0	0	0	0	0	k__Bacteria; p__Actinobacteria; c__Acidimicrobiia; o__Acidimicrobiales; f__; g__; s__
denovo10095	0	1	0	104	1	0	0	5	0	5	0	0	0	0	0	0	0	0	0	0	0	k__Bacteria; p__Bacteroidetes; c__[Saprospirae]; o__[Saprospirales]; f__Chitinophagaceae; g__; s__
denovo10180	8	2	14	5	0	2	3	2	4	1	1	0	0	0	0	0	0	1	0	1	2	k__Bacteria; p__Planctomycetes; c__Planctomycetia; o__Gemmatales; f__Gemmataceae; g__Gemmata; s__
denovo10297	7	16	0	4	16	7	6	1	1	1	0	0	0	0	1	0	0	0	13	3	1	k__Bacteria; p__Bacteroidetes; c__Cytophagia; o__Cytophagales; f__Cytophagaceae; g__Dyadobacter; s__
denovo10565	3	7	0	8	0	0	2	0	1	0	0	0	11	1	0	0	0	10	28	8	0	k__Bacteria; p__Proteobacteria; c__Gammaproteobacteria; o__Pseudomonadales; f__Moraxellaceae; g__Acinetobacter; s__
denovo10626	13	16	0	21	24	0	5	10	1	0	1	4	0	0	0	0	0	0	97	1	12	k__Bacteria; p__Proteobacteria; c__Alphaproteobacteria; o__Rhizobiales; f__Brucellaceae; g__Ochrobactrum
denovo10693	0	0	0	3	3	12	0	7	1	21	55	0	0	0	0	0	0	0	6	0	0	k__Bacteria; p__Proteobacteria; c__Alphaproteobacteria; o__Rhodobacterales; f__Rhodobacteraceae; g__; s__
denovo10720	387	20	56	84	7	2	7	55	165	2	29	9	0	0	0	0	0	0	2	0	1	k__Bacteria; p__Proteobacteria; c__Deltaproteobacteria; o__Myxococcales; f__; g__; s__
denovo10907	5	2	37	0	0	1	0	1	12	0	1	0	0	0	0	0	0	0	0	0	0	k__Bacteria; p__Planctomycetes; c__Planctomycetia; o__Gemmatales; f__Gemmataceae; g__Gemmata; s__
denovo10953	398	182	111	337	158	43	55	178	242	47	89	316	0	16	43	2	0	32	151	232	24	k__Bacteria; p__Proteobacteria; c__Alphaproteobacteria; o__Rhizobiales; f__Hyphomicrobiaceae; g__Devosia; s__
denovo11307	9	3	0	4	87	18	1	10	4	0	52	0	0	7	0	0	37	28	15	80	56	k__Bacteria; p__Bacteroidetes; c__Cytophagia; o__Cytophagales; f__Cytophagaceae; g__Spirosoma; s__
denovo11356	6	1	0	1	2	0	2	0	0	2	1	3	0	0	0	0	5	2	6	21	0	k__Bacteria; p__Actinobacteria; c__Actinobacteria; o__Actinomycetales; f__Nocardioidaceae; g__; s__
denovo11418	8	3	0	1	0	2	0	2	1	3	0	1	0	0	0	0	0	2	4	21	0	k__Bacteria; p__Bacteroidetes; c__[Saprospirae]; o__[Saprospirales]; f__Chitinophagaceae; g__Niabella; s__
denovo11426	12	4	0	4	2	0	5	2	1	1	1	0	1	0	0	0	3	0	5	33	0	k__Bacteria; p__Bacteroidetes; c__[Saprospirae]; o__[Saprospirales]; f__Chitinophagaceae; g__; s__
denovo11443	1	1	2	3	0	0	0	7	2	0	2	0	0	0	0	0	0	0	3	24	0	k__Bacteria; p__Proteobacteria; c__Deltaproteobacteria; o__Myxococcales; f__; g__; s__
denovo11632	17	69	0	0	10	0	40	1	8	1	6	0	3	0	0	0	0	13	36	0	0	k__Bacteria; p__Proteobacteria; c__Gammaproteobacteria; o__Pseudomonadales; f__Moraxellaceae; g__Acinetobacter; s__
denovo11933	1997	579	76	304	440	165	1894	196	263	92	476	22371	230	27	53	152	2542	2346	868	7225	116	k__Bacteria; p__Actinobacteria; c__Actinobacteria; o__Actinomycetales; f__Intrasporangiaceae
denovo11943	31	1	4	2	0	0	1	7	10	0	5	9	5	0	0	0	0	2	9	6	0	k__Bacteria; p__Proteobacteria; c__Betaproteobacteria; o__SC-I-84; f__; g__; s__
denovo12254	18	1	6	7	1	0	2	9	2	0	4	3	0	0	0	0	0	0	2	0	1	k__Bacteria; p__Proteobacteria; c__Gammaproteobacteria; o__Xanthomonadales; f__Sinobacteraceae; g__; s__
denovo12278	8	6	0	2	4	1	1	1	2	0	3	20	7	4	1	0	6	2	43	34	10	k__Bacteria; p__Proteobacteria; c__Gammaproteobacteria; o__Enterobacteriales; f__Enterobacteriaceae; g__; s__
denovo12338	22	7	17	45	5	0	1	6	22	0	15	0	0	0	0	0	0	0	18	38	3	k__Bacteria; p__Verrucomicrobia; c__Verrucomicrobiae; o__Verrucomicrobiales; f__Verrucomicrobiaceae; g__; s__
denovo12403	4	4	1	3	1	0	0	1	5	0	3	2	0	0	0	0	2	0	29	0	1	k__Bacteria; p__Proteobacteria; c__Gammaproteobacteria; o__Enterobacteriales; f__Enterobacteriaceae
denovo12425	1	0	0	0	2	3	4	0	5	1	0	4	0	0	0	0	0	3	0	44	0	k__Bacteria; p__Actinobacteria; c__Actinobacteria; o__Actinomycetales; f__Nocardioidaceae; g__; s__
denovo12589	9	2	0	1	11	0	1	3	0	0	3	7	0	0	0	0	1	0	11	5	2	k__Bacteria; p__Proteobacteria; c__Alphaproteobacteria; o__Rhizobiales; f__Rhizobiaceae; g__Agrobacterium; s__
denovo12740	80	37	46	67	55	12	18	66	206	9	44	13	1	0	29	63	319	149	68	60	19	k__Bacteria; p__Bacteroidetes; c__[Saprospirae]; o__[Saprospirales]; f__Chitinophagaceae; g__Flavisolibacter; s__
denovo12756	16	4	0	1	4	1	2	0	0	3	0	4	4	0	0	0	6	2	7	36	0	k__Bacteria; p__Bacteroidetes; c__[Saprospirae]; o__[Saprospirales]; f__Chitinophagaceae; g__Niabella; s__
denovo12831	74	2	0	3	5	2	1	7	5	2	2	5	8	0	2	0	48	0	4	5	0	k__Bacteria; p__Actinobacteria; c__Actinobacteria; o__Actinomycetales; f__Nocardioidaceae; g__; s__
denovo12853	3	1	0	3	2	4	3	0	0	5	1	2	1	1	0	0	3	2	2	67	0	k__Bacteria; p__Actinobacteria; c__Actinobacteria; o__Actinomycetales; f__; g__; s__
denovo12863	1	0	0	0	0	0	0	0	0	0	0	1	39	13	17	2	40	1	3	5	0	k__Bacteria; p__Proteobacteria; c__Gammaproteobacteria; o__Oceanospirillales; f__Halomonadaceae; g__Halomonas; s__
denovo12865	20	7	0	14	4	5	0	8	23	1	2	2	0	0	0	0	52	1	4	0	0	k__Bacteria; p__Bacteroidetes; c__[Saprospirae]; o__[Saprospirales]; f__Chitinophagaceae; g__; s__
denovo13055	3	0	0	1	1	1	0	5	0	1	3	4	0	0	2	0	1	3	16	8	1	k__Bacteria; p__Proteobacteria; c__Gammaproteobacteria; o__Enterobacteriales; f__Enterobacteriaceae; g__; s__
denovo13059	8	3	1	19	4	0	0	4	3	2	1	26	0	0	0	0	0	1	6	5	1	k__Bacteria; p__Proteobacteria; c__Betaproteobacteria; o__Burkholderiales; f__Comamonadaceae
denovo13131	17	8	11	50	6	1	2	7	26	0	5	49	0	0	0	0	0	0	3	0	0	k__Bacteria; p__Proteobacteria; c__Gammaproteobacteria; o__Xanthomonadales; f__Xanthomonadaceae; g__; s__
denovo13240	85	19	6	24	2	1	5	11	32	3	15	0	0	0	0	0	0	0	12	0	0	k__Bacteria; p__Planctomycetes; c__Planctomycetia; o__Pirellulales; f__Pirellulaceae; g__; s__
denovo13274	2	2	0	7	2	0	2	3	0	0	2	0	0	0	0	0	0	0	6	22	1	k__Bacteria; p__Actinobacteria; c__Actinobacteria; o__Actinomycetales; f__Nocardioidaceae; g__; s__
denovo13375	10	6	0	5	2	2	7	3	2	4	0	4	4	1	0	0	9	4	7	28	2	k__Bacteria; p__Bacteroidetes; c__[Saprospirae]; o__[Saprospirales]; f__Chitinophagaceae; g__Niabella; s__
denovo13531	6	361	0	6	1	0	8	0	1	0	0	0	2	1	1	0	0	259	51	41	6	k__Bacteria; p__Proteobacteria; c__Gammaproteobacteria; o__Aeromonadales; f__Aeromonadaceae; g__; s__
denovo13544	13	2	0	0	5	1	0	143	0	0	60	0	0	0	0	0	0	0	0	0	0	k__Bacteria; p__Proteobacteria; c__Gammaproteobacteria; o__Enterobacteriales; f__Enterobacteriaceae; g__Xenorhabdus
denovo13693	5	2	0	2	0	0	0	1	1	2	1	0	11	0	7	4	0	0	63	1	6	k__Bacteria; p__Proteobacteria; c__Alphaproteobacteria; o__Caulobacterales; f__Caulobacteraceae; g__Brevundimonas; s__diminuta
denovo13790	5	16	38	0	0	0	3	0	9	0	1	0	0	0	0	0	0	0	0	0	0	k__Bacteria; p__Verrucomicrobia; c__Verrucomicrobiae; o__Verrucomicrobiales; f__Verrucomicrobiaceae; g__; s__
denovo13839	1	3	0	3	3	8	4	0	1	4	17	6	0	0	3	0	1	6	45	2	4	k__Bacteria; p__Proteobacteria; c__Gammaproteobacteria; o__Pseudomonadales; f__Pseudomonadaceae; g__Pseudomonas; s__viridiflava
denovo13968	1	1	0	5	1	18	3	3	2	23	4	1	0	0	0	0	2	0	3	36	0	k__Bacteria; p__Bacteroidetes; c__[Saprospirae]; o__[Saprospirales]; f__Chitinophagaceae; g__Niabella; s__
denovo14014	4	2	0	15	26	0	2	3	3	1	1	7	0	0	4	7	4	2	11	34	11	k__Bacteria; p__Proteobacteria; c__Alphaproteobacteria; o__Sphingomonadales; f__Sphingomonadaceae; g__Sphingomonas; s__
denovo14143	17	10	0	6	2	1	7	0	12	4	0	2	2	0	0	0	0	11	22	0	7	k__Bacteria; p__Proteobacteria; c__Gammaproteobacteria; o__Pseudomonadales; f__Pseudomonadaceae; g__Pseudomonas; s__
denovo14206	6	2	6	9	7	0	3	3	3	0	6	1	0	0	2	0	1	3	78	7	11	k__Bacteria; p__Proteobacteria; c__Gammaproteobacteria; o__Enterobacteriales; f__Enterobacteriaceae
denovo14320	146	6	0	6	9	0	2	1	0	0	1	7	0	0	0	1	2	1	2	2	0	k__Bacteria; p__Actinobacteria; c__Actinobacteria; o__Actinomycetales; f__Streptomycetaceae; g__Streptomyces
denovo14351	14	18	1	4	26	1	1	9	7	2	4	7	4	0	0	3	2	846	55	60	140	k__Bacteria; p__Bacteroidetes; c__Flavobacteriia; o__Flavobacteriales; f__[Weeksellaceae]; g__Chryseobacterium; s__
denovo14416	56	3	8	0	0	0	2	0	38	0	0	0	0	0	0	0	6	0	0	0	0	k__Bacteria; p__NC10; c__12-24; o__JH-WHS47; f__; g__; s__
denovo14417	25	0	1	2	0	0	0	33	2	7	4	10	0	0	0	0	0	0	1	7	0	k__Bacteria; p__Proteobacteria; c__Alphaproteobacteria; o__Rhizobiales; f__Hyphomicrobiaceae; g__Rhodoplanes; s__
denovo14634	0	2	0	1	0	2	1	1	2	0	2	0	2	0	0	0	2	0	11	31	1	k__Bacteria; p__Proteobacteria; c__Gammaproteobacteria; o__Enterobacteriales; f__Enterobacteriaceae; g__; s__
denovo14817	1	10	0	5	2	0	2	0	0	0	0	0	1	0	1	1	0	0	20	4	1	k__Bacteria; p__Proteobacteria; c__Gammaproteobacteria; o__Xanthomonadales; f__Xanthomonadaceae; g__Luteimonas; s__
denovo14922	30	207	0	22	4	4	36	2	20	7	5	1	2	0	0	0	1	47	48	15	3	k__Bacteria; p__Proteobacteria; c__Gammaproteobacteria; o__Pseudomonadales; f__Moraxellaceae; g__Acinetobacter; s__
denovo14933	12	6	0	0	0	0	9	0	0	1	0	119	2	0	0	0	9	15	5	34	1	k__Bacteria; p__Actinobacteria; c__Actinobacteria; o__Actinomycetales; f__Intrasporangiaceae
denovo15050	1	1	0	0	4	1	0	0	1	0	1	0	0	0	0	0	0	27	5	0	41	k__Bacteria; p__Bacteroidetes; c__Flavobacteriia; o__Flavobacteriales; f__[Weeksellaceae]; g__Chryseobacterium; s__
denovo15108	7	2	0	0	1	0	0	1	0	0	0	39	1	0	1	0	2	7	4	11	1	k__Bacteria; p__Actinobacteria; c__Actinobacteria; o__Actinomycetales; f__Nocardioidaceae; g__; s__
denovo15109	6	81	5	27	1	1	14	1	33	0	1	0	0	0	0	0	0	0	44	0	0	k__Bacteria; p__Verrucomicrobia; c__Opitutae; o__Opitutales; f__Opitutaceae; g__Opitutus; s__
denovo15135	86	52	33	98	5	5	24	33	63	0	49	17	0	0	5	0	0	1	67	1	0	k__Bacteria; p__Proteobacteria; c__Gammaproteobacteria; o__Xanthomonadales; f__Xanthomonadaceae; g__; s__
denovo15155	2	11	0	5	0	0	8	2	0	0	0	0	0	0	0	0	0	0	27	0	0	k__Bacteria; p__Bacteroidetes; c__Flavobacteriia; o__Flavobacteriales; f__[Weeksellaceae]; g__Chryseobacterium; s__
denovo15254	4	7	0	2	0	1	4	2	1	2	11	5	0	0	0	0	0	3	20	57	3	k__Bacteria; p__Proteobacteria; c__Gammaproteobacteria; o__Enterobacteriales; f__Enterobacteriaceae; g__Citrobacter; s__
denovo15497	58	85	1	33	48	13	55	13	17	5	76	14	15	26	438	0	55	13	38	6	6	k__Bacteria; p__Actinobacteria; c__Actinobacteria; o__Actinomycetales; f__Dermabacteraceae; g__Brachybacterium; s__conglomeratum
denovo15597	88	9	68	25	1	11	3	27	147	1	12	0	0	0	9	1	1	6	8	18	3	k__Bacteria; p__Acidobacteria; c__[Chloracidobacteria]; o__RB41; f__Ellin6075; g__; s__
denovo15770	9	21	0	14	23	7	24	14	4	14	12	6	1	1	0	0	3	11	22	21	1	k__Bacteria; p__Bacteroidetes; c__[Saprospirae]; o__[Saprospirales]; f__Chitinophagaceae; g__Niabella; s__
denovo15861	7	7	0	2	9	2	12	27	4	3	6	22	3	0	0	1	5	9	6	47	2	k__Bacteria; p__Actinobacteria; c__Actinobacteria; o__Actinomycetales; f__Nocardioidaceae; g__; s__
denovo15915	3	4	0	0	0	140	5	5	0	58	110	0	0	0	51	0	21	8	0	11	2	k__Bacteria; p__Firmicutes; c__Bacilli; o__Turicibacterales; f__Turicibacteraceae; g__Turicibacter; s__
denovo16144	2	4	0	2	3	8	1	0	1	13	5	1	0	0	1	0	0	3	4	39	0	k__Bacteria; p__Proteobacteria; c__Gammaproteobacteria; o__Enterobacteriales; f__Enterobacteriaceae; g__Citrobacter; s__
denovo16265	1	2	0	1	2	1	0	2	2	0	3	0	25	6	0	0	0	1	3	2	2	k__Bacteria; p__Proteobacteria; c__Gammaproteobacteria; o__Enterobacteriales; f__Enterobacteriaceae; g__; s__
denovo16364	0	0	0	0	0	0	0	0	0	1	0	3	3	2	5	0	23	6	1	9	0	k__Bacteria; p__Proteobacteria; c__Gammaproteobacteria; o__Pseudomonadales; f__Pseudomonadaceae; g__Pseudomonas; s__
denovo16445	52	35	3	97	54	12	15	15	27	7	13	67	1	0	10	2	39	2	48	39	6	k__Bacteria; p__Proteobacteria; c__Alphaproteobacteria; o__Caulobacterales; f__Caulobacteraceae; g__; s__
denovo16601	5	14	0	5	2	2	2	31	2	1	8	8	0	0	0	26	0	3	19	30	6	k__Bacteria; p__Verrucomicrobia; c__[Spartobacteria]; o__[Chthoniobacterales]; f__[Chthoniobacteraceae]; g__; s__
denovo17082	4	3	2	11	3	1	1	2	8	0	1	5	0	2	1	1	2	16	117	4	2	k__Bacteria; p__Proteobacteria; c__Gammaproteobacteria; o__Pseudomonadales; f__Pseudomonadaceae; g__Pseudomonas; s__viridiflava
denovo17238	2	3	0	2	3	0	0	6	2	0	0	3	3	1	1	0	2	1	14	14	2	k__Bacteria; p__Proteobacteria; c__Gammaproteobacteria; o__Enterobacteriales; f__Enterobacteriaceae; g__; s__
denovo17344	5	3	0	24	1	0	2	1	14	0	2	0	0	0	0	0	0	3	0	3	1	k__Bacteria; p__Proteobacteria; c__Alphaproteobacteria; o__Caulobacterales; f__Caulobacteraceae; g__; s__
denovo17356	35	0	4	11	1	0	0	13	12	1	6	8	0	0	2	0	0	2	10	0	0	k__Bacteria; p__Proteobacteria; c__Deltaproteobacteria; o__Bdellovibrionales; f__Bdellovibrionaceae; g__Bdellovibrio; s__
denovo17456	1670	257	42	1087	3766	347	662	270	488	259	78	2654	634	0	254	57	3401	1276	2212	23670	109	k__Bacteria; p__Actinobacteria; c__Actinobacteria; o__Actinomycetales; f__Nocardioidaceae; g__; s__
denovo17654	9	3	0	7	3	0	1	0	2	0	1	81	0	0	6	0	0	14	11	6	3	k__Bacteria; p__Bacteroidetes; c__[Saprospirae]; o__[Saprospirales]; f__Chitinophagaceae; g__; s__
denovo17903	1	0	0	0	5	0	0	0	0	1	0	3	1	0	0	0	4	2	5	22	0	k__Bacteria; p__Actinobacteria; c__Actinobacteria; o__Actinomycetales; f__Nocardioidaceae; g__; s__
denovo17918	11	24	0	9	25	15	10	6	1	32	5	10	1	0	0	0	0	159	32	11	1	k__Bacteria; p__Bacteroidetes; c__[Saprospirae]; o__[Saprospirales]; f__Chitinophagaceae; g__Niabella; s__
denovo17946	4	26	0	1	0	1	8	1	0	1	0	2	24	15	5	1	4	1391	658	24	17	k__Bacteria; p__Proteobacteria; c__Gammaproteobacteria; o__Pseudomonadales; f__Moraxellaceae; g__Acinetobacter; s__
denovo18039	6	5	104	6	5	2	13	0	2	1	9	28	8	0	13	1	18	4	45	16	25	k__Bacteria; p__Firmicutes; c__Clostridia; o__Clostridiales; f__[Tissierellaceae]; g__Finegoldia; s__
denovo18054	5	0	0	1	2	1	0	0	8	0	0	28	0	1	0	0	0	0	7	53	0	k__Bacteria; p__Proteobacteria; c__Alphaproteobacteria; o__Sphingomonadales; f__Sphingomonadaceae; g__Novosphingobium; s__
denovo18283	8	4	0	7	0	0	0	4	8	2	0	9	0	0	0	0	0	0	11	2	0	k__Bacteria; p__Acidobacteria; c__Acidobacteria-6; o__iii1-15; f__RB40; g__; s__
denovo18393	46	6	48	2	1	2	1	8	47	2	5	6	18	0	0	0	0	0	0	0	0	k__Bacteria; p__Proteobacteria; c__Betaproteobacteria; o__Burkholderiales; f__Alcaligenaceae; g__; s__
denovo18421	35	57	8	13	12	9	9	20	25	2	16	15	32	9	3	1	5	14	245	12	0	k__Bacteria; p__Proteobacteria; c__Betaproteobacteria; o__Burkholderiales; f__Comamonadaceae; g__; s__
denovo18599	53	3	0	25	24	7	1	46	22	7	12	0	0	0	2	0	0	0	0	0	0	k__Bacteria; p__Proteobacteria; c__Deltaproteobacteria; o__Myxococcales; f__Polyangiaceae; g__Chondromyces; s__
denovo18667	7	12	0	9	49	0	7	21	7	0	3	0	0	0	2	0	0	3	80	1	0	k__Bacteria; p__Proteobacteria; c__Gammaproteobacteria; o__Pseudomonadales; f__Moraxellaceae; g__Acinetobacter; s__
denovo18691	8	3	0	1	5	2	6	1	2	0	3	3	0	0	0	0	0	1	1	9	2	k__Bacteria; p__Proteobacteria; c__Gammaproteobacteria; o__Enterobacteriales; f__Enterobacteriaceae; g__; s__
denovo18743	8	5	0	1	1	0	1	0	44	1	0	0	0	0	0	0	0	0	0	0	0	k__Bacteria; p__Planctomycetes; c__Planctomycetia; o__Pirellulales; f__Pirellulaceae; g__; s__
denovo18772	19	10	0	1	8	2	4	2	1	3	1	6	3	1	0	0	11	2	7	52	1	k__Bacteria; p__Bacteroidetes; c__[Saprospirae]; o__[Saprospirales]; f__Chitinophagaceae; g__Niabella; s__
denovo18946	8	5	0	23	6	1	0	3	18	0	0	0	0	0	0	0	0	1	3	0	0	k__Bacteria; p__Armatimonadetes; c__[Fimbriimonadia]; o__[Fimbriimonadales]; f__[Fimbriimonadaceae]; g__Fimbriimonas; s__
denovo18955	698	305	511	170	26	11	85	206	476	27	229	99	0	0	13	0	8	8	27	44	7	k__Bacteria; p__Acidobacteria; c__Acidobacteria-6; o__iii1-15; f__; g__; s__
denovo18977	1	0	0	3	1	4	0	14	1	39	5	0	0	0	0	0	0	0	1	5	0	k__Bacteria; p__Proteobacteria; c__Betaproteobacteria; o__Burkholderiales; f__Comamonadaceae; g__Hylemonella; s__
denovo19145	28	0	0	15	0	2	0	2	5	2	1	0	0	0	1	1	0	7	1	0	0	k__Bacteria; p__Bacteroidetes; c__[Saprospirae]; o__[Saprospirales]; f__Chitinophagaceae; g__; s__
denovo19250	10	201	0	18	1	1	81	1	4	0	0	0	5	1	1	0	0	21	8	12	0	k__Bacteria; p__Bacteroidetes; c__Sphingobacteriia; o__Sphingobacteriales; f__Sphingobacteriaceae; g__Sphingobacterium; s__
denovo19252	26	1	8	10	0	0	0	3	2	0	0	1	0	0	0	0	0	2	2	7	0	k__Bacteria; p__Actinobacteria; c__Thermoleophilia; o__Gaiellales; f__Gaiellaceae; g__; s__
denovo19288	1	107	0	1	3	1	46	3	3	5	4	0	0	0	0	0	1	0	0	1	0	k__Bacteria; p__Actinobacteria; c__Actinobacteria; o__Actinomycetales; f__Microbacteriaceae; g__Leucobacter; s__
denovo19464	6	6	0	7	2	2	5	5	2	3	0	2	1	0	0	0	4	2	7	15	0	k__Bacteria; p__Bacteroidetes; c__[Saprospirae]; o__[Saprospirales]; f__Chitinophagaceae; g__Niabella; s__
denovo19476	70	4	5	9	2	1	3	21	37	2	7	1	0	0	0	0	0	0	6	9	0	k__Bacteria; p__Proteobacteria; c__Alphaproteobacteria; o__Rhizobiales; f__Hyphomicrobiaceae; g__Hyphomicrobium; s__
denovo19687	9	7	0	6	8	1	3	13	8	7	0	7	4	1	0	0	1	1	5	20	1	k__Bacteria; p__Bacteroidetes; c__[Saprospirae]; o__[Saprospirales]; f__Chitinophagaceae; g__Niabella; s__
denovo19729	144	65	43	70	52	14	30	32	107	15	27	152	18	4	12	2	70	11	129	93	35	k__Bacteria; p__Proteobacteria; c__Betaproteobacteria; o__Burkholderiales; f__Comamonadaceae; g__Methylibium; s__
denovo19933	8	3	0	10	3	4	14	6	1	2	1	6	16	0	0	0	0	4	0	27	0	k__Bacteria; p__Actinobacteria; c__Actinobacteria; o__Actinomycetales; f__Nocardioidaceae; g__Nocardioides; s__
denovo20009	32	3	0	49	0	0	0	27	22	1	15	0	0	0	0	0	0	0	23	0	0	k__Bacteria; p__Proteobacteria; c__Deltaproteobacteria; o__Myxococcales; f__; g__; s__
denovo20200	8	34	0	19	5	4	14	10	4	17	5	1	1	0	0	0	2	26	18	15	1	k__Bacteria; p__Bacteroidetes; c__[Saprospirae]; o__[Saprospirales]; f__Chitinophagaceae; g__Niabella; s__
denovo20300	6	0	0	6	141	1	0	6	0	1	6	2	0	0	0	0	0	5	50	46	20	k__Bacteria; p__Actinobacteria; c__Thermoleophilia; o__Solirubrobacterales; f__Patulibacteraceae; g__Patulibacter; s__
denovo20338	3	0	0	1	33	5	0	0	1	2	1	177	1	0	1	0	151	48	26	334	2	k__Bacteria; p__Bacteroidetes; c__Sphingobacteriia; o__Sphingobacteriales; f__Sphingobacteriaceae; g__; s__
denovo20426	162	51	79	107	86	12	43	110	210	11	106	89	9	0	1	1	232	66	36	83	1	k__Bacteria; p__Actinobacteria; c__Actinobacteria; o__Actinomycetales; f__Pseudonocardiaceae; g__Pseudonocardia; s__
denovo20517	7	15	1	33	54	7	9	4	1	1	4	1	0	0	0	0	0	1	28	4	4	k__Bacteria; p__Bacteroidetes; c__Sphingobacteriia; o__Sphingobacteriales; f__Sphingobacteriaceae; g__Pedobacter; s__
denovo20568	28	7	1	25	44	2	6	3	2	0	34	5	0	0	0	0	2	23	183	36	55	k__Bacteria; p__Proteobacteria; c__Gammaproteobacteria; o__Xanthomonadales; f__Xanthomonadaceae; g__Stenotrophomonas; s__
denovo20681	6	1	0	10	29	3	0	4	4	1	0	5	0	0	3	1	10	3	12	46	5	k__Bacteria; p__Proteobacteria; c__Alphaproteobacteria; o__Sphingomonadales; f__Sphingomonadaceae; g__Sphingomonas; s__
denovo20741	0	0	0	0	0	0	0	0	0	0	0	0	9	7	13	6	58	0	0	1	0	k__Bacteria; p__Proteobacteria; c__Gammaproteobacteria; o__Oceanospirillales; f__Halomonadaceae; g__Halomonas; s__
denovo20745	9	2	0	3	3	2	3	2	1	3	0	1	3	3	0	0	4	0	1	28	0	k__Bacteria; p__Bacteroidetes; c__[Saprospirae]; o__[Saprospirales]; f__Chitinophagaceae; g__Niabella; s__
denovo20775	1	2	0	0	0	10	1	0	1	16	6	1	0	0	0	0	0	3	2	32	0	k__Bacteria; p__Proteobacteria; c__Gammaproteobacteria; o__Enterobacteriales; f__Enterobacteriaceae; g__Citrobacter; s__
denovo20946	15	2	2	4	3	0	1	3	2	0	3	1	1	0	0	1	1	1	30	2	12	k__Bacteria; p__Proteobacteria; c__Gammaproteobacteria; o__Pseudomonadales; f__Pseudomonadaceae; g__Pseudomonas; s__
denovo21082	6	3	1	8	0	1	1	1	4	0	5	0	1	1	1	0	2	2	66	6	5	k__Bacteria; p__Proteobacteria; c__Gammaproteobacteria; o__Pseudomonadales; f__Pseudomonadaceae; g__Pseudomonas; s__
denovo21162	2	16	0	8	0	0	10	4	0	0	5	3	0	0	0	0	0	0	31	1	1	k__Bacteria; p__Proteobacteria; c__Gammaproteobacteria; o__Pseudomonadales; f__Pseudomonadaceae; g__Pseudomonas; s__
denovo21309	94	5	39	8	6	0	1	6	11	0	10	0	0	0	1	0	0	1	4	11	0	k__Bacteria; p__Chloroflexi; c__TK10; o__AKYG885; f__Dolo_23; g__; s__
denovo21336	2	4	0	1	2	3	5	9	0	16	25	0	0	0	0	1	0	0	2	0	0	k__Bacteria; p__Proteobacteria; c__Alphaproteobacteria; o__Rhizobiales; f__Rhizobiaceae; g__Agrobacterium; s__
denovo21352	7	2	0	11	3	1	1	12	0	3	0	0	0	0	0	0	0	0	14	0	1	k__Bacteria; p__Proteobacteria; c__Alphaproteobacteria; o__BD7-3; f__; g__; s__
denovo21443	26	6	1	19	0	1	4	8	21	1	0	1	0	0	0	0	0	1	2	0	0	k__Bacteria; p__Bacteroidetes; c__Cytophagia; o__Cytophagales; f__Cytophagaceae; g__; s__
denovo21711	2	9	0	5	0	0	2	0	1	0	0	0	6	4	0	0	1	3	24	2	1	k__Bacteria; p__Proteobacteria; c__Gammaproteobacteria; o__Pseudomonadales; f__Moraxellaceae; g__Acinetobacter; s__
denovo21726	10	0	0	4	5	0	1	2	1	1	0	1	2	0	0	0	0	0	10	5	1	k__Bacteria; p__Proteobacteria; c__Betaproteobacteria; o__Burkholderiales; f__Comamonadaceae
denovo21873	1	1	0	4	1	0	0	1	0	0	6	37	0	0	0	0	2	4	0	6	0	k__Bacteria; p__Actinobacteria; c__Thermoleophilia; o__Solirubrobacterales; f__; g__; s__
denovo21914	2	1	0	13	4	0	0	2	2	0	0	18	0	0	5	0	61	0	4	0	0	k__Bacteria; p__Bacteroidetes; c__Flavobacteriia; o__Flavobacteriales; f__Cryomorphaceae; g__Fluviicola; s__
denovo21990	63	33	5	35	13	4	28	61	53	2	45	1	1	0	11	2	17	24	8	41	2	k__Bacteria; p__Actinobacteria; c__Thermoleophilia; o__Solirubrobacterales; f__Solirubrobacteraceae; g__; s__
denovo22224	0	1	0	8	0	5	0	0	0	3	6	0	0	0	1	0	0	1	4	243	12	k__Bacteria; p__Proteobacteria; c__Gammaproteobacteria; o__Enterobacteriales; f__Enterobacteriaceae; g__Citrobacter; s__
denovo22278	219	298	6	164	195	69	135	107	101	252	27	142	95	25	5	2	212	66	218	581	16	k__Bacteria; p__Bacteroidetes; c__[Saprospirae]; o__[Saprospirales]; f__Chitinophagaceae; g__Niabella; s__
denovo22281	8	10	0	5	7	0	3	3	0	0	4	0	0	0	1	0	0	1	3	1	0	k__Bacteria; p__Proteobacteria; c__Alphaproteobacteria; o__Rhizobiales; f__Phyllobacteriaceae; g__Mesorhizobium; s__
denovo22351	26	12	1	5	16	9	60	7	10	15	22	146	4	0	2	7	10	46	7	97	1	k__Bacteria; p__Actinobacteria; c__Actinobacteria; o__Actinomycetales; f__Intrasporangiaceae
denovo22428	2	2	568	4	0	0	0	1	1	0	0	0	0	0	0	0	0	0	2	1	1	k__Bacteria; p__Proteobacteria; c__Gammaproteobacteria; o__Xanthomonadales; f__Xanthomonadaceae; g__Lysobacter; s__brunescens
denovo22433	2	2	0	1	3	0	0	0	1	0	0	0	0	0	0	1	0	1	26	7	2	k__Bacteria; p__Proteobacteria; c__Betaproteobacteria; o__Burkholderiales; f__Comamonadaceae
denovo22565	5	3	0	2	3	0	2	0	0	0	1	0	0	0	0	0	0	15	21	1	3	k__Bacteria; p__Bacteroidetes; c__Sphingobacteriia; o__Sphingobacteriales; f__Sphingobacteriaceae; g__Sphingobacterium; s__multivorum
denovo22573	21	9	0	90	23	4	5	8	0	4	5	0	0	0	0	0	0	3	163	0	1	k__Bacteria; p__Bacteroidetes; c__Flavobacteriia; o__Flavobacteriales; f__Flavobacteriaceae; g__Flavobacterium; s__
denovo22626	42	74	0	121	44	3	36	20	20	4	7	85	0	0	0	0	0	2	180	43	3	k__Bacteria; p__Bacteroidetes; c__[Saprospirae]; o__[Saprospirales]; f__Chitinophagaceae; g__; s__
denovo22856	37	11	0	13	6	2	1	10	0	3	8	1	0	0	4	0	0	0	38	1	2	k__Bacteria; p__Proteobacteria; c__Alphaproteobacteria; o__Rhodobacterales; f__Rhodobacteraceae; g__; s__
denovo22978	2	147	7	17	0	2	21	0	11	0	0	0	0	0	0	0	0	0	0	0	0	k__Bacteria; p__Verrucomicrobia; c__Verruco-5; o__LD1-PB3; f__; g__; s__
denovo23297	14	8	1	20	6	1	4	5	5	1	4	5	0	0	0	0	0	14	142	7	19	k__Bacteria; p__Proteobacteria; c__Gammaproteobacteria; o__Pseudomonadales; f__Pseudomonadaceae; g__Pseudomonas; s__
denovo23343	3	16	0	10	5	0	1	2	2	1	1	1	0	0	0	0	0	1	8	2	0	k__Bacteria; p__Bacteroidetes; c__Sphingobacteriia; o__Sphingobacteriales; f__Sphingobacteriaceae; g__Sphingobacterium; s__multivorum
denovo23430	37	11	16	9	25	6	1	0	15	3	9	0	0	0	2	0	0	0	16	2	3	k__Bacteria; p__Cyanobacteria; c__ML635J-21; o__; f__; g__; s__
denovo23801	4	9	0	11	14	5	7	4	2	7	0	2	0	0	0	1	4	1	6	21	1	k__Bacteria; p__Proteobacteria; c__Gammaproteobacteria; o__Xanthomonadales; f__Xanthomonadaceae; g__Lysobacter; s__brunescens
denovo24015	11	5	0	12	10	8	0	1	3	8	3	0	0	0	0	0	0	0	1	1	0	k__Bacteria; p__Proteobacteria; c__Alphaproteobacteria; o__Rhizobiales; f__Rhizobiaceae; g__Agrobacterium; s__
denovo24113	0	2	0	2	4	1	1	0	1	1	2	6	7	1	2	0	1	0	20	5	1	k__Bacteria; p__Proteobacteria; c__Gammaproteobacteria; o__Enterobacteriales; f__Enterobacteriaceae; g__; s__
denovo24231	24	21	2	34	44	5	17	7	5	8	1	7	4	1	2	0	22	5	26	172	4	k__Bacteria; p__Proteobacteria; c__Gammaproteobacteria; o__Xanthomonadales; f__Xanthomonadaceae; g__Lysobacter; s__brunescens
denovo24311	84	8	0	5	1	0	3	6	26	0	3	5	0	0	0	0	1	2	2	7	0	k__Bacteria; p__Bacteroidetes; c__Cytophagia; o__Cytophagales; f__Cytophagaceae; g__; s__
denovo24485	8	9	0	1	0	0	0	8	5	0	6	0	0	0	0	0	0	2	4	8	0	k__Bacteria; p__Actinobacteria; c__Acidimicrobiia; o__Acidimicrobiales; f__C111; g__; s__
denovo24643	19	4	0	0	1	0	0	4	6	0	0	2	30	6	0	3	3	4	57	3	2	k__Bacteria; p__Firmicutes; c__Bacilli; o__Bacillales; f__Bacillaceae; g__; s__
denovo24692	6	2	0	2	0	2	3	0	0	2	0	4	2	1	0	0	2	0	3	18	2	k__Bacteria; p__Bacteroidetes; c__[Saprospirae]; o__[Saprospirales]; f__Chitinophagaceae; g__Niabella; s__
denovo25123	106	5	30	30	0	0	1	26	75	1	7	18	0	0	8	0	0	0	6	0	3	k__Bacteria; p__Proteobacteria; c__Deltaproteobacteria; o__Myxococcales; f__; g__; s__
denovo25194	1	6	0	3	2	0	0	0	1	0	0	2	3	0	0	0	0	2	6	29	0	k__Bacteria; p__Proteobacteria; c__Gammaproteobacteria; o__Enterobacteriales; f__Enterobacteriaceae; g__; s__
denovo25202	84	5	10	13	1	0	0	3	25	1	7	0	0	0	0	0	0	0	0	5	0	k__Bacteria; p__Acidobacteria; c__Acidobacteria-6; o__iii1-15; f__; g__; s__
denovo25335	0	0	0	0	0	1	0	0	4	0	0	0	0	0	4	0	16	11	2	6	1	k__Bacteria; p__Proteobacteria; c__Alphaproteobacteria; o__Rhizobiales; f__; g__; s__
denovo25480	5	2	1	11	4	0	0	0	2	0	0	35	0	0	0	0	1	0	4	0	0	k__Bacteria; p__Acidobacteria; c__[Chloracidobacteria]; o__RB41; f__Ellin6075; g__; s__
denovo25523	94	9	0	29	17	4	10	20	4	0	3	13	0	0	0	0	71	4	7	31	0	k__Bacteria; p__Actinobacteria; c__Thermoleophilia; o__Solirubrobacterales; f__Patulibacteraceae; g__; s__
denovo25588	57	34	3	20	5	0	16	18	27	1	2	26	0	0	0	0	0	1	7	10	0	k__Bacteria; p__Proteobacteria; c__Betaproteobacteria; o__Rhodocyclales; f__Rhodocyclaceae; g__; s__
denovo25679	10	1	4	11	3	6	0	0	21	2	1	0	0	0	2	0	0	0	9	0	0	k__Bacteria; p__Bacteroidetes; c__Cytophagia; o__Cytophagales; f__Cytophagaceae; g__Runella; s__
denovo25710	1	26	0	3	1	1	26	0	0	1	0	0	0	0	0	0	0	0	0	0	0	k__Bacteria; p__Proteobacteria; c__Alphaproteobacteria; o__Sphingomonadales; f__Sphingomonadaceae; g__Sphingobium; s__
denovo25913	1	8	0	4	0	0	3	0	1	2	2	1	0	0	0	0	0	11	7	58	1	k__Bacteria; p__Proteobacteria; c__Gammaproteobacteria; o__Enterobacteriales; f__Enterobacteriaceae
denovo26012	1	5	0	1	0	3	1	0	0	9	1	0	0	0	0	0	0	0	0	407	0	k__Bacteria; p__Bacteroidetes; c__[Saprospirae]; o__[Saprospirales]; f__Chitinophagaceae; g__Niabella; s__
denovo26193	6	3	0	0	2	1	2	50	2	0	12	7	0	0	0	5	0	0	6	4	1	k__Bacteria; p__Bacteroidetes; c__[Saprospirae]; o__[Saprospirales]; f__Chitinophagaceae; g__Sediminibacterium; s__
denovo26227	3	1	0	9	3	0	4	0	5	2	1	0	0	0	0	0	0	0	8	10	0	k__Bacteria; p__Proteobacteria; c__Alphaproteobacteria; o__Caulobacterales; f__Caulobacteraceae; g__; s__
denovo26464	2	1	20	16	2	0	0	0	7	0	0	0	0	0	0	0	0	0	1	1	0	k__Bacteria; p__Proteobacteria; c__Alphaproteobacteria; o__Rhodobacterales; f__Hyphomonadaceae; g__; s__
denovo26556	19	7	2	0	1	0	1	2	39	0	2	0	0	0	0	0	0	0	2	4	0	k__Bacteria; p__Bacteroidetes; c__Cytophagia; o__Cytophagales; f__Cytophagaceae; g__Adhaeribacter; s__
denovo26744	149	3	7	22	2	2	1	6	4	1	12	2	0	0	0	0	1	0	4	0	0	k__Bacteria; p__Proteobacteria; c__Gammaproteobacteria; o__Xanthomonadales; f__Sinobacteraceae; g__; s__
denovo26771	1	12	0	5	0	0	0	6	4	12	1	0	0	0	0	0	0	2	5	3	1	k__Bacteria; p__Actinobacteria; c__Actinobacteria; o__Actinomycetales
denovo26803	39	1	0	8	0	1	0	14	4	1	5	0	0	0	5	0	0	5	7	0	0	k__Bacteria; p__Proteobacteria; c__Deltaproteobacteria; o__MIZ46; f__; g__; s__
denovo26931	6	10	0	4	8	2	1	5	3	10	0	1	1	0	0	1	3	1	3	14	1	k__Bacteria; p__Bacteroidetes; c__[Saprospirae]; o__[Saprospirales]; f__Chitinophagaceae; g__Niabella; s__
denovo26932	5	1	0	21	18	41	0	51	4	65	98	0	3	0	2	0	0	10	93	58	0	k__Bacteria; p__Proteobacteria; c__Alphaproteobacteria; o__Rhodobacterales; f__Rhodobacteraceae; g__Paracoccus; s__
denovo26998	1	22	1	3	0	0	11	0	2	1	1	2	13	2	11	1	12	794	1727	10	28	k__Bacteria; p__Proteobacteria; c__Gammaproteobacteria; o__Pseudomonadales; f__Moraxellaceae; g__Acinetobacter; s__
denovo27150	8	26	0	11	2	4	18	6	6	6	2	10	3	4	1	0	10	13	23	17	2	k__Bacteria; p__Bacteroidetes; c__[Saprospirae]; o__[Saprospirales]; f__Chitinophagaceae; g__Niabella; s__
denovo27195	0	2	1	0	4	0	1	0	1	0	1	0	6	0	0	0	0	6	1	6	14	k__Bacteria; p__Proteobacteria; c__Gammaproteobacteria; o__Enterobacteriales; f__Enterobacteriaceae
denovo27526	80	4	0	3	2	0	7	2	0	0	2	5	1	0	0	0	0	2	1	8	0	k__Bacteria; p__Actinobacteria; c__Actinobacteria; o__Actinomycetales; f__Streptomycetaceae; g__Streptomyces
denovo27529	14	3	0	12	20	1	6	5	1	2	7	2	0	0	0	0	0	0	3	0	3	k__Bacteria; p__Proteobacteria; c__Alphaproteobacteria; o__Rhizobiales; f__Rhizobiaceae; g__Agrobacterium; s__
denovo27563	31	3	1	2	2	0	2	1	1	0	0	0	0	0	1	0	8	0	0	1	0	k__Bacteria; p__Actinobacteria; c__Actinobacteria; o__Actinomycetales; f__Actinosynnemataceae; g__; s__
denovo27696	40	14	7	113	184	10	12	4	4	6	4	0	0	0	0	0	0	0	8	0	0	k__Bacteria; p__Proteobacteria; c__Alphaproteobacteria; o__Rhizobiales; f__; g__; s__
denovo27895	0	8	0	20	0	1	2	1	0	0	0	0	0	0	0	0	0	19	3	6	1	k__Bacteria; p__Bacteroidetes; c__[Saprospirae]; o__[Saprospirales]; f__Chitinophagaceae; g__; s__
denovo28088	13	29	15	1	0	4	18	0	85	1	7	0	0	0	0	0	0	0	0	0	0	k__Bacteria; p__Actinobacteria; c__Acidimicrobiia; o__Acidimicrobiales; f__; g__; s__
denovo28094	44	40	3	34	42	14	23	32	26	63	9	16	11	4	0	0	12	13	33	117	3	k__Bacteria; p__Bacteroidetes; c__[Saprospirae]; o__[Saprospirales]; f__Chitinophagaceae; g__Niabella; s__
denovo28106	36	9	24	21	3	1	3	22	24	0	16	0	0	0	0	0	0	0	0	0	0	k__Bacteria; p__Proteobacteria; c__Betaproteobacteria; o__MND1; f__; g__; s__
denovo28250	27	4	0	18	18	0	3	3	18	1	1	8	0	0	0	0	0	11	0	0	3	k__Bacteria; p__Bacteroidetes; c__[Saprospirae]; o__[Saprospirales]; f__Chitinophagaceae; g__; s__
denovo28317	152	85	1	98	373	20	34	31	33	13	17	0	0	0	40	0	1	0	192	1	2	k__Bacteria; p__Proteobacteria; c__Alphaproteobacteria; o__Rhizobiales
denovo28377	4	12	0	6	8	1	0	5	1	1	10	16	12	1	4	0	6	7	28	38	11	k__Bacteria; p__Proteobacteria; c__Gammaproteobacteria; o__Enterobacteriales; f__Enterobacteriaceae; g__; s__
denovo28462	15	16	0	60	1	0	4	9	31	1	7	0	0	0	0	0	0	0	0	0	0	k__Bacteria; p__Planctomycetes; c__Planctomycetia; o__Pirellulales; f__Pirellulaceae; g__Pirellula; s__
denovo28578	36	2	0	0	3	1	2	2	1	7	2	0	0	0	0	0	0	0	0	3	0	k__Bacteria; p__Actinobacteria; c__Actinobacteria; o__Actinomycetales; f__Ruaniaceae
denovo28586	11	7	0	19	4	4	7	10	5	5	0	1	2	1	2	0	5	0	9	30	0	k__Bacteria; p__Bacteroidetes; c__[Saprospirae]; o__[Saprospirales]; f__Chitinophagaceae; g__Niabella; s__
denovo28927	6	0	1	3	0	0	0	1	9	0	1	0	0	0	0	0	0	4	2	22	0	k__Bacteria; p__Actinobacteria; c__Acidimicrobiia; o__Acidimicrobiales; f__; g__; s__
denovo28954	5	1	0	10	4	4	4	4	1	1	2	0	0	0	0	0	1	2	1	7	0	k__Bacteria; p__Proteobacteria; c__Gammaproteobacteria; o__Xanthomonadales; f__Xanthomonadaceae; g__; s__
denovo29045	23	34	1	0	0	0	18	0	2	0	1	0	3	0	0	0	0	0	1	0	0	k__Bacteria; p__Proteobacteria; c__Betaproteobacteria; o__Burkholderiales; f__Comamonadaceae; g__Hydrogenophaga; s__
denovo29140	25	1	0	10	27	6	0	21	3	5	10	4	0	0	0	1	8	4	4	15	4	k__Bacteria; p__Bacteroidetes; c__Sphingobacteriia; o__Sphingobacteriales; f__Sphingobacteriaceae; g__; s__
denovo29156	10	5	0	9	5	2	3	6	2	3	2	0	1	1	0	0	2	2	9	24	0	k__Bacteria; p__Bacteroidetes; c__[Saprospirae]; o__[Saprospirales]; f__Chitinophagaceae; g__Niabella; s__
denovo29179	20	6	184	9	1	0	2	6	49	0	11	0	0	0	14	0	0	0	0	0	0	k__Bacteria; p__Planctomycetes; c__OM190; o__CL500-15; f__; g__; s__
denovo29206	16	18	1	21	5	7	18	14	20	24	9	6	12	2	0	0	2	5	12	18	1	k__Bacteria; p__Actinobacteria; c__Actinobacteria; o__Actinomycetales
denovo29298	2	11	0	0	5	3	14	2	1	0	41	22	1	0	0	1	0	40	39	11	161	k__Bacteria; p__Bacteroidetes; c__Sphingobacteriia; o__Sphingobacteriales; f__Sphingobacteriaceae; g__; s__
denovo29367	4	2	25	3	1	0	0	2	11	0	1	0	0	0	1	0	0	0	0	0	0	k__Bacteria; p__Acidobacteria; c__Acidobacteria-6; o__iii1-15; f__; g__; s__
denovo29383	8	12	0	10	9	1	3	10	5	13	2	0	0	0	0	0	0	0	1	14	0	k__Bacteria; p__Bacteroidetes; c__[Saprospirae]; o__[Saprospirales]; f__Chitinophagaceae; g__Niabella; s__
denovo29419	0	3	0	13	2	0	1	5	0	0	0	29	7	0	0	0	0	1	73	23	1	k__Bacteria; p__Bacteroidetes; c__Flavobacteriia; o__Flavobacteriales; f__Flavobacteriaceae; g__Flavobacterium; s__
denovo29472	31	9	2	0	1	0	4	0	25	0	7	0	6	1	0	0	0	1	19	1	0	k__Bacteria; p__Proteobacteria; c__Gammaproteobacteria; o__Pseudomonadales; f__Moraxellaceae; g__Acinetobacter; s__rhizosphaerae
denovo29533	7	12	0	6	15	4	26	10	10	1	75	9	12	4	2	0	7	10	59	44	30	k__Bacteria; p__Proteobacteria; c__Gammaproteobacteria; o__Enterobacteriales; f__Enterobacteriaceae; g__; s__
denovo29568	594	229	90	251	676	89	212	411	179	68	440	81	140	4	166	58	916	65	198	365	104	k__Bacteria; p__Actinobacteria; c__Actinobacteria; o__Actinomycetales; f__Pseudonocardiaceae; g__Actinomycetospora; s__
denovo29689	40	55	1	18	21	11	18	10	10	35	2	16	5	7	0	0	15	11	20	105	3	k__Bacteria; p__Bacteroidetes; c__[Saprospirae]; o__[Saprospirales]; f__Chitinophagaceae; g__Niabella; s__
denovo29704	6	9	0	6	7	1	6	1	1	3	1	1	3	5	0	0	4	1	8	20	0	k__Bacteria; p__Bacteroidetes; c__[Saprospirae]; o__[Saprospirales]; f__Chitinophagaceae; g__Niabella; s__
denovo29707	5	3	0	7	0	0	1	0	1	0	0	0	4	0	0	0	0	7	15	8	0	k__Bacteria; p__Proteobacteria; c__Gammaproteobacteria; o__Pseudomonadales; f__Moraxellaceae; g__Acinetobacter; s__
denovo29763	4	5	0	6	6	1	2	7	1	3	1	2	3	0	0	0	5	0	4	13	1	k__Bacteria; p__Bacteroidetes; c__[Saprospirae]; o__[Saprospirales]; f__Chitinophagaceae; g__Niabella; s__
denovo29874	3	3	0	1	6	0	0	2	2	0	4	1	2	0	0	0	2	2	35	1	3	k__Bacteria; p__Proteobacteria; c__Gammaproteobacteria; o__Enterobacteriales; f__Enterobacteriaceae; g__; s__
denovo29882	4	14	0	3	1	1	2	4	7	0	1	1	2	0	1	0	0	0	29	0	1	k__Bacteria; p__Proteobacteria; c__Gammaproteobacteria; o__Pseudomonadales; f__Pseudomonadaceae; g__Pseudomonas; s__
denovo29995	43	16	0	1	0	0	6	2	0	0	0	0	0	0	0	0	0	1	0	0	0	k__Bacteria; p__Planctomycetes; c__Planctomycetia; o__Pirellulales; f__Pirellulaceae; g__A17; s__
denovo30085	8	3	0	1	5	1	5	3	1	4	0	2	0	0	0	0	4	3	6	28	0	k__Bacteria; p__Bacteroidetes; c__[Saprospirae]; o__[Saprospirales]; f__Chitinophagaceae; g__Niabella; s__
denovo30106	21	8	0	11	51	0	16	70	2	6	21	73	0	0	2	2	3	32	19	125	6	k__Bacteria; p__Actinobacteria; c__Actinobacteria; o__Actinomycetales; f__Nocardioidaceae; g__; s__
denovo30233	25	86	0	35	79	4	25	4	1	2	5	0	0	11	0	3	85	6	34	20	4	k__Bacteria; p__Proteobacteria; c__Betaproteobacteria; o__Burkholderiales; f__Alcaligenaceae; g__; s__
denovo30294	3	0	0	6	0	115	0	2	0	56	53	11	1	0	0	2	126	0	1	3306	0	k__Bacteria; p__Bacteroidetes; c__Bacteroidia; o__Bacteroidales; f__Bacteroidaceae; g__Bacteroides; s__fragilis
denovo30307	2	8	17	1	0	0	0	1	28	0	1	0	0	0	0	0	0	0	0	3	0	k__Bacteria; p__Planctomycetes; c__Planctomycetia; o__Gemmatales; f__Gemmataceae; g__; s__
denovo30500	8	4	0	1	3	4	0	0	0	0	14	0	0	0	0	0	0	1	20	23	0	k__Bacteria; p__Proteobacteria; c__Gammaproteobacteria; o__Alteromonadales; f__[Chromatiaceae]; g__Rheinheimera; s__
denovo30597	41	29	93	13	0	0	14	24	23	4	24	0	0	0	2	0	0	0	1	0	2	k__Bacteria; p__Acidobacteria; c__Acidobacteria-6; o__iii1-15; f__; g__; s__
denovo30634	2	2	5	11	0	0	0	2	7	0	0	0	1	0	0	0	0	3	12	0	1	k__Bacteria; p__Acidobacteria; c__Acidobacteria-6; o__iii1-15; f__; g__; s__
denovo30832	3	1	1	16	9	1	1	0	2	0	5	3	1	0	0	0	0	0	7	3	2	k__Bacteria; p__Proteobacteria; c__Alphaproteobacteria; o__Sphingomonadales; f__Sphingomonadaceae; g__Novosphingobium; s__
denovo30856	11	0	12	12	2	0	1	2	18	0	0	0	0	0	1	0	0	1	3	0	0	k__Bacteria; p__Proteobacteria; c__Deltaproteobacteria; o__Bdellovibrionales; f__Bacteriovoracaceae; g__; s__
denovo31007	31	162	0	157	259	27	76	25	14	25	55	0	0	0	42	0	0	2	78	7	0	k__Bacteria; p__Proteobacteria; c__Alphaproteobacteria; o__Rhizobiales; f__Phyllobacteriaceae; g__; s__
denovo31214	6	6	1	2	9	1	4	0	2	1	2	0	0	0	0	0	2	1	15	4	0	k__Bacteria; p__Proteobacteria; c__Betaproteobacteria; o__Burkholderiales; f__Comamonadaceae
denovo31728	160	124	11	133	148	10	118	183	77	168	36	113	70	11	2	2	151	31	156	823	16	k__Bacteria; p__Proteobacteria; c__Betaproteobacteria; o__Burkholderiales; f__Comamonadaceae
denovo31759	26	10	77	55	13	2	4	35	89	0	20	1	0	0	9	14	232	164	42	53	6	k__Archaea; p__Crenarchaeota; c__Thaumarchaeota; o__Nitrososphaerales; f__Nitrososphaeraceae; g__Candidatus Nitrososphaera; s__SCA1145
denovo31783	275	40	0	62	241	29	23	55	48	10	37	25	0	0	17	0	30	2	46	9	11	k__Bacteria; p__Actinobacteria; c__Actinobacteria; o__Actinomycetales; f__Nocardioidaceae; g__; s__
denovo31798	18	11	0	1	1	3	6	0	3	3	0	3	0	0	0	0	0	0	0	0	0	k__Bacteria; p__Proteobacteria; c__Alphaproteobacteria; o__Rhodobacterales; f__Rhodobacteraceae; g__Rhodobacter; s__
denovo31858	17	7	1	22	6	2	6	1	4	0	10	8	34	0	9	0	0	9	25	0	12	k__Bacteria; p__Bacteroidetes; c__Flavobacteriia; o__Flavobacteriales; f__[Weeksellaceae]; g__Chryseobacterium; s__
denovo31918	4	0	0	1	0	0	5	1	4	0	0	4	8	0	0	0	6	1	0	9	0	k__Bacteria; p__Actinobacteria; c__Actinobacteria; o__Actinomycetales; f__Nocardioidaceae; g__; s__
denovo32008	22	4	12	4	0	4	1	2	44	5	13	7	2	0	1	7	44	4	57	16	10	k__Bacteria; p__Proteobacteria; c__Betaproteobacteria; o__Burkholderiales; f__Oxalobacteraceae; g__Janthinobacterium; s__
denovo32009	2	5	0	4	18	6	9	4	1	8	0	0	0	0	0	0	0	0	0	1	0	k__Bacteria; p__Proteobacteria; c__Alphaproteobacteria; o__Rhizobiales; f__Hyphomicrobiaceae; g__Devosia; s__
denovo32147	490	87	86	354	232	37	37	165	202	42	180	1	0	0	5	0	0	1	215	8	2	k__Bacteria; p__Proteobacteria; c__Alphaproteobacteria; o__Rhodobacterales; f__Rhodobacteraceae; g__; s__
denovo32197	1	8	0	26	12	0	3	3	2	1	0	17	0	0	2	0	0	0	3	11	0	k__Bacteria; p__Proteobacteria; c__Alphaproteobacteria; o__Sphingomonadales; f__Erythrobacteraceae
denovo32211	1	23	0	2	0	7	15	0	0	19	2	3	0	0	0	0	0	3	2	59	0	k__Bacteria; p__Bacteroidetes; c__[Saprospirae]; o__[Saprospirales]; f__Chitinophagaceae; g__Niabella; s__
denovo32247	2	0	0	0	1	0	0	3	0	0	0	4	3	0	6	0	2	0	18	9	2	k__Bacteria; p__Proteobacteria; c__Gammaproteobacteria; o__Enterobacteriales; f__Enterobacteriaceae; g__; s__
denovo32637	1419	1351	18	778	967	52	301	118	91	18	194	453	99	0	14	3	26	942	3857	828	327	k__Bacteria; p__Bacteroidetes; c__Sphingobacteriia; o__Sphingobacteriales; f__Sphingobacteriaceae; g__Sphingobacterium; s__multivorum
denovo32804	5	2	0	0	2	0	2	0	0	1	6	7	4	3	20	3	23	10	15	2	41	k__Bacteria; p__Bacteroidetes; c__Flavobacteriia; o__Flavobacteriales; f__[Weeksellaceae]; g__Chryseobacterium; s__
denovo32904	4	1	1	1	251	0	3	0	2	0	3	2	20	0	9	0	2	24	466	17	195	k__Bacteria; p__Proteobacteria; c__Gammaproteobacteria; o__Pseudomonadales; f__Moraxellaceae; g__Acinetobacter; s__rhizosphaerae
denovo32973	11	2	85	1	0	0	0	2	66	0	0	0	0	0	0	0	0	0	0	0	0	k__Bacteria; p__Proteobacteria; c__Deltaproteobacteria; o__Myxococcales; f__; g__; s__
denovo33028	21	2	43	32	2	0	3	6	64	0	1	0	0	0	1	0	0	3	2	0	0	k__Bacteria; p__Verrucomicrobia; c__[Spartobacteria]; o__[Chthoniobacterales]; f__[Chthoniobacteraceae]; g__OR-59; s__
denovo33180	2	0	0	3	13	0	2	2	0	0	0	0	0	0	0	0	0	0	35	14	0	k__Bacteria; p__Proteobacteria; c__Alphaproteobacteria; o__Rhizobiales; f__Hyphomicrobiaceae; g__Devosia; s__
denovo33204	75	66	11	72	51	12	58	37	24	3	48	26	5	2	5	3	13	10	220	35	6	k__Bacteria; p__Proteobacteria; c__Gammaproteobacteria; o__Pseudomonadales; f__Pseudomonadaceae; g__; s__
denovo33241	170	60	87	37	5	3	20	15	86	3	15	0	0	0	1	0	0	0	2	0	0	k__Bacteria; p__Proteobacteria; c__Betaproteobacteria; o__; f__; g__; s__
denovo33425	2	2	0	2	2	0	2	103	1	0	16	0	0	0	0	0	0	0	0	0	0	k__Bacteria; p__Cyanobacteria; c__Synechococcophycideae; o__Synechococcales; f__Acaryochloridaceae; g__Acaryochloris; s__
denovo33479	113	20	5	15	6	0	2	22	13	2	10	0	0	0	0	0	0	0	17	0	0	k__Bacteria; p__Planctomycetes; c__Planctomycetia; o__Pirellulales; f__Pirellulaceae; g__; s__
denovo33626	10	9	0	20	19	8	7	5	3	24	2	4	0	0	0	0	0	2	9	1	1	k__Bacteria; p__Bacteroidetes; c__[Saprospirae]; o__[Saprospirales]; f__Chitinophagaceae; g__Niabella; s__
denovo33633	8	15	6	3	0	33	28	12	13	4	647	0	0	1	1	0	1	10	40	7	1	k__Bacteria; p__Proteobacteria; c__Gammaproteobacteria; o__Pseudomonadales; f__Pseudomonadaceae; g__Pseudomonas; s__
denovo33739	8	0	35	28	0	1	0	0	115	0	0	0	0	0	2	0	0	0	3	0	0	k__Bacteria; p__Bacteroidetes; c__[Saprospirae]; o__[Saprospirales]; f__Saprospiraceae; g__; s__
denovo33775	0	0	0	0	0	0	0	0	0	0	0	4	1	5	11	1	15	0	1	6	1	k__Bacteria; p__Proteobacteria; c__Gammaproteobacteria; o__Oceanospirillales; f__Halomonadaceae; g__Halomonas; s__
denovo33847	14	0	0	3	0	0	0	8	2	2	0	22	0	0	1	0	0	0	2	0	0	k__Bacteria; p__Verrucomicrobia; c__[Pedosphaerae]; o__[Pedosphaerales]; f__; g__; s__
denovo34058	1	13	0	22	3	0	1	1	0	0	0	0	0	0	0	0	0	0	5	2	0	k__Bacteria; p__Proteobacteria; c__Deltaproteobacteria; o__Bdellovibrionales; f__Bdellovibrionaceae; g__Bdellovibrio; s__bacteriovorus
denovo34467	11	6	0	14	10	1	4	1	9	1	3	42	7	4	4	2	38	2	48	18	3	k__Bacteria; p__Proteobacteria; c__Betaproteobacteria; o__Burkholderiales; f__Oxalobacteraceae
denovo34677	78	2	0	18	21	1	3	12	9	2	9	11	2	0	4	10	23	3	1	14	1	k__Bacteria; p__Actinobacteria; c__Actinobacteria; o__Actinomycetales; f__Mycobacteriaceae; g__Mycobacterium; s__
denovo34734	6	2	0	1	3	0	1	3	2	0	3	13	11	1	4	0	3	7	40	18	5	k__Bacteria; p__Proteobacteria; c__Gammaproteobacteria; o__Enterobacteriales; f__Enterobacteriaceae
denovo34793	10	11	0	3	3	3	7	2	5	0	3	3	0	0	1	0	0	4	58	2	23	k__Bacteria; p__Proteobacteria; c__Gammaproteobacteria; o__Pseudomonadales; f__Pseudomonadaceae; g__Pseudomonas; s__
denovo35173	22	2	39	6	0	2	0	2	93	1	1	0	0	0	0	0	0	0	0	0	0	k__Bacteria; p__Proteobacteria; c__Deltaproteobacteria; o__NB1-j; f__; g__; s__
denovo35229	5	2	0	5	5	1	3	6	1	1	1	0	0	0	2	0	1	3	31	41	0	k__Bacteria; p__Actinobacteria; c__Actinobacteria; o__Actinomycetales; f__Nocardioidaceae; g__Aeromicrobium; s__
denovo35523	6	2	0	14	8	0	2	36	6	0	11	0	0	0	0	0	0	0	0	1	0	k__Bacteria; p__Bacteroidetes; c__[Saprospirae]; o__[Saprospirales]; f__Chitinophagaceae; g__; s__
denovo35657	21	11	0	12	93	9	4	9	12	3	5	0	0	0	4	0	0	12	6	52	4	k__Bacteria; p__Bacteroidetes; c__Cytophagia; o__Cytophagales; f__Cytophagaceae; g__Spirosoma; s__
denovo35809	198	16	0	107	2	1	6	24	38	1	7	52	0	0	0	0	0	0	9	0	1	k__Bacteria; p__Verrucomicrobia; c__Opitutae; o__Opitutales; f__Opitutaceae; g__; s__
denovo36094	2	7	1	14	9	0	3	5	0	9	1	2	0	0	0	0	1	0	0	2	0	k__Bacteria; p__Bacteroidetes; c__[Saprospirae]; o__[Saprospirales]; f__Chitinophagaceae; g__; s__
denovo36130	3	5	0	7	0	1	1	1	10	1	0	55	0	0	1	0	0	2	8	0	3	k__Bacteria; p__Bacteroidetes; c__Sphingobacteriia; o__Sphingobacteriales; f__Sphingobacteriaceae; g__; s__
denovo36142	0	18	0	3	0	0	15	0	2	1	4	0	1	0	0	0	0	5	7	3	1	k__Bacteria; p__Proteobacteria; c__Gammaproteobacteria; o__Pseudomonadales; f__Moraxellaceae; g__Acinetobacter
denovo36243	10	2	1	2	4	0	2	1	2	0	1	0	1	0	2	0	1	1	30	0	4	k__Bacteria; p__Proteobacteria; c__Gammaproteobacteria; o__Pseudomonadales; f__Pseudomonadaceae; g__Pseudomonas; s__
denovo36524	7	8	0	12	3	3	2	2	4	6	0	0	2	0	0	0	3	0	1	7	0	k__Bacteria; p__Bacteroidetes; c__[Saprospirae]; o__[Saprospirales]; f__Chitinophagaceae; g__; s__
denovo36608	45	28	31	9	2	2	5	13	39	1	2	0	0	0	1	0	0	5	0	0	2	k__Bacteria; p__Planctomycetes; c__Planctomycetia; o__Gemmatales; f__Gemmataceae; g__Gemmata; s__
denovo36629	0	3	0	0	1	2	2	2	0	0	3	2	1	0	0	0	0	3	7	1	43	k__Bacteria; p__Bacteroidetes; c__Sphingobacteriia; o__Sphingobacteriales; f__Sphingobacteriaceae; g__Sphingobacterium; s__
denovo36871	0	0	0	0	2	0	0	0	0	0	1	0	1	0	2	0	9	7	14	2	7	k__Bacteria; p__Bacteroidetes; c__Flavobacteriia; o__Flavobacteriales; f__[Weeksellaceae]; g__Chryseobacterium; s__
denovo36976	121	445	1	35	5	1	374	16	0	0	7	0	5	0	1	0	19	0	123	27	15	k__Bacteria; p__Proteobacteria; c__Alphaproteobacteria; o__Rickettsiales; f__mitochondria
denovo37083	6	3	0	5	5	2	4	3	0	8	0	3	3	1	0	0	3	1	3	20	0	k__Bacteria; p__Bacteroidetes; c__[Saprospirae]; o__[Saprospirales]; f__Chitinophagaceae; g__Niabella; s__
denovo37183	1	7	0	7	7	2	7	1	2	0	1	0	0	0	0	0	0	0	23	0	0	k__Bacteria; p__Bacteroidetes; c__Sphingobacteriia; o__Sphingobacteriales; f__Sphingobacteriaceae; g__Pedobacter; s__
denovo37305	1	3	0	6	2	11	1	1	3	28	0	1	1	1	0	0	3	1	1	53	0	k__Bacteria; p__Bacteroidetes; c__[Saprospirae]; o__[Saprospirales]; f__Chitinophagaceae; g__Niabella; s__
denovo37424	0	0	0	0	0	0	0	0	0	0	0	2	3	4	2	1	21	8	0	5	0	k__Bacteria; p__Proteobacteria; c__Gammaproteobacteria; o__Pseudomonadales; f__Pseudomonadaceae; g__; s__
denovo37490	37	12	67	72	7	2	1	20	104	2	16	2	0	0	0	0	0	10	3	11	0	k__Bacteria; p__Verrucomicrobia; c__[Spartobacteria]; o__[Chthoniobacterales]; f__[Chthoniobacteraceae]; g__; s__
denovo37559	3	12	0	2	4	4	6	2	1	8	5	0	0	0	0	0	0	30	15	17	0	k__Bacteria; p__Bacteroidetes; c__[Saprospirae]; o__[Saprospirales]; f__Chitinophagaceae; g__Niabella; s__
denovo37736	106	41	59	47	3	0	17	14	94	3	43	3	0	0	0	0	57	32	23	69	7	k__Bacteria; p__Chloroflexi; c__Ellin6529; o__; f__; g__; s__
denovo37781	34	19	0	9	13	7	17	3	5	8	3	5	9	0	1	0	17	11	23	96	0	k__Bacteria; p__Bacteroidetes; c__[Saprospirae]; o__[Saprospirales]; f__Chitinophagaceae; g__Niabella; s__
denovo38596	2	16	1	2	0	6	3	0	2	4	11	0	0	0	1	0	0	22	19	409	0	k__Bacteria; p__Proteobacteria; c__Gammaproteobacteria; o__Enterobacteriales; f__Enterobacteriaceae; g__Citrobacter; s__
denovo38668	19	1	0	17	3	3	0	4	1	2	0	39	0	0	0	0	0	9	7	14	3	k__Bacteria; p__Proteobacteria; c__Gammaproteobacteria; o__Xanthomonadales; f__Xanthomonadaceae; g__Dokdonella; s__
denovo38717	106	327	32	107	93	10	92	32	50	5	52	117	59	13	29	5	32	22	482	62	24	k__Bacteria; p__Proteobacteria; c__Betaproteobacteria; o__Burkholderiales; f__Alcaligenaceae; g__Achromobacter; s__
denovo38848	6	2	0	16	15	0	4	2	7	1	3	0	0	10	223	26	157	1	6	69	2	k__Bacteria; p__Firmicutes; c__Bacilli; o__Bacillales; f__Bacillaceae; g__Bacillus; s__
denovo38871	2	2	0	1	2	9	2	12	0	72	12	0	0	0	0	0	0	0	3	1	0	k__Bacteria; p__Actinobacteria; c__Actinobacteria; o__Actinomycetales
denovo38873	11	8	1	8	21	2	9	13	8	0	6	0	0	0	1	1	0	5	9	0	2	k__Bacteria; p__Bacteroidetes; c__[Saprospirae]; o__[Saprospirales]; f__Chitinophagaceae; g__; s__
denovo39101	1	1	0	1	0	0	0	1	0	0	0	39	59	116	130	44	506	69	4	186	1	k__Bacteria; p__Proteobacteria; c__Gammaproteobacteria; o__Pseudomonadales; f__Pseudomonadaceae; g__Pseudomonas; s__
denovo39147	0	11	0	46	58	0	3	1	0	0	1	0	0	0	0	0	0	0	99	10	2	k__Bacteria; p__Bacteroidetes; c__Cytophagia; o__Cytophagales; f__Cytophagaceae; g__Leadbetterella; s__
denovo39310	37	14	1	14	10	8	10	10	2	8	1	8	7	5	3	0	16	4	22	92	1	k__Bacteria; p__Bacteroidetes; c__[Saprospirae]; o__[Saprospirales]; f__Chitinophagaceae; g__Niabella; s__
denovo39507	0	3	0	6	7	0	2	7	1	7	3	5	4	0	0	0	11	0	6	26	0	k__Bacteria; p__Proteobacteria; c__Betaproteobacteria; o__Burkholderiales; f__Comamonadaceae; g__Hylemonella; s__
denovo39538	4	4	0	17	2	0	9	0	11	0	0	3	7	1	1	2	9	3	7	88	0	k__Bacteria; p__Actinobacteria; c__Actinobacteria; o__Actinomycetales; f__; g__; s__
denovo39551	13	4	8	31	6	4	1	3	17	0	4	7	0	0	0	0	0	0	2	0	2	k__Bacteria; p__Actinobacteria; c__Actinobacteria; o__Actinomycetales; f__Micromonosporaceae; g__Catenuloplanes
denovo39904	0	1	1	0	1	2	0	1	1	0	4	1	0	0	0	0	0	2	4	35	0	k__Bacteria; p__Proteobacteria; c__Gammaproteobacteria; o__Enterobacteriales; f__Enterobacteriaceae; g__Citrobacter; s__
denovo39909	29	7	2	11	4	0	4	8	22	0	5	11	1	0	0	0	0	5	16	18	0	k__Bacteria; p__Actinobacteria; c__Actinobacteria; o__Actinomycetales; f__Nocardiaceae; g__Rhodococcus; s__ruber
denovo40087	24	4	31	6	1	1	2	3	16	1	5	0	0	0	0	0	0	2	0	4	0	k__Bacteria; p__Chloroflexi; c__TK17; o__mle1-48; f__; g__; s__
denovo40242	41	1	0	2	2	4	1	2	0	2	3	0	1	0	0	0	7	0	3	2	0	k__Bacteria; p__Proteobacteria; c__Gammaproteobacteria; o__Enterobacteriales; f__Enterobacteriaceae; g__; s__
denovo40255	0	33	0	2	0	0	22	1	1	0	0	0	0	0	0	0	0	0	0	0	0	k__Bacteria; p__Bacteroidetes; c__Flavobacteriia; o__Flavobacteriales; f__Flavobacteriaceae; g__; s__
denovo40543	76	3	5	12	46	9	3	8	49	7	2	25	0	28	17	2	0	11	6	8	11	k__Bacteria; p__Proteobacteria; c__Deltaproteobacteria; o__Myxococcales
denovo40595	14	2	0	13	2	0	5	3	0	2	1	24	0	0	0	0	0	0	4	4	3	k__Bacteria; p__Proteobacteria; c__Alphaproteobacteria; o__Rhizobiales; f__; g__; s__
denovo40743	17	11	0	7	2	0	5	4	2	0	5	1	0	0	0	0	0	0	2	0	0	k__Bacteria; p__Actinobacteria; c__Acidimicrobiia; o__Acidimicrobiales; f__; g__; s__
denovo40822	10	7	2	25	13	3	3	7	8	0	5	10	1	2	6	2	6	3	69	15	5	k__Bacteria; p__Proteobacteria; c__Gammaproteobacteria; o__Pseudomonadales; f__Pseudomonadaceae; g__Pseudomonas
denovo40824	325	56	27	57	13	6	15	121	53	10	52	49	0	0	1	0	0	1	18	12	1	k__Bacteria; p__Proteobacteria; c__Betaproteobacteria; o__IS-44; f__; g__; s__
denovo40930	10	1	0	14	2	0	0	4	20	1	6	51	15	0	0	0	0	12	5	0	0	k__Bacteria; p__Proteobacteria; c__Alphaproteobacteria; o__Rhizobiales; f__; g__; s__
denovo40974	6	39	0	0	1	0	6	0	1	0	0	0	0	0	0	0	0	9	1	0	3	k__Bacteria; p__Verrucomicrobia; c__Verrucomicrobiae; o__Verrucomicrobiales; f__Verrucomicrobiaceae; g__Luteolibacter; s__
denovo41043	3	1	0	0	0	5	4	0	0	1	0	2	0	0	1	0	5	0	4	19	0	k__Bacteria; p__Bacteroidetes; c__[Saprospirae]; o__[Saprospirales]; f__Chitinophagaceae; g__Niabella; s__
denovo41047	38	11	0	26	6	9	24	17	25	47	4	1	11	4	1	1	2	2	12	30	0	k__Bacteria; p__Actinobacteria; c__Actinobacteria; o__Actinomycetales; f__Sanguibacteraceae; g__Sanguibacter; s__
denovo41106	11	7	1	4	10	1	3	3	3	0	7	2	1	1	1	0	5	312	43	28	63	k__Bacteria; p__Bacteroidetes; c__Flavobacteriia; o__Flavobacteriales; f__[Weeksellaceae]; g__Chryseobacterium; s__
denovo41156	6	4	0	4	1	0	0	2	1	0	1	11	5	1	0	1	3	1	20	34	3	k__Bacteria; p__Proteobacteria; c__Gammaproteobacteria; o__Enterobacteriales; f__Enterobacteriaceae
denovo41348	2	1	0	19	7	8	2	2	0	1	0	0	0	0	0	0	0	0	2	0	0	k__Bacteria; p__Proteobacteria; c__Gammaproteobacteria; o__Xanthomonadales; f__Xanthomonadaceae; g__; s__
denovo41487	43	31	0	65	19	4	4	7	0	3	1	0	0	0	2	0	1	2	41	24	6	k__Bacteria; p__Proteobacteria; c__Alphaproteobacteria; o__Sphingomonadales; f__Sphingomonadaceae; g__Sphingopyxis; s__alaskensis
denovo41488	10	5	1	0	0	0	0	1	3	0	0	11	3	1	0	0	0	0	11	4	0	k__Bacteria; p__Proteobacteria; c__Betaproteobacteria; o__Burkholderiales; f__Comamonadaceae; g__; s__
denovo41573	5	4	0	3	6	1	2	15	0	34	1	1	1	0	0	0	2	1	8	38	1	k__Bacteria; p__Proteobacteria; c__Betaproteobacteria; o__Burkholderiales; f__Comamonadaceae; g__Hylemonella; s__
denovo41590	7	109	0	97	17	0	25	1	5	3	1	0	0	0	2	0	0	1	55	0	0	k__Bacteria; p__Bacteroidetes; c__Flavobacteriia; o__Flavobacteriales; f__Flavobacteriaceae; g__; s__
denovo41745	74	14	0	45	121	15	8	21	42	10	6	0	0	0	25	0	0	11	16	102	19	k__Bacteria; p__Bacteroidetes; c__[Saprospirae]; o__[Saprospirales]; f__Chitinophagaceae; g__; s__
denovo41758	17	1	0	26	8	0	0	13	11	0	6	0	0	0	0	1	0	0	0	0	0	k__Bacteria; p__Acidobacteria; c__Solibacteres; o__Solibacterales; f__; g__; s__
denovo41803	1	1	25	9	3	0	0	0	4	0	1	0	0	0	3	0	0	0	2	0	0	k__Bacteria; p__Verrucomicrobia; c__[Spartobacteria]; o__[Chthoniobacterales]; f__01D2Z36; g__; s__
denovo41877	4	7	0	0	1	1	2	9	3	1	2	2	2	0	0	0	0	1	4	27	0	k__Bacteria; p__Proteobacteria; c__Gammaproteobacteria; o__Enterobacteriales; f__Enterobacteriaceae; g__; s__
denovo41893	194	9	1	32	2	1	1	17	13	0	6	7	0	0	0	0	0	0	1	0	0	k__Bacteria; p__Proteobacteria; c__Alphaproteobacteria; o__Rhizobiales; f__Hyphomicrobiaceae; g__Rhodoplanes; s__
denovo41929	26	9	0	29	42	6	12	6	5	3	3	0	0	0	0	0	20	2	0	25	1	k__Bacteria; p__Actinobacteria; c__Actinobacteria; o__Actinomycetales; f__Actinosynnemataceae
denovo42017	12	5	0	13	1	3	41	2	5	1	0	0	1	0	3	0	7	4	23	10	5	k__Bacteria; p__Actinobacteria; c__Actinobacteria; o__Actinomycetales; f__; g__; s__
denovo42083	47	7	0	4	6	5	3	27	3	5	4	0	0	0	0	0	0	0	1	0	0	k__Bacteria; p__Proteobacteria; c__Alphaproteobacteria; o__Sphingomonadales; f__Erythrobacteraceae; g__; s__
denovo42124	2	0	2	2	3	0	2	0	6	0	3	0	0	0	0	0	2	2	35	2	3	k__Bacteria; p__Proteobacteria; c__Gammaproteobacteria; o__Enterobacteriales; f__Enterobacteriaceae; g__; s__
denovo42156	1	4	0	8	0	0	0	0	0	0	0	0	0	0	1	0	1	57	99	2	3	k__Bacteria; p__Proteobacteria; c__Gammaproteobacteria; o__Pseudomonadales; f__Moraxellaceae; g__Acinetobacter; s__johnsonii
denovo42207	0	0	0	0	0	1	0	0	0	1	0	33	10	0	1	1	301	1	3	123	1	k__Bacteria; p__Firmicutes; c__Clostridia; o__Clostridiales; f__Lachnospiraceae; g__Dorea; s__
denovo42217	47	13	60	13	2	1	1	6	180	1	14	22	0	0	0	0	1	0	7	2	1	k__Bacteria; p__Proteobacteria; c__Betaproteobacteria; o__Ellin6067; f__; g__; s__
denovo42291	1	1	1	0	0	0	0	1	4	0	1	0	33	5	4	1	4	0	1	1	0	k__Bacteria; p__Firmicutes; c__Bacilli; o__Bacillales; f__Staphylococcaceae; g__Staphylococcus; s__sciuri
denovo42382	2	13	0	4	22	7	8	4	0	8	2	6	0	1	0	0	0	184	11	17	3	k__Bacteria; p__Bacteroidetes; c__Flavobacteriia; o__Flavobacteriales; f__[Weeksellaceae]; g__Chryseobacterium; s__
denovo42652	2	2	0	3	4	2	6	1	1	0	15	7	0	0	0	0	0	1	1	0	4	k__Bacteria; p__Bacteroidetes; c__Sphingobacteriia; o__Sphingobacteriales; f__Sphingobacteriaceae; g__; s__
denovo42666	15	32	0	11	7	4	9	1	2	5	2	5	1	0	0	0	3	2	25	0	4	k__Bacteria; p__Proteobacteria; c__Gammaproteobacteria; o__Pseudomonadales; f__Pseudomonadaceae; g__Pseudomonas; s__
denovo42776	154	4	15	20	0	0	1	49	17	3	9	9	0	0	0	0	0	1	27	1	0	k__Bacteria; p__Proteobacteria; c__Gammaproteobacteria; o__Xanthomonadales; f__Sinobacteraceae; g__; s__
denovo42892	5	13	0	4	2	0	18	0	1	0	0	0	1	0	0	0	0	0	5	1	0	k__Bacteria; p__Proteobacteria; c__Gammaproteobacteria; o__Pseudomonadales; f__Moraxellaceae; g__Acinetobacter; s__
denovo42908	8	6	0	5	3	1	1	1	0	8	0	3	4	2	0	0	7	0	14	13	0	k__Bacteria; p__Bacteroidetes; c__[Saprospirae]; o__[Saprospirales]; f__Chitinophagaceae; g__Niabella; s__
denovo42914	14	5	0	6	27	4	22	30	4	9	4	32	5	0	0	0	9	16	1	73	0	k__Bacteria; p__Actinobacteria; c__Actinobacteria; o__Actinomycetales; f__Nocardioidaceae; g__; s__
denovo43023	27	3	0	5	4	1	1	13	1	0	8	21	0	0	0	0	0	2	1	15	0	k__Bacteria; p__Proteobacteria; c__Alphaproteobacteria; o__Rhizobiales; f__Hyphomicrobiaceae; g__Hyphomicrobium; s__
denovo43031	9	25	0	9	2	2	13	5	2	4	7	3	1	0	0	0	0	4	33	2	7	k__Bacteria; p__Proteobacteria; c__Gammaproteobacteria; o__Pseudomonadales; f__Pseudomonadaceae; g__Pseudomonas; s__
denovo43105	2	9	0	48	16	0	3	3	0	2	0	0	0	0	1	0	0	0	64	2	1	k__Bacteria; p__Bacteroidetes; c__Sphingobacteriia; o__Sphingobacteriales; f__Sphingobacteriaceae; g__Sphingobacterium; s__
denovo43174	6	5	0	4	0	2	1	1	0	1	0	0	1	0	1	0	3	0	5	22	0	k__Bacteria; p__Bacteroidetes; c__[Saprospirae]; o__[Saprospirales]; f__Chitinophagaceae; g__Niabella; s__
denovo43180	102	3	0	4	3	0	0	8	0	0	0	5	0	0	0	0	0	2	4	12	0	k__Bacteria; p__Planctomycetes; c__Planctomycetia; o__Pirellulales; f__Pirellulaceae; g__; s__
denovo43270	5	15	2	13	2	0	3	3	3	0	4	0	0	0	0	0	0	0	0	0	0	k__Bacteria; p__Planctomycetes; c__Planctomycetia; o__Pirellulales; f__Pirellulaceae; g__; s__
denovo43481	19	0	2	11	11	1	0	5	16	1	3	30	1	4	1	0	1	0	0	5	0	k__Bacteria; p__Proteobacteria; c__Betaproteobacteria; o__Burkholderiales; f__Comamonadaceae
denovo43618	2	0	0	5	0	0	0	2	2	1	0	0	0	0	0	0	33	0	0	2	0	k__Bacteria; p__Proteobacteria; c__Betaproteobacteria; o__Neisseriales; f__Neisseriaceae
denovo43793	1	16	0	10	3	0	10	3	6	2	2	6	0	0	1	0	0	0	5	3	0	k__Bacteria; p__Proteobacteria; c__Alphaproteobacteria; o__Rhizobiales; f__Rhizobiaceae; g__; s__
denovo43916	23	19	4	16	1	5	4	7	16	0	2	0	0	0	0	0	0	0	5	0	1	k__Bacteria; p__Proteobacteria; c__Alphaproteobacteria; o__Rhodospirillales; f__Rhodospirillaceae; g__; s__
denovo44110	4	0	5	33	0	0	2	4	1	0	1	0	1	0	1	2	4	0	4	6	1	k__Bacteria; p__Firmicutes; c__Clostridia; o__Clostridiales; f__[Tissierellaceae]; g__WAL_1855D; s__
denovo44257	4	6	2	1	2	0	6	6	1	0	5	0	0	0	2	0	1	3	0	4	1	k__Bacteria; p__Actinobacteria; c__Actinobacteria; o__Actinomycetales; f__Promicromonosporaceae
denovo44261	4	0	0	1	1	0	0	1	1	0	1	0	0	0	1	0	51	0	0	0	1	k__Bacteria; p__Bacteroidetes; c__[Saprospirae]; o__[Saprospirales]; f__Chitinophagaceae; g__; s__
denovo44427	0	0	0	0	0	1	1	0	1	0	1	1	0	0	0	1	0	1	2	46	0	k__Bacteria; p__Proteobacteria; c__Gammaproteobacteria; o__Enterobacteriales; f__Enterobacteriaceae; g__Citrobacter; s__
denovo44473	174	33	104	70	11	7	13	89	142	9	77	54	0	0	7	0	14	3	14	8	1	k__Bacteria; p__Proteobacteria; c__Alphaproteobacteria; o__Sphingomonadales; f__Erythrobacteraceae; g__; s__
denovo44510	54	13	0	28	42	6	2	14	2	3	22	2	0	0	0	0	1	1	9	8	0	k__Bacteria; p__Proteobacteria; c__Alphaproteobacteria; o__Rhizobiales; f__Rhizobiaceae; g__Agrobacterium; s__
denovo44513	30	2	0	7	1	0	1	1	19	0	0	7	0	0	0	0	0	0	5	0	0	k__Bacteria; p__Actinobacteria; c__Thermoleophilia; o__Gaiellales; f__Gaiellaceae; g__; s__
denovo44701	0	0	0	0	1	1	0	0	0	0	0	0	0	104	0	35	274	47	5	144	0	k__Bacteria; p__Proteobacteria; c__Gammaproteobacteria; o__Pseudomonadales; f__Pseudomonadaceae; g__Pseudomonas; s__fragi
denovo44864	3	10	0	1	1	2	1	0	1	2	0	2	2	1	0	0	3	0	4	14	0	k__Bacteria; p__Bacteroidetes; c__[Saprospirae]; o__[Saprospirales]; f__Chitinophagaceae; g__Niabella; s__
denovo44880	1	11	0	2	1	0	31	0	0	0	0	0	0	0	0	0	0	0	0	0	1	k__Bacteria; p__Proteobacteria; c__Alphaproteobacteria; o__Sphingomonadales; f__Sphingomonadaceae; g__Sphingobium; s__
denovo45002	8	0	0	0	4	0	0	0	1	0	0	7	1	0	3	0	11005	2	33	12	4	k__Bacteria; p__Proteobacteria; c__Gammaproteobacteria; o__Enterobacteriales; f__Enterobacteriaceae; g__Providencia
denovo45105	13	11	0	13	25	6	7	11	1	7	3	0	0	0	2	0	0	0	21	0	2	k__Bacteria; p__Proteobacteria; c__Alphaproteobacteria; o__Rhodobacterales; f__Rhodobacteraceae; g__Rhodobacter; s__
denovo45123	10	2	0	19	3	2	5	1	12	1	1	0	0	0	0	0	0	0	4	0	0	k__Bacteria; p__Planctomycetes; c__Planctomycetia; o__Planctomycetales; f__Planctomycetaceae; g__Planctomyces; s__
denovo45140	37	1	0	1	0	0	0	7	5	2	4	0	0	0	0	0	0	2	0	0	0	k__Bacteria; p__Proteobacteria; c__Betaproteobacteria; o__; f__; g__; s__
denovo45295	2	10	0	5	2	4	10	0	2	14	7	4	0	0	0	0	0	1	5	116	1	k__Bacteria; p__Proteobacteria; c__Gammaproteobacteria; o__Enterobacteriales; f__Enterobacteriaceae; g__Citrobacter; s__
denovo45344	0	0	0	0	0	0	0	0	0	0	0	4	7	4	8	0	9	1	29	0	0	k__Bacteria; p__Proteobacteria; c__Gammaproteobacteria; o__Pseudomonadales; f__Pseudomonadaceae; g__Pseudomonas; s__viridiflava
denovo45502	19	0	0	3	1	0	1	0	2	0	0	12	6	0	0	1	3	5	70	0	0	k__Bacteria; p__Actinobacteria; c__Actinobacteria; o__Actinomycetales; f__Micrococcaceae; g__Arthrobacter; s__
denovo45669	3	5	0	16	3	0	1	2	11	0	2	3	0	0	0	0	0	0	1	7	0	k__Bacteria; p__Planctomycetes; c__Planctomycetia; o__Pirellulales; f__Pirellulaceae; g__; s__
denovo45860	11	10	0	1	0	0	1	1	1	0	1	0	0	0	0	0	0	0	1	17	0	k__Bacteria; p__Acidobacteria; c__[Chloracidobacteria]; o__PK29; f__; g__; s__
denovo46111	7	3	6	0	0	0	1	19	19	0	4	0	3	0	0	0	0	0	3	1	0	k__Bacteria; p__Proteobacteria; c__Gammaproteobacteria; o__Xanthomonadales; f__Xanthomonadaceae; g__; s__
denovo46176	36	6	24	3	1	1	3	0	72	0	2	0	0	0	0	0	5	5	0	7	0	k__Bacteria; p__Actinobacteria; c__Thermoleophilia; o__Gaiellales; f__Gaiellaceae; g__; s__
denovo46223	24	3	0	11	34	3	4	2	1	2	2	4	14	0	6	0	30	7	8	45	0	k__Bacteria; p__Actinobacteria; c__Actinobacteria; o__Actinomycetales; f__Nocardioidaceae; g__Nocardioides; s__
denovo46271	32	1	0	18	0	0	0	4	2	0	9	0	0	0	0	0	0	0	0	2	0	k__Bacteria; p__Verrucomicrobia; c__[Spartobacteria]; o__[Chthoniobacterales]; f__[Chthoniobacteraceae]; g__; s__
denovo46286	1392	2	0	8	16	4	5	22	1	1	31	4	0	0	0	0	49	4	3	14	1	k__Bacteria; p__Actinobacteria; c__Actinobacteria; o__Actinomycetales; f__Actinosynnemataceae; g__Saccharothrix; s__
denovo46656	18	21	1	8	10	7	11	3	3	11	2	8	0	1	0	0	8	9	15	56	0	k__Bacteria; p__Bacteroidetes; c__[Saprospirae]; o__[Saprospirales]; f__Chitinophagaceae; g__Niabella; s__
denovo46689	1	3	0	1	2	1	7	6	3	17	2	2	0	0	0	0	1	1	0	3	0	k__Bacteria; p__Actinobacteria; c__Actinobacteria; o__Actinomycetales; f__Ruaniaceae
denovo46793	0	0	0	0	0	0	0	0	0	0	0	0	7	2	9	6	34	0	0	0	1	k__Bacteria; p__Proteobacteria; c__Gammaproteobacteria; o__Oceanospirillales; f__Halomonadaceae; g__Halomonas; s__
denovo46810	7	5	4	64	9	2	0	2	3	0	2	0	0	0	0	20	0	0	18	29	5	k__Bacteria; p__Verrucomicrobia; c__Verrucomicrobiae; o__Verrucomicrobiales; f__Verrucomicrobiaceae; g__Prosthecobacter; s__debontii
denovo46814	15	13	2	4	10	3	4	4	26	0	1	23	2	0	2	31	10	21	11	133	9	k__Bacteria; p__Actinobacteria; c__Actinobacteria; o__Actinomycetales; f__Intrasporangiaceae; g__; s__
denovo46885	8	41	1	6	4	8	6	5	10	32	16	8	4	2	2	2	4	30	23	304	3	k__Bacteria; p__Proteobacteria; c__Gammaproteobacteria; o__Enterobacteriales; f__Enterobacteriaceae; g__Citrobacter; s__
denovo46936	2	10	0	10	10	0	4	5	2	8	1	0	0	1	0	0	2	0	0	6	0	k__Bacteria; p__Bacteroidetes; c__[Saprospirae]; o__[Saprospirales]; f__Chitinophagaceae; g__Niabella; s__
denovo47065	2361	2673	51	2530	1966	877	1683	1691	988	2948	397	1355	858	248	58	1	1737	732	2083	5792	105	k__Bacteria; p__Bacteroidetes; c__[Saprospirae]; o__[Saprospirales]; f__Chitinophagaceae; g__Niabella; s__
denovo47079	7	5	0	6	4	3	2	2	0	5	1	3	2	2	1	0	4	0	8	19	0	k__Bacteria; p__Bacteroidetes; c__[Saprospirae]; o__[Saprospirales]; f__Chitinophagaceae; g__Niabella; s__
denovo47357	15	30	0	19	18	5	23	37	11	99	14	10	2	0	1	0	3	10	22	128	4	k__Bacteria; p__Proteobacteria; c__Betaproteobacteria; o__Burkholderiales; f__Comamonadaceae; g__Hylemonella; s__
denovo47576	1	16	0	12	0	3	26	5	2	3	3	1	1	0	6	1	8	1	14	4	4	k__Bacteria; p__Actinobacteria; c__Actinobacteria; o__Actinomycetales; f__; g__; s__
denovo47692	0	48	0	2	0	1	14	2	0	0	0	0	0	0	0	0	0	0	0	0	0	k__Bacteria; p__TM7; c__SC3; o__; f__; g__; s__
denovo47813	26	4	15	9	0	0	4	8	12	0	6	1	0	0	0	0	0	0	0	0	0	k__Bacteria; p__Proteobacteria; c__Gammaproteobacteria; o__Thiotrichales; f__Piscirickettsiaceae; g__; s__
denovo47995	0	0	0	0	0	0	0	0	0	0	0	1	0	6	2	4	30	4	0	7	0	k__Bacteria; p__Proteobacteria; c__Gammaproteobacteria; o__Pseudomonadales; f__Pseudomonadaceae; g__Pseudomonas; s__
denovo48078	4	1	27	0	0	0	0	2	55	1	3	0	0	0	0	0	0	0	0	0	0	k__Bacteria; p__Proteobacteria; c__Betaproteobacteria; o__SC-I-84; f__; g__; s__
denovo48108	44	8	0	23	102	10	7	19	8	2	15	0	0	0	8	0	1	3	26	66	2	k__Bacteria; p__Actinobacteria; c__Actinobacteria; o__Actinomycetales; f__; g__; s__
denovo48479	1	9	0	2	1	0	2	0	0	0	1	0	3	0	0	0	1	7	22	7	0	k__Bacteria; p__Proteobacteria; c__Gammaproteobacteria; o__Pseudomonadales; f__Moraxellaceae; g__Acinetobacter; s__
denovo48601	0	1	0	13	8	6	2	20	0	1	10	3	9	0	1	0	11	0	0	12	5	k__Bacteria; p__Proteobacteria; c__Alphaproteobacteria; o__Rhizobiales; f__Methylobacteriaceae
denovo48643	3	2	0	4	1	2	1	1	5	1	2	2	0	0	1	0	0	1	43	5	4	k__Bacteria; p__Proteobacteria; c__Gammaproteobacteria; o__Enterobacteriales; f__Enterobacteriaceae; g__; s__
denovo48761	9	10	0	22	11	1	8	16	4	6	3	4	4	2	1	0	10	4	8	11	0	k__Bacteria; p__Bacteroidetes; c__[Saprospirae]; o__[Saprospirales]; f__Chitinophagaceae; g__Niabella; s__
denovo48778	75	23	121	327	12	5	5	8	299	1	7	78	1	0	0	0	2	0	4	5	6	k__Bacteria; p__Proteobacteria; c__Deltaproteobacteria; o__Myxococcales; f__; g__; s__
denovo48796	8	4	2	8	4	0	2	257	5	27	174	0	0	0	0	0	6	0	1	0	0	k__Bacteria; p__Acidobacteria; c__Sva0725; o__Sva0725; f__; g__; s__
denovo48946	0	1	0	0	0	0	0	2	0	1	1	2	0	0	0	0	1	1	8	44	1	k__Bacteria; p__Proteobacteria; c__Gammaproteobacteria; o__Enterobacteriales; f__Enterobacteriaceae; g__; s__
denovo49315	103	12	25	54	2	4	2	32	29	2	8	29	0	0	0	0	0	0	8	6	0	k__Bacteria; p__Verrucomicrobia; c__Opitutae; o__Opitutales; f__Opitutaceae; g__; s__
denovo49432	17	61	1	3	2	0	20	1	12	1	2	9	2	3	4	1	4	11	97	51	2	k__Bacteria; p__Proteobacteria; c__Gammaproteobacteria; o__Pseudomonadales; f__Moraxellaceae; g__Acinetobacter; s__
denovo49649	15	4	1	8	12	7	10	8	2	1	46	0	0	0	1	0	1	0	26	3	5	k__Bacteria; p__Proteobacteria; c__Alphaproteobacteria; o__Rhizobiales; f__Rhizobiaceae; g__Agrobacterium; s__
denovo49661	21	19	0	8	18	4	10	2	0	1	14	10	0	0	0	0	2	8	7	1	0	k__Bacteria; p__Bacteroidetes; c__Flavobacteriia; o__Flavobacteriales; f__[Weeksellaceae]; g__Chryseobacterium; s__
denovo49877	8	36	0	3	0	0	10	7	1	0	0	0	0	0	0	0	0	0	2	0	0	k__Bacteria; p__Proteobacteria; c__Gammaproteobacteria; o__Alteromonadales; f__211ds20; g__; s__
denovo49980	12	1	0	11	1	0	0	9	1	0	3	0	0	0	4	0	0	0	4	3	0	k__Bacteria; p__Actinobacteria; c__Actinobacteria; o__Actinomycetales; f__Microbacteriaceae; g__Agromyces; s__
denovo50042	14	8	0	34	16	2	6	4	6	1	4	10	0	0	2	1	0	0	3	6	1	k__Bacteria; p__Proteobacteria; c__Betaproteobacteria; o__Burkholderiales; f__Alcaligenaceae; g__; s__
denovo50224	7	2	0	62	3	4	1	3	1	0	2	2	0	0	0	0	0	3	12	0	0	k__Bacteria; p__Verrucomicrobia; c__[Spartobacteria]; o__[Chthoniobacterales]; f__[Chthoniobacteraceae]; g__Candidatus Xiphinematobacter; s__
denovo50306	49	0	4	11	3	0	0	2	9	0	1	0	1	0	0	0	50	1	3	28	1	k__Bacteria; p__Acidobacteria; c__[Chloracidobacteria]; o__RB41; f__; g__; s__
denovo50355	20	1	0	19	0	1	2	3	5	1	1	0	0	0	0	0	0	0	0	0	1	k__Bacteria; p__Planctomycetes; c__Planctomycetia; o__Pirellulales; f__Pirellulaceae; g__; s__
denovo50436	333	144	146	185	189	35	50	85	255	44	87	96	22	0	3	1	48	19	44	132	3	k__Bacteria; p__Proteobacteria; c__Alphaproteobacteria; o__Rhizobiales; f__Hyphomicrobiaceae; g__Rhodoplanes; s__
denovo50534	4	3	0	1	2	0	8	0	0	4	0	4	1	0	0	0	3	1	5	16	0	k__Bacteria; p__Bacteroidetes; c__[Saprospirae]; o__[Saprospirales]; f__Chitinophagaceae; g__Niabella; s__
denovo50615	1	0	0	1	1	3	0	165	0	3	41	0	1	0	0	1	0	0	2	1	0	k__Bacteria; p__Proteobacteria; c__Gammaproteobacteria; o__Enterobacteriales; f__Enterobacteriaceae; g__; s__
denovo50620	171	25	1	87	0	2	5	28	10	6	12	0	0	0	0	0	0	0	15	0	0	k__Bacteria; p__Verrucomicrobia; c__Opitutae; o__Opitutales; f__Opitutaceae; g__; s__
denovo50631	133	25	0	18	7	10	76	11	5	2	17	1418	17	1	3	6	135	138	64	367	7	k__Bacteria; p__Actinobacteria; c__Actinobacteria; o__Actinomycetales; f__Intrasporangiaceae; g__; s__
denovo50901	91	43	23	178	40	13	10	81	51	7	22	0	2	0	0	0	0	8	27	15	3	k__Bacteria; p__Proteobacteria; c__Alphaproteobacteria; o__Rhizobiales; f__Hyphomicrobiaceae; g__Devosia; s__
denovo50933	31	5	3	0	0	0	1	0	3	0	2	0	0	0	0	0	0	0	0	0	0	k__Bacteria; p__Acidobacteria; c__Solibacteres; o__Solibacterales; f__; g__; s__
denovo50945	118	10	0	13	15	5	7	26	1	2	9	0	0	0	3	0	0	0	9	10	0	k__Bacteria; p__Proteobacteria; c__Alphaproteobacteria; o__Rhizobiales; f__Hyphomicrobiaceae; g__Devosia; s__
denovo51294	6	0	0	6	9	4	0	4	3	5	9	4	0	0	1	0	3	1	4	4	2	k__Bacteria; p__Bacteroidetes; c__Sphingobacteriia; o__Sphingobacteriales; f__Sphingobacteriaceae; g__; s__
denovo51375	2	3	1	16	14	1	3	5	0	0	1	2	0	0	0	0	1	0	0	0	0	k__Bacteria; p__Actinobacteria; c__Actinobacteria; o__Actinomycetales; f__Actinosynnemataceae; g__; s__
denovo51496	7	1	0	2	4	1	0	60	12	1	39	0	0	0	0	0	0	0	0	0	0	k__Bacteria; p__Proteobacteria; c__Deltaproteobacteria; o__Myxococcales; f__Polyangiaceae; g__; s__
denovo51668	6	4	0	3	19	8	1	2	4	1	2	0	0	0	0	13	44	0	6	0	1	k__Bacteria; p__Proteobacteria; c__Deltaproteobacteria; o__Bdellovibrionales; f__Bdellovibrionaceae; g__Bdellovibrio; s__
denovo51691	6	74	3	23	5	1	18	8	7	0	7	11	0	0	10	0	0	1	14	2	2	k__Bacteria; p__Proteobacteria; c__Alphaproteobacteria; o__Caulobacterales; f__Caulobacteraceae; g__Caulobacter
denovo51791	1	42	0	1	0	0	12	0	1	0	0	0	0	0	0	0	0	4	1	4	0	k__Bacteria; p__Bacteroidetes; c__Sphingobacteriia; o__Sphingobacteriales; f__Sphingobacteriaceae; g__Sphingobacterium; s__mizutaii
denovo51888	0	2	0	45	0	0	3	2	0	1	0	0	0	0	0	0	0	0	0	0	0	k__Bacteria; p__Proteobacteria; c__Alphaproteobacteria; o__Rickettsiales; f__mitochondria
denovo51995	2	1	0	5	1	0	0	3	0	0	1	46	1	0	1	0	1	32	284	185	9	k__Bacteria; p__Firmicutes; c__Bacilli; o__Bacillales; f__Bacillaceae; g__Bacillus; s__
denovo52109	81	118	1	75	49	8	27	14	2	2	17	40	6	0	0	0	0	93	442	58	10	k__Bacteria; p__Bacteroidetes; c__Sphingobacteriia; o__Sphingobacteriales; f__Sphingobacteriaceae; g__Sphingobacterium; s__multivorum
denovo52150	10	2	1	5	3	0	1	4	11	0	2	0	0	0	0	0	0	1	2	4	2	k__Bacteria; p__Proteobacteria; c__Alphaproteobacteria; o__Sphingomonadales; f__Sphingomonadaceae; g__Kaistobacter; s__
denovo52380	98	109	1	218	207	34	34	53	69	17	35	87	21	0	17	12	2	9	102	160	47	k__Bacteria; p__Proteobacteria; c__Alphaproteobacteria; o__Rhizobiales; f__Bradyrhizobiaceae; g__Bosea; s__genosp.
denovo52501	1	596	0	3	0	3	168	0	4	1	1	0	0	0	0	0	0	2	0	0	0	k__Bacteria; p__Proteobacteria; c__Alphaproteobacteria; o__Rhodobacterales; f__Rhodobacteraceae; g__; s__
denovo52544	8	9	1	3	1	2	6	2	2	0	19	1	2	0	0	0	1	0	22	1	1	k__Bacteria; p__Proteobacteria; c__Gammaproteobacteria; o__Pseudomonadales; f__Pseudomonadaceae; g__Pseudomonas; s__
denovo52584	0	1	0	1	1	0	1	0	0	0	1	2	1	0	0	0	0	3	8	55	0	k__Bacteria; p__Proteobacteria; c__Gammaproteobacteria; o__Enterobacteriales; f__Enterobacteriaceae; g__; s__
denovo52728	220	10	6	12	2	1	6	44	10	4	19	30	0	0	0	0	0	0	1	0	0	k__Bacteria; p__Proteobacteria; c__Alphaproteobacteria; o__Rhizobiales; f__Hyphomicrobiaceae; g__Hyphomicrobium; s__
denovo52924	21	102	2	73	10	0	33	4	4	1	0	2	11	3	1	1	0	256	307	39	9	k__Bacteria; p__Proteobacteria; c__Gammaproteobacteria; o__Pseudomonadales; f__Moraxellaceae; g__Acinetobacter
denovo53037	17	35	0	45	31	10	39	20	17	11	21	9	2	0	4	0	17	10	111	20	16	k__Bacteria; p__Proteobacteria; c__Gammaproteobacteria; o__Pseudomonadales; f__Pseudomonadaceae; g__Pseudomonas; s__
denovo53102	2	7	0	5	2	0	3	2	1	0	0	0	11	9	0	0	1	5	103	3	0	k__Bacteria; p__Proteobacteria; c__Gammaproteobacteria; o__Pseudomonadales; f__Moraxellaceae; g__Acinetobacter; s__
denovo53263	13	10	0	16	17	7	8	13	13	32	6	5	3	2	0	0	5	2	12	27	0	k__Bacteria; p__Bacteroidetes; c__[Saprospirae]; o__[Saprospirales]; f__Chitinophagaceae; g__; s__
denovo53307	1	31	0	3	2	0	10	0	0	0	0	0	2	0	0	0	0	7	19	4	0	k__Bacteria; p__Proteobacteria; c__Gammaproteobacteria; o__Pseudomonadales; f__Moraxellaceae; g__Acinetobacter; s__
denovo53445	6	1	3	3	0	1	1	1	5	0	3	42	15	12	29	0	69	2	1	21	0	k__Bacteria; p__Proteobacteria; c__Betaproteobacteria; o__Burkholderiales; f__Comamonadaceae; g__; s__
denovo53598	5	12	0	22	16	9	7	20	11	28	3	3	1	1	1	0	0	3	2	14	0	k__Bacteria; p__Bacteroidetes; c__[Saprospirae]; o__[Saprospirales]; f__Chitinophagaceae; g__Niabella; s__
denovo53797	7	2	0	5	6	0	3	3	1	3	2	3	2	0	1	0	5	2	1	9	0	k__Bacteria; p__Bacteroidetes; c__[Saprospirae]; o__[Saprospirales]; f__Chitinophagaceae; g__Niabella; s__
denovo53804	6	1	0	2	1	1	1	2	0	0	0	0	6	0	2	0	0	0	30	4	1	k__Bacteria; p__Actinobacteria; c__Actinobacteria; o__Actinomycetales; f__Microbacteriaceae; g__Microbacterium; s__
denovo54274	11	3	0	10	1	5	5	5	10	8	1	0	6	1	1	0	2	2	1	5	0	k__Bacteria; p__Actinobacteria; c__Actinobacteria; o__Actinomycetales
denovo54360	43	7	0	12	5	2	0	13	38	1	4	61	0	0	1	4	8	4	33	40	3	k__Bacteria; p__Proteobacteria; c__Deltaproteobacteria; o__Myxococcales; f__; g__; s__
denovo54392	0	1	0	0	0	0	0	0	0	0	0	1	0	0	0	0	1	14	30	2	1	k__Bacteria; p__Proteobacteria; c__Gammaproteobacteria; o__Pseudomonadales; f__Moraxellaceae; g__Acinetobacter; s__johnsonii
denovo54552	4	2	0	2	0	1	2	1	2	0	7	0	0	0	0	0	0	5	20	13	0	k__Bacteria; p__Proteobacteria; c__Gammaproteobacteria; o__Enterobacteriales; f__Enterobacteriaceae; g__; s__
denovo54587	24	0	2	1	0	0	2	3	12	0	1	17	0	0	0	0	0	5	6	7	0	k__Bacteria; p__Actinobacteria; c__Acidimicrobiia; o__Acidimicrobiales; f__EB1017; g__; s__
denovo54642	84	774	0	245	18	1	547	8	6	5	0	0	0	1	1	1	0	8	21	7	13	k__Bacteria; p__Verrucomicrobia; c__Verrucomicrobiae; o__Verrucomicrobiales; f__Verrucomicrobiaceae; g__Luteolibacter; s__
denovo54708	11	1	2	0	0	0	0	3	29	0	1	0	0	0	0	0	0	0	0	0	0	k__Bacteria; p__Chloroflexi; c__Anaerolineae; o__Ardenscatenales; f__Ardenscatenaceae; g__Ardenscatena; s__
denovo54896	10	6	3	6	2	0	1	2	6	2	5	0	0	0	0	0	0	0	2	0	0	k__Bacteria; p__Planctomycetes; c__Planctomycetia; o__Pirellulales; f__Pirellulaceae; g__; s__
denovo55019	0	33	0	115	4	0	39	6	0	4	1	0	0	0	0	0	0	1	0	1	0	k__Bacteria; p__Bacteroidetes; c__[Saprospirae]; o__[Saprospirales]; f__Chitinophagaceae; g__; s__
denovo55156	31	15	3	6	38	5	5	15	34	5	3	0	0	0	3	0	0	0	2	57	1	k__Bacteria; p__Bacteroidetes; c__[Saprospirae]; o__[Saprospirales]; f__Chitinophagaceae; g__Flavisolibacter; s__
denovo55249	19	2	2	6	0	1	0	1	6	0	5	0	0	0	4	0	0	0	1	5	0	k__Bacteria; p__Actinobacteria; c__Acidimicrobiia; o__Acidimicrobiales; f__; g__; s__
denovo55256	1	1	0	3	11	2	2	2	2	2	1	30	0	0	0	0	0	2	5	2	2	k__Bacteria; p__Bacteroidetes; c__Cytophagia; o__Cytophagales; f__Cytophagaceae; g__Spirosoma; s__
denovo55303	69	15	28	3	0	1	3	57	116	1	4	0	0	0	0	0	0	2	1	1	0	k__Bacteria; p__Acidobacteria; c__Solibacteres; o__Solibacterales; f__; g__; s__
denovo55332	6	4	0	4	7	0	2	3	0	1	0	0	1	0	0	2	4	2	3	10	0	k__Bacteria; p__Proteobacteria; c__Gammaproteobacteria; o__Xanthomonadales; f__Xanthomonadaceae; g__; s__
denovo55534	3	8	0	8	3	11	26	5	5	11	2	2	0	0	0	0	3	2	17	13	0	k__Bacteria; p__Actinobacteria; c__Actinobacteria; o__Actinomycetales; f__; g__; s__
denovo55701	33	52	0	0	4	6	18	3	16	3	5	0	1	0	0	0	0	0	16	2	1	k__Bacteria; p__Proteobacteria; c__Gammaproteobacteria; o__Pseudomonadales; f__Moraxellaceae; g__Acinetobacter; s__rhizosphaerae
denovo55840	2	1	1	7	2	0	0	31	2	4	0	3	0	0	0	0	0	0	2	0	2	k__Bacteria; p__Proteobacteria; c__Gammaproteobacteria; o__Xanthomonadales; f__Xanthomonadaceae; g__; s__
denovo55887	0	9	0	2	22	1	1	7	3	0	2	4	0	0	0	0	0	148	3	3	6	k__Bacteria; p__Bacteroidetes; c__Flavobacteriia; o__Flavobacteriales; f__[Weeksellaceae]; g__Chryseobacterium; s__
denovo55983	3	4	0	5	4	0	6	4	3	3	3	0	3	2	0	0	0	0	2	4	0	k__Bacteria; p__Actinobacteria; c__Actinobacteria; o__Actinomycetales; f__Sanguibacteraceae; g__Sanguibacter; s__
denovo56330	118	29	0	33	198	2	49	19	3	2	10	0	1	0	23	0	0	7	76	3	1	k__Bacteria; p__Bacteroidetes; c__Sphingobacteriia; o__Sphingobacteriales; f__Sphingobacteriaceae; g__Sphingobacterium; s__
denovo56366	5	11	0	19	1	0	4	0	0	0	0	0	0	0	0	0	0	0	13	0	2	k__Bacteria; p__Bacteroidetes; c__Flavobacteriia; o__Flavobacteriales; f__Flavobacteriaceae; g__Flavobacterium; s__
denovo56434	393	46	40	172	85	5	34	67	67	5	68	21	8	0	0	1	4	23	109	29	11	k__Bacteria; p__Proteobacteria; c__Gammaproteobacteria; o__Xanthomonadales; f__Xanthomonadaceae; g__Lysobacter; s__
denovo56438	0	0	0	0	0	0	0	0	0	0	0	1	7	3	11	2	21	0	0	0	0	k__Bacteria; p__Proteobacteria; c__Gammaproteobacteria; o__Oceanospirillales; f__Halomonadaceae; g__Halomonas; s__
denovo56709	30	2	1	2	0	2	0	2	36	3	2	0	0	0	0	0	0	0	2	0	0	k__Bacteria; p__Chlorobi; c__SJA-28; o__; f__; g__; s__
denovo56995	27	30	2	16	29	2	8	31	6	2	17	84	38	10	18	2	26	22	167	94	119	k__Bacteria; p__Proteobacteria; c__Gammaproteobacteria; o__Enterobacteriales; f__Enterobacteriaceae
denovo57118	5	3	1	2	7	1	0	1	1	0	1	0	0	0	3	0	5	13	35	4	5	k__Bacteria; p__Bacteroidetes; c__Flavobacteriia; o__Flavobacteriales; f__[Weeksellaceae]; g__Chryseobacterium; s__
denovo57306	5	3	0	8	9	1	4	9	3	12	0	2	0	0	0	0	1	0	2	1	0	k__Bacteria; p__Bacteroidetes; c__[Saprospirae]; o__[Saprospirales]; f__Chitinophagaceae; g__Niabella; s__
denovo57361	3	1	0	2	1	0	7	0	0	0	3	0	0	0	0	0	0	13	12	1	6	k__Bacteria; p__Proteobacteria; c__Gammaproteobacteria; o__Xanthomonadales; f__Xanthomonadaceae; g__Stenotrophomonas; s__
denovo57449	47	59	11	39	37	8	31	124	39	1	98	98	30	4	4	2	25	31	541	199	63	k__Bacteria; p__Proteobacteria; c__Gammaproteobacteria; o__Enterobacteriales; f__Enterobacteriaceae; g__; s__
denovo57625	16	14	10	11	1	0	4	3	14	0	4	0	0	0	2	0	0	0	4	1	0	k__Bacteria; p__Proteobacteria; c__Alphaproteobacteria; o__Rhodobacterales; f__Rhodobacteraceae; g__Rhodobacter; s__
denovo57689	129	5	12	5	30	18	1	1106	3	3	500	1	0	0	0	2	0	0	0	2	0	k__Bacteria; p__Proteobacteria; c__Gammaproteobacteria; o__Enterobacteriales; f__Enterobacteriaceae; g__Xenorhabdus
denovo57735	176	13	33	2	0	1	5	13	38	2	8	0	0	0	0	0	1	0	0	12	0	k__Bacteria; p__Acidobacteria; c__[Chloracidobacteria]; o__RB41; f__; g__; s__
denovo57879	0	1	0	2	7	0	1	4	0	0	2	0	0	0	1	51	5	2	1	24	3	k__Bacteria; p__Proteobacteria; c__Deltaproteobacteria; o__Myxococcales; f__; g__; s__
denovo58001	11	1	7	10	0	0	5	6	7	0	0	2	0	0	0	0	0	0	3	0	0	k__Bacteria; p__Proteobacteria; c__Gammaproteobacteria; o__Xanthomonadales; f__Sinobacteraceae; g__; s__
denovo58067	2	2	0	3	2	0	1	0	0	1	0	8	19	0	0	0	0	1	1	21	0	k__Bacteria; p__Actinobacteria; c__Actinobacteria; o__Actinomycetales; f__Nocardioidaceae; g__Nocardioides; s__
denovo58218	22	8	0	12	0	0	0	12	13	0	3	38	0	0	0	0	0	0	3	0	0	k__Bacteria; p__Planctomycetes; c__Planctomycetia; o__Pirellulales; f__Pirellulaceae; g__; s__
denovo58243	19	34	0	13	87	11	26	20	23	4	1	0	0	0	2	1	0	8	2	0	7	k__Bacteria; p__Bacteroidetes; c__[Saprospirae]; o__[Saprospirales]; f__Chitinophagaceae; g__; s__
denovo58592	11	23	0	5	6	2	7	9	4	13	0	4	5	2	0	0	11	4	16	49	1	k__Bacteria; p__Bacteroidetes; c__[Saprospirae]; o__[Saprospirales]; f__Chitinophagaceae; g__Niabella; s__
denovo58639	5	0	1	2	1	1	0	17	18	0	12	1	0	0	0	0	0	0	2	20	0	k__Bacteria; p__Proteobacteria; c__Deltaproteobacteria; o__Syntrophobacterales; f__Syntrophobacteraceae; g__; s__
denovo58663	0	0	0	3	1	0	0	1	0	0	0	38	17	53	76	4	139	95	334	903	17	k__Bacteria; p__Actinobacteria; c__Rubrobacteria; o__Rubrobacterales; f__Rubrobacteraceae; g__Rubrobacter; s__
denovo58808	8	11	0	10	9	6	4	12	4	26	1	3	0	0	0	0	0	0	2	6	0	k__Bacteria; p__Bacteroidetes; c__[Saprospirae]; o__[Saprospirales]; f__Chitinophagaceae; g__Niabella; s__
denovo58814	9	12	0	11	6	2	9	2	0	6	0	1	3	0	0	0	2	4	15	5	0	k__Bacteria; p__Bacteroidetes; c__[Saprospirae]; o__[Saprospirales]; f__Chitinophagaceae; g__Niabella; s__
denovo58889	571	102	88	204	441	26	77	127	152	22	69	178	33	4	85	17	321	66	131	243	38	k__Bacteria; p__Actinobacteria; c__Actinobacteria; o__Actinomycetales; f__Mycobacteriaceae; g__Mycobacterium; s__
denovo59048	391	23	50	48	2	1	8	92	353	4	17	48	0	0	4	0	17	12	9	9	0	k__Bacteria; p__Nitrospirae; c__Nitrospira; o__Nitrospirales; f__Nitrospiraceae; g__Nitrospira; s__
denovo59241	7	2	9	0	0	0	2	0	15	0	0	0	0	0	0	0	0	5	0	11	0	k__Bacteria; p__Chloroflexi; c__Anaerolineae; o__WCHB1-50; f__; g__; s__
denovo59351	19	4	9	2	9	2	1	17	28	3	11	0	0	0	10	1	599	0	3	13	1	k__Bacteria; p__Actinobacteria; c__Thermoleophilia; o__Solirubrobacterales; f__; g__; s__
denovo59415	15	6	23	4	1	1	2	3	27	1	4	0	0	0	0	0	6	4	1	0	0	k__Bacteria; p__Planctomycetes; c__Planctomycetia; o__Gemmatales; f__Gemmataceae; g__Gemmata; s__
denovo59483	18	28	0	1	18	10	41	2	18	1	111	3	2	1	0	0	1	4	42	8	18	k__Bacteria; p__Proteobacteria; c__Gammaproteobacteria; o__Enterobacteriales; f__Enterobacteriaceae; g__; s__
denovo59571	0	0	0	0	5	0	1	1	1	0	0	0	14	0	3	0	80	0	41	7	7	k__Bacteria; p__Actinobacteria; c__Actinobacteria; o__Actinomycetales; f__Microbacteriaceae; g__; s__
denovo59666	3	9	0	7	1	9	25	2	3	9	2	0	0	0	0	0	5	1	16	7	1	k__Bacteria; p__Actinobacteria; c__Actinobacteria; o__Actinomycetales; f__; g__; s__
denovo59675	5	13	2	4	5	0	4	3	8	3	0	4	0	0	0	0	1	2	9	0	0	k__Bacteria; p__Proteobacteria; c__Betaproteobacteria; o__Burkholderiales; f__Comamonadaceae; g__; s__
denovo59935	6	7	0	33	5	4	4	5	4	4	0	0	0	0	3	0	1	5	5	0	4	k__Bacteria; p__Proteobacteria; c__Deltaproteobacteria; o__Bdellovibrionales; f__Bdellovibrionaceae; g__Bdellovibrio; s__bacteriovorus
denovo59968	7	10	1	11	7	0	1	7	16	1	0	0	2	0	0	0	0	3	8	0	0	k__Bacteria; p__Proteobacteria; c__Alphaproteobacteria; o__BD7-3; f__; g__; s__
denovo60055	30	6	34	2	1	1	0	5	88	1	1	0	0	0	0	0	1	0	0	1	0	k__Bacteria; p__Proteobacteria; c__Betaproteobacteria; o__SC-I-84; f__; g__; s__
denovo60112	4	2	0	1	8	1	1	4	4	0	1	0	0	0	0	0	0	8	6	14	6	k__Bacteria; p__Bacteroidetes; c__[Saprospirae]; o__[Saprospirales]; f__Chitinophagaceae; g__; s__
denovo60118	0	1	51	8	2	0	2	2	11	1	2	0	0	0	0	0	1	0	1	0	0	k__Bacteria; p__Proteobacteria; c__Gammaproteobacteria; o__Xanthomonadales; f__Sinobacteraceae; g__; s__
denovo60185	4	2	0	1	1	0	0	1	2	0	0	5	0	0	8	1	0	5	22	40	0	k__Bacteria; p__Actinobacteria; c__Actinobacteria; o__Actinomycetales; f__Micrococcaceae; g__; s__
denovo60317	71	11	0	8	26	9	29	6	6	1	73	0	1	0	0	1	4	2	83	6	13	k__Bacteria; p__Proteobacteria; c__Alphaproteobacteria; o__Rhizobiales; f__Rhizobiaceae; g__Agrobacterium; s__
denovo60459	10	8	1	6	17	1	3	0	1	0	8	1	4	0	0	0	2	40	72	16	41	k__Bacteria; p__Proteobacteria; c__Gammaproteobacteria; o__Xanthomonadales; f__Xanthomonadaceae; g__; s__
denovo60573	2	3	0	4	0	4	9	1	6	10	0	2	0	0	0	0	0	0	2	2	0	k__Bacteria; p__Actinobacteria; c__Actinobacteria; o__Actinomycetales; f__; g__; s__
denovo60689	11	9	0	18	13	2	3	8	2	11	6	10	1	2	0	0	11	2	17	27	1	k__Bacteria; p__Bacteroidetes; c__[Saprospirae]; o__[Saprospirales]; f__Chitinophagaceae; g__Niabella; s__
denovo61158	45	3	3	15	14	1	1	8	4	1	1	12	0	0	0	0	13	0	7	6	2	k__Bacteria; p__Acidobacteria; c__[Chloracidobacteria]; o__RB41; f__Ellin6075; g__; s__
denovo61192	258	111	49	334	2483	56	59	96	85	35	131	225	21	11	97	134	570	167	347	2061	796	k__Bacteria; p__Proteobacteria; c__Alphaproteobacteria; o__Sphingomonadales; f__Sphingomonadaceae; g__Sphingomonas; s__yabuuchiae
denovo61348	7	6	3	33	13	0	8	6	0	1	11	10	5	0	5	0	4	11	135	8	16	k__Bacteria; p__Proteobacteria; c__Gammaproteobacteria; o__Pseudomonadales; f__Pseudomonadaceae; g__Pseudomonas; s__stutzeri
denovo61447	2	0	4	5	1	0	0	8	14	0	1	0	0	0	0	0	0	10	4	0	2	k__Bacteria; p__Bacteroidetes; c__Sphingobacteriia; o__Sphingobacteriales; f__; g__; s__
denovo61561	255	4	0	24	28	8	0	45	10	1	10	0	0	9	0	7	271	18	4	11	9	k__Bacteria; p__Acidobacteria; c__[Chloracidobacteria]; o__RB41; f__Ellin6075; g__; s__
denovo61657	9	5	0	12	3	1	3	1	5	2	4	0	0	0	0	0	0	0	7	5	0	k__Bacteria; p__Proteobacteria; c__Alphaproteobacteria; o__Rhodospirillales; f__Acetobacteraceae; g__Roseococcus; s__
denovo61901	39	31	0	25	18	6	12	7	5	8	2	8	8	3	0	0	22	3	21	63	0	k__Bacteria; p__Bacteroidetes; c__[Saprospirae]; o__[Saprospirales]; f__Chitinophagaceae; g__Niabella; s__
denovo61967	6	20	4	26	7	9	12	25	13	0	50	9	13	7	4	0	6	7	92	41	21	k__Bacteria; p__Proteobacteria; c__Gammaproteobacteria; o__Enterobacteriales; f__Enterobacteriaceae; g__; s__
denovo62035	3	1	0	8	5	2	1	6	4	8	0	2	0	0	0	0	1	0	1	6	0	k__Bacteria; p__Bacteroidetes; c__[Saprospirae]; o__[Saprospirales]; f__Chitinophagaceae; g__; s__
denovo62223	22	0	7	0	1	0	0	4	18	0	2	0	0	0	0	0	0	0	0	0	0	k__Bacteria; p__Planctomycetes; c__Planctomycetia; o__Gemmatales; f__Gemmataceae; g__; s__
denovo62358	2	0	0	4	3	3	2	4	3	2	0	0	1	0	0	0	3	0	4	13	1	k__Bacteria; p__Bacteroidetes; c__[Saprospirae]; o__[Saprospirales]; f__Chitinophagaceae; g__Niabella; s__
denovo62405	1	5	0	8	19	0	1	3	0	0	2	0	0	0	0	0	0	0	15	0	1	k__Bacteria; p__Bacteroidetes; c__Sphingobacteriia; o__Sphingobacteriales; f__Sphingobacteriaceae; g__Pedobacter; s__
denovo62596	7	8	0	4	1	0	7	2	7	0	1	1	0	0	1	0	0	1	9	4	1	k__Bacteria; p__Actinobacteria; c__Acidimicrobiia; o__Acidimicrobiales; f__; g__; s__
denovo62908	45	3	0	1	0	0	1	16	11	2	3	0	0	0	8	0	21	0	2	0	0	k__Bacteria; p__Verrucomicrobia; c__Verrucomicrobiae; o__Verrucomicrobiales; f__Verrucomicrobiaceae; g__Luteolibacter; s__
denovo62996	0	3	0	6	27	1	0	9	3	0	1	2	0	0	0	1	0	5	3	13	2	k__Bacteria; p__Bacteroidetes; c__[Saprospirae]; o__[Saprospirales]; f__Chitinophagaceae; g__Sediminibacterium; s__
denovo63069	4	152	0	11	5	3	20	5	13	0	1	0	0	1	2	0	0	1	1	0	6	k__Bacteria; p__Bacteroidetes; c__[Saprospirae]; o__[Saprospirales]; f__Chitinophagaceae; g__; s__
denovo63194	6	10	0	5	5	1	0	13	0	0	0	0	0	0	0	0	4	0	1	0	0	k__Bacteria; p__Proteobacteria; c__Alphaproteobacteria; o__Sphingomonadales; f__Sphingomonadaceae; g__; s__
denovo63260	170	17	1	180	3	2	1	34	52	0	9	63	0	0	9	0	0	8	24	6	0	k__Bacteria; p__Proteobacteria; c__Deltaproteobacteria; o__Myxococcales; f__; g__; s__
denovo63315	6	2	1	11	4	1	0	2	18	1	0	0	0	0	0	0	0	0	0	0	0	k__Bacteria; p__Acidobacteria; c__Sva0725; o__Sva0725; f__; g__; s__
denovo63351	3	9	0	1	2	0	4	0	0	0	2	0	0	0	0	0	0	1	3	45	0	k__Bacteria; p__Proteobacteria; c__Gammaproteobacteria; o__Xanthomonadales; f__Xanthomonadaceae; g__; s__
denovo63432	22	2	0	1	1	0	1	3	5	0	0	46	0	0	1	0	72	6	26	36	1	k__Bacteria; p__Verrucomicrobia; c__[Pedosphaerae]; o__[Pedosphaerales]; f__Ellin515; g__; s__
denovo63471	13	6	0	1	7	1	5	0	1	5	1	1	3	0	0	0	6	2	3	37	1	k__Bacteria; p__Bacteroidetes; c__[Saprospirae]; o__[Saprospirales]; f__Chitinophagaceae; g__Niabella; s__
denovo63596	3	0	2	1	0	0	0	5	10	0	1	0	8	3	9	0	1	0	0	0	0	k__Bacteria; p__Firmicutes; c__Bacilli; o__Bacillales; f__Staphylococcaceae; g__Staphylococcus; s__sciuri
denovo63682	14	3	1	5	7	0	2	0	14	0	0	13	0	0	0	0	44	1	8	40	0	k__Bacteria; p__Actinobacteria; c__Actinobacteria; o__Actinomycetales; f__; g__; s__
denovo63686	8	1	25	9	0	1	1	2	10	2	4	0	0	0	2	0	0	0	3	0	1	k__Bacteria; p__Bacteroidetes; c__Flavobacteriia; o__Flavobacteriales; f__Flavobacteriaceae; g__Flavobacterium; s__
denovo63772	23	24	3	32	23	4	14	20	12	31	4	9	5	3	0	0	11	1	20	134	4	k__Bacteria; p__Proteobacteria; c__Betaproteobacteria; o__Burkholderiales; f__Comamonadaceae
denovo63906	2	1	0	6	31	3	1	5	3	0	4	0	15	0	2	0	0	0	7	5	2	k__Bacteria; p__Proteobacteria; c__Alphaproteobacteria; o__Rhodospirillales; f__Acetobacteraceae; g__; s__
denovo64392	3	3	0	7	3	1	2	7	2	6	1	0	3	0	0	0	2	2	0	10	0	k__Bacteria; p__Bacteroidetes; c__[Saprospirae]; o__[Saprospirales]; f__Chitinophagaceae; g__Niabella; s__
denovo64506	6	4	0	9	0	0	1	0	0	0	0	1	1	1	0	0	0	4	13	6	1	k__Bacteria; p__Proteobacteria; c__Gammaproteobacteria; o__Pseudomonadales; f__Moraxellaceae; g__Acinetobacter; s__
denovo64719	120	83	6	138	41	36	84	60	75	89	21	6	59	11	11	1	7	17	29	100	4	k__Bacteria; p__Actinobacteria; c__Actinobacteria; o__Actinomycetales
denovo64777	3	0	0	2	14	8	5	4	12	0	1	0	0	0	2	0	45	0	2	20	16	k__Bacteria; p__Bacteroidetes; c__Cytophagia; o__Cytophagales; f__Cytophagaceae; g__Hymenobacter; s__
denovo64935	7	1	0	13	14	1	2	1	8	3	2	0	0	0	3	0	0	0	1	3	0	k__Bacteria; p__Proteobacteria; c__Alphaproteobacteria; o__Rhizobiales; f__; g__; s__
denovo64945	7	5	0	7	1	3	23	0	0	1	1	1	0	0	3	0	2	1	7	4	1	k__Bacteria; p__Actinobacteria; c__Actinobacteria; o__Actinomycetales; f__; g__; s__
denovo65032	16	10	41	10	3	0	0	9	13	0	10	35	0	0	4	1	34	10	9	61	0	k__Bacteria; p__Actinobacteria; c__Acidimicrobiia; o__Acidimicrobiales; f__EB1017; g__; s__
denovo65086	4	5	0	3	11	15	14	5	3	23	4	3	3	0	0	0	0	3	1	16	0	k__Bacteria; p__Actinobacteria; c__Actinobacteria; o__Actinomycetales; f__Nocardioidaceae
denovo65173	215	37	13	36	8	6	9	62	189	2	12	3	3	0	6	2	0	2	4	0	1	k__Bacteria; p__Proteobacteria; c__Alphaproteobacteria; o__Rhizobiales; f__; g__; s__
denovo65217	1	6	0	8	5	1	3	3	0	6	0	0	0	0	0	1	0	0	2	7	0	k__Bacteria; p__Bacteroidetes; c__[Saprospirae]; o__[Saprospirales]; f__Chitinophagaceae; g__Niabella; s__
denovo65461	10	1	0	17	4	1	2	1	1	0	0	0	0	0	1	0	0	2	2	1	2	k__Bacteria; p__Bacteroidetes; c__Cytophagia; o__Cytophagales; f__Cytophagaceae; g__Spirosoma; s__
denovo65608	687	153	51	1050	2185	2632	108	3336	468	4219	8203	63	253	40	300	15	60	713	7465	4225	44	k__Bacteria; p__Proteobacteria; c__Alphaproteobacteria; o__Rhodobacterales; f__Rhodobacteraceae
denovo65755	58	5	14	11	62	4	6	17	15	3	30	16	0	0	18	9	43	1	31	24	23	k__Bacteria; p__Actinobacteria; c__Actinobacteria; o__Actinomycetales; f__Microbacteriaceae; g__Curtobacterium; s__
denovo65822	0	0	0	0	0	0	0	0	0	0	0	4	4	1	13	0	14	0	16	0	0	k__Bacteria; p__Proteobacteria; c__Gammaproteobacteria; o__Pseudomonadales; f__Pseudomonadaceae; g__Pseudomonas; s__viridiflava
denovo65999	3	6	1	3	1	5	4	2	3	7	1	1	2	0	1	0	1	1	4	8	0	k__Bacteria; p__Actinobacteria; c__Actinobacteria; o__Actinomycetales; f__Sanguibacteraceae; g__Sanguibacter; s__
denovo66018	8	3	0	6	6	4	15	9	0	4	0	4	0	0	0	0	0	0	0	6	1	k__Bacteria; p__Bacteroidetes; c__[Saprospirae]; o__[Saprospirales]; f__Chitinophagaceae; g__; s__
denovo66064	6	0	0	4	3	4	3	1	2	0	0	6	0	0	0	0	5	2	14	33	0	k__Bacteria; p__Actinobacteria; c__Actinobacteria; o__Actinomycetales; f__Nocardioidaceae; g__; s__
denovo66068	15	1	0	9	1	0	0	1	16	0	2	0	0	0	0	0	0	0	1	1	0	k__Bacteria; p__Proteobacteria; c__Alphaproteobacteria; o__BD7-3; f__; g__; s__
denovo66162	5	2	1	3	3	1	1	2	0	1	0	3	0	0	0	0	3	0	7	15	0	k__Bacteria; p__Proteobacteria; c__Betaproteobacteria; o__Burkholderiales; f__Comamonadaceae; g__; s__
denovo66188	5	0	0	6	21	6	3	1	3	7	16	0	2	0	1	0	0	1	8	2	3	k__Bacteria; p__Proteobacteria; c__Alphaproteobacteria; o__Rhizobiales; f__Rhizobiaceae; g__Agrobacterium; s__
denovo66198	33	22	1	27	43	7	10	9	5	9	0	4	2	0	1	2	29	2	15	74	1	k__Bacteria; p__Proteobacteria; c__Gammaproteobacteria; o__Xanthomonadales; f__Xanthomonadaceae; g__Lysobacter; s__brunescens
denovo66251	1	4	0	0	5	0	4	0	2	0	6	0	0	0	0	0	1	0	106	0	4	k__Bacteria; p__Proteobacteria; c__Gammaproteobacteria; o__Pseudomonadales; f__Moraxellaceae; g__Acinetobacter; s__
denovo66446	14	7	0	7	10	3	0	4	6	2	2	20	0	0	0	0	7	2	3	0	1	k__Bacteria; p__Bacteroidetes; c__[Saprospirae]; o__[Saprospirales]; f__Chitinophagaceae; g__; s__
denovo66569	4	21	2	53	8	1	10	3	12	1	0	12	0	0	0	0	0	0	8	5	0	k__Bacteria; p__Proteobacteria; c__Deltaproteobacteria; o__Myxococcales; f__; g__; s__
denovo66602	274	49	2	35	88	13	41	46	22	4	70	6	19	2	17	0	24	1	188	17	23	k__Bacteria; p__Proteobacteria; c__Alphaproteobacteria; o__Rhizobiales; f__Rhizobiaceae; g__; s__
denovo66676	114	28	84	210	18	6	4	34	59	5	14	45	0	0	0	0	1	22	54	82	9	k__Bacteria; p__Verrucomicrobia; c__[Spartobacteria]; o__[Chthoniobacterales]; f__[Chthoniobacteraceae]; g__Chthoniobacter; s__
denovo66789	19	2	7	0	0	1	0	0	104	1	0	0	0	0	0	0	0	0	0	0	0	k__Bacteria; p__Nitrospirae; c__Nitrospira; o__Nitrospirales; f__Nitrospiraceae; g__Nitrospira; s__
denovo66916	0	0	0	0	0	0	0	0	0	0	1	13	25	0	0	0	9	3	4	47	0	k__Bacteria; p__Actinobacteria; c__Thermoleophilia; o__Solirubrobacterales; f__Conexibacteraceae; g__; s__
denovo66953	3	9	0	4	3	1	5	4	2	4	1	1	1	0	0	1	0	1	0	4	0	k__Bacteria; p__Actinobacteria; c__Actinobacteria; o__Actinomycetales; f__Pseudonocardiaceae
denovo66983	6	3	0	3	0	0	0	1	2	0	4	32	0	0	0	0	0	0	0	0	0	k__Bacteria; p__Chloroflexi; c__Thermomicrobia; o__JG30-KF-CM45; f__; g__; s__
denovo67093	9	4	0	9	3	0	1	24	3	0	24	3	0	0	0	0	0	0	0	7	0	k__Bacteria; p__Actinobacteria; c__Actinobacteria; o__Actinomycetales; f__Micromonosporaceae; g__; s__
denovo67097	9	15	0	0	4	3	19	0	0	0	4	0	0	0	0	0	0	0	30	0	0	k__Bacteria; p__Bacteroidetes; c__Flavobacteriia; o__Flavobacteriales; f__[Weeksellaceae]; g__Chryseobacterium; s__
denovo67187	5	9	0	2	7	1	3	2	0	2	1	2	0	0	0	0	2	1	4	9	0	k__Bacteria; p__Bacteroidetes; c__[Saprospirae]; o__[Saprospirales]; f__Chitinophagaceae; g__Niabella; s__
denovo67248	0	0	0	6	1	0	2	1	23	0	3	18	0	0	0	0	0	7	0	0	0	k__Bacteria; p__Actinobacteria; c__Thermoleophilia; o__Solirubrobacterales; f__Patulibacteraceae; g__; s__
denovo67536	18	398	1	45	9	1	190	4	5	3	5	3	7	0	0	0	0	0	13	2	4	k__Bacteria; p__Proteobacteria; c__Alphaproteobacteria; o__Sphingomonadales; f__Sphingomonadaceae; g__Sphingobium; s__
denovo67548	25	32	1	25	30	7	31	14	18	4	29	36	9	0	1	20	17	1	93	6	4	k__Bacteria; p__Proteobacteria; c__Alphaproteobacteria; o__Rhizobiales; f__Rhizobiaceae; g__Agrobacterium; s__
denovo67650	3	4	0	3	6	2	3	2	2	17	0	1	0	0	0	0	0	10	8	4	0	k__Bacteria; p__Bacteroidetes; c__[Saprospirae]; o__[Saprospirales]; f__Chitinophagaceae; g__Niabella; s__
denovo67810	6	7	0	6	5	6	4	4	1	2	0	5	2	0	0	0	2	0	6	22	0	k__Bacteria; p__Bacteroidetes; c__[Saprospirae]; o__[Saprospirales]; f__Chitinophagaceae; g__Niabella; s__
denovo67908	2	5	0	21	6	3	1	2	8	4	0	0	0	0	0	0	0	2	20	3	0	k__Bacteria; p__Verrucomicrobia; c__Verrucomicrobiae; o__Verrucomicrobiales; f__Verrucomicrobiaceae; g__; s__
denovo67912	8	2	0	7	3	0	1	23	1	44	3	2	1	0	0	0	3	0	1	15	0	k__Bacteria; p__Proteobacteria; c__Betaproteobacteria; o__Burkholderiales; f__Comamonadaceae; g__Hylemonella; s__
denovo68051	21	0	2	1	1	0	1	0	15	0	0	16	7	0	0	0	2	4	77	5	0	k__Bacteria; p__Actinobacteria; c__Actinobacteria; o__Actinomycetales; f__Micrococcaceae; g__Arthrobacter; s__
denovo68193	124	186	3	0	0	0	34	0	3	0	0	0	1	0	0	0	0	0	0	0	0	k__Bacteria; p__Bacteroidetes; c__Bacteroidia; o__Bacteroidales; f__; g__; s__
denovo68216	0	4	0	0	0	0	5	0	1	0	0	0	0	0	1	0	1	106	66	3	3	k__Bacteria; p__Proteobacteria; c__Gammaproteobacteria; o__Pseudomonadales; f__Moraxellaceae; g__Acinetobacter; s__johnsonii
denovo68525	6	5	0	3	3	2	2	0	3	3	6	6	0	0	0	4	0	0	12	3	0	k__Bacteria; p__Proteobacteria; c__Alphaproteobacteria; o__Rhizobiales; f__Rhizobiaceae; g__Agrobacterium; s__
denovo68592	12	2	0	4	13	3	0	13	6	0	7	18	0	0	0	0	1	0	3	1	0	k__Bacteria; p__Proteobacteria; c__Alphaproteobacteria; o__Rhizobiales; f__Phyllobacteriaceae; g__Mesorhizobium; s__
denovo68614	0	1	0	0	1	0	1	0	0	0	2	4	1	0	0	0	0	2	3	1	27	k__Bacteria; p__Bacteroidetes; c__Sphingobacteriia; o__Sphingobacteriales; f__Sphingobacteriaceae; g__Sphingobacterium; s__
denovo68742	70	2	0	21	1	0	0	2	7	0	0	0	0	0	0	0	0	0	2	0	0	k__Bacteria; p__Planctomycetes; c__Planctomycetia; o__Gemmatales; f__Gemmataceae; g__; s__
denovo68747	2	6	2	2	5	0	5	1	4	1	0	52	0	0	1	0	0	0	32	3	4	k__Bacteria; p__Bacteroidetes; c__[Saprospirae]; o__[Saprospirales]; f__Chitinophagaceae; g__; s__
denovo68771	1	4	0	8	2	3	3	0	6	8	0	3	5	0	2	0	1	0	1	9	0	k__Bacteria; p__Actinobacteria; c__Actinobacteria; o__Actinomycetales
denovo68815	9	27	0	13	17	3	6	0	2	3	2	28	0	0	33	0	0	4	8	3	3	k__Bacteria; p__Bacteroidetes; c__Sphingobacteriia; o__Sphingobacteriales; f__Sphingobacteriaceae; g__; s__
denovo68819	135	11	24	6	25	6	7	12	26	5	4	4	8	0	9	0	167	7	11	9	4	k__Bacteria; p__Actinobacteria; c__Actinobacteria; o__Actinomycetales; f__Nocardioidaceae; g__; s__
denovo69104	34	43	2	23	17	8	25	16	8	32	8	12	6	3	1	0	19	22	32	115	0	k__Bacteria; p__Bacteroidetes; c__[Saprospirae]; o__[Saprospirales]; f__Chitinophagaceae; g__Niabella; s__
denovo69424	5	1	0	4	2	2	4	4	1	0	1	0	4	0	1	0	1	2	59	4	0	k__Bacteria; p__Actinobacteria; c__Actinobacteria; o__Actinomycetales; f__Microbacteriaceae; g__Microbacterium; s__
denovo69583	139	4	3	12	2	1	1	14	166	0	5	28	1	0	4	0	1	4	6	1	1	k__Bacteria; p__Bacteroidetes; c__[Saprospirae]; o__[Saprospirales]; f__Saprospiraceae; g__; s__
denovo69627	4	12	0	10	1	1	3	1	6	5	2	1	0	0	0	0	1	5	2	11	0	k__Bacteria; p__Bacteroidetes; c__[Saprospirae]; o__[Saprospirales]; f__Chitinophagaceae; g__; s__
denovo69749	11	6	1	13	5	9	0	5	52	4	0	0	0	0	0	0	0	0	13	0	0	k__Bacteria; p__Proteobacteria; c__Deltaproteobacteria; o__Bdellovibrionales; f__Bdellovibrionaceae; g__Bdellovibrio; s__
denovo69779	1	2	0	2	0	0	0	0	0	0	1	4	1	0	0	0	0	1	16	18	4	k__Bacteria; p__Proteobacteria; c__Gammaproteobacteria; o__Enterobacteriales; f__Enterobacteriaceae; g__; s__
denovo70069	8	2	0	5	6	2	4	5	2	3	0	1	2	1	0	0	4	0	7	12	0	k__Bacteria; p__Bacteroidetes; c__[Saprospirae]; o__[Saprospirales]; f__Chitinophagaceae; g__Niabella; s__
denovo70073	1	1	0	6	60	6	0	0	0	0	0	0	0	0	3	0	0	0	5	5	0	k__Bacteria; p__Bacteroidetes; c__Cytophagia; o__Cytophagales; f__Cytophagaceae; g__; s__
denovo70308	1	2	0	4	0	0	3	1	4	0	27	0	0	0	1	0	1	7	19	58	3	k__Bacteria; p__Proteobacteria; c__Gammaproteobacteria; o__Enterobacteriales; f__Enterobacteriaceae; g__; s__
denovo70364	0	0	0	0	0	0	0	0	0	0	0	55	3	2	12	2	64	0	0	0	0	k__Bacteria; p__Proteobacteria; c__Betaproteobacteria; o__Neisseriales; f__Neisseriaceae; g__; s__
denovo70398	10	9	0	8	9	3	20	5	2	8	9	2	0	0	2	0	0	0	6	0	0	k__Bacteria; p__Bacteroidetes; c__[Saprospirae]; o__[Saprospirales]; f__Chitinophagaceae; g__; s__
denovo70683	16	2	0	16	0	0	0	2	3	1	2	0	0	0	0	0	0	0	4	0	0	k__Bacteria; p__Proteobacteria; c__Deltaproteobacteria; o__Myxococcales; f__; g__; s__
denovo70706	5	5	1	13	38	5	2	18	10	1	1	0	0	0	0	2	117	17	16	15	4	k__Bacteria; p__Acidobacteria; c__[Chloracidobacteria]; o__RB41; f__Ellin6075; g__; s__
denovo70770	4	0	0	3	2	0	0	1	0	0	0	306	7	3	0	0	0	49	4	116	0	k__Bacteria; p__Actinobacteria; c__Actinobacteria; o__Actinomycetales; f__Dermacoccaceae; g__Dermacoccus; s__
denovo70928	0	0	0	0	0	0	1	0	0	0	0	4	2	8	1	1	15	10	1	29	0	k__Bacteria; p__Proteobacteria; c__Gammaproteobacteria; o__Pseudomonadales; f__Pseudomonadaceae; g__; s__
denovo70948	14	3	0	0	1	2	5	0	5	0	4	0	3	0	0	0	0	0	7	1	0	k__Bacteria; p__Proteobacteria; c__Gammaproteobacteria; o__Pseudomonadales; f__Moraxellaceae; g__Acinetobacter; s__rhizosphaerae
denovo70981	22	10	0	5	3	1	10	3	2	6	2	8	14	2	0	0	8	8	13	55	2	k__Bacteria; p__Bacteroidetes; c__[Saprospirae]; o__[Saprospirales]; f__Chitinophagaceae; g__Niabella; s__
denovo71135	0	1	0	27	131	6	1	0	0	3	11	0	0	1	0	1	0	3	19	30	0	k__Bacteria; p__Bacteroidetes; c__Sphingobacteriia; o__Sphingobacteriales; f__Sphingobacteriaceae; g__Sphingobacterium; s__
denovo71281	3	4	0	11	5	2	4	2	0	0	0	0	0	0	0	0	0	1	19	1	1	k__Bacteria; p__Proteobacteria; c__Gammaproteobacteria; o__Xanthomonadales; f__Xanthomonadaceae; g__Luteimonas; s__
denovo71292	2	1	0	2	1	0	0	1	0	0	2	3	3	0	0	1	4	2	17	41	2	k__Bacteria; p__Proteobacteria; c__Gammaproteobacteria; o__Enterobacteriales; f__Enterobacteriaceae
denovo71295	9	4	0	9	2	4	5	5	7	3	1	0	1	2	1	0	2	1	0	4	0	k__Bacteria; p__Actinobacteria; c__Actinobacteria; o__Actinomycetales
denovo71485	42	5	0	9	2	0	1	4	3	0	2	0	0	0	0	0	0	0	2	0	0	k__Bacteria; p__Chloroflexi; c__Anaerolineae; o__H39; f__; g__; s__
denovo71709	8	9	0	28	4	0	4	2	8	1	8	4	2	2	2	1	1	9	36	305	3	k__Bacteria; p__Proteobacteria; c__Gammaproteobacteria; o__Enterobacteriales; f__Enterobacteriaceae
denovo71904	35	22	0	0	1	3	3	1	27	8	23	0	1	0	0	0	0	3	2	0	0	k__Bacteria; p__Proteobacteria; c__Gammaproteobacteria; o__Pseudomonadales; f__Moraxellaceae; g__Acinetobacter; s__rhizosphaerae
denovo72535	5	3	0	3	27	3	2	1	1	0	5	0	0	0	5	0	0	20	5	51	16	k__Bacteria; p__Bacteroidetes; c__Cytophagia; o__Cytophagales; f__Cytophagaceae; g__Spirosoma; s__
denovo72635	15	5	0	15	24	2	3	15	7	1	5	1	0	0	2	4	88	26	20	9	3	k__Bacteria; p__Acidobacteria; c__[Chloracidobacteria]; o__RB41; f__Ellin6075; g__; s__
denovo72682	3	4	0	8	22	3	1	3	0	0	2	1	1	0	16	0	11	1	1	5	1	k__Bacteria; p__Proteobacteria; c__Alphaproteobacteria; o__Sphingomonadales; f__Sphingomonadaceae; g__; s__
denovo73025	4	8	0	9	4	3	1	13	6	7	2	1	1	2	0	0	2	0	3	6	0	k__Bacteria; p__Bacteroidetes; c__[Saprospirae]; o__[Saprospirales]; f__Chitinophagaceae; g__Niabella; s__
denovo73121	9	5	0	2	2	1	3	0	4	0	0	10	5	0	4	0	7	9	1	21	0	k__Bacteria; p__Actinobacteria; c__Actinobacteria; o__Actinomycetales; f__Nocardioidaceae; g__; s__
denovo73159	3	1	0	1	3	1	1	0	3	0	0	2	1	0	0	0	2	8	6	15	0	k__Bacteria; p__Actinobacteria; c__Actinobacteria; o__Actinomycetales; f__; g__; s__
denovo73237	8	4	0	4	5	1	2	4	4	3	0	1	2	0	0	0	4	0	2	6	0	k__Bacteria; p__Bacteroidetes; c__[Saprospirae]; o__[Saprospirales]; f__Chitinophagaceae; g__Niabella; s__
denovo73273	8	5	0	5	4	3	4	8	1	6	0	0	1	1	0	0	0	1	1	5	0	k__Bacteria; p__Actinobacteria; c__Actinobacteria; o__Actinomycetales; f__Ruaniaceae
denovo73322	14	0	0	12	4	1	3	5	1	1	3	15	0	0	0	0	6	1	5	2	0	k__Bacteria; p__Actinobacteria; c__Actinobacteria; o__Actinomycetales; f__Pseudonocardiaceae; g__Pseudonocardia; s__
denovo73326	4	5	0	9	3	2	4	7	0	7	1	0	0	0	0	0	1	2	2	12	0	k__Bacteria; p__Bacteroidetes; c__[Saprospirae]; o__[Saprospirales]; f__Chitinophagaceae; g__Niabella; s__
denovo73443	1	2	4	17	4	0	1	8	1	0	2	0	0	0	0	0	0	1	6	4	0	k__Bacteria; p__Chloroflexi; c__Anaerolineae; o__Caldilineales; f__Caldilineaceae; g__; s__
denovo73495	69	9	30	3	0	1	3	7	53	2	7	0	0	0	0	0	0	1	0	0	0	k__Bacteria; p__Planctomycetes; c__Planctomycetia; o__Gemmatales; f__Gemmataceae; g__; s__
denovo73659	22	15	1	12	8	1	12	4	3	0	8	5	1	0	0	0	3	2	9	5	2	k__Bacteria; p__Actinobacteria; c__Actinobacteria; o__Actinomycetales; f__Microbacteriaceae; g__; s__
denovo73728	1	3	0	2	3	14	4	4	0	29	20	1	0	0	0	1	0	2	4	6	0	k__Bacteria; p__Proteobacteria; c__Alphaproteobacteria; o__Rhodobacterales; f__Rhodobacteraceae; g__Paracoccus; s__
denovo74285	6	6	0	2	14	7	0	4	0	3	0	0	0	0	0	0	0	0	0	1	0	k__Bacteria; p__Bacteroidetes; c__Cytophagia; o__Cytophagales; f__Cytophagaceae; g__Dyadobacter; s__
denovo74349	8	0	0	28	0	0	1	3	2	0	1	0	0	0	0	0	0	0	0	0	0	k__Bacteria; p__Proteobacteria; c__Alphaproteobacteria; o__Rhizobiales; f__Rhodobiaceae; g__Afifella; s__
denovo74353	288	0	0	3	5	3	0	5	4	0	1	0	0	0	0	0	0	0	0	0	0	k__Bacteria; p__Planctomycetes; c__Planctomycetia; o__Pirellulales; f__Pirellulaceae; g__; s__
denovo74448	0	2	5	15	0	0	3	2	0	2	0	7	0	1	0	5	1	0	4	29	5	k__Bacteria; p__Bacteroidetes; c__Bacteroidia; o__Bacteroidales; f__Prevotellaceae; g__Prevotella; s__
denovo74499	4	6	0	2	8	6	5	7	5	12	3	2	3	1	0	0	0	1	3	8	0	k__Bacteria; p__Actinobacteria; c__Actinobacteria; o__Actinomycetales; f__Ruaniaceae
denovo74508	4	5	0	19	3	0	1	4	2	1	5	0	0	0	10	0	0	0	4	0	0	k__Bacteria; p__Bacteroidetes; c__[Saprospirae]; o__[Saprospirales]; f__Chitinophagaceae; g__; s__
denovo74588	154	5	39	23	2	4	1	14	109	4	12	18	6	0	0	0	0	3	5	0	3	k__Bacteria; p__Acidobacteria; c__Acidobacteria-6; o__CCU21; f__; g__; s__
denovo74892	6	5	1	14	17	3	4	8	6	0	5	19	0	0	4	0	9	1	10	2	2	k__Bacteria; p__Proteobacteria; c__Alphaproteobacteria; o__Rhizobiales; f__Rhizobiaceae; g__Agrobacterium; s__
denovo74947	5	3	0	1	0	1	0	0	0	0	0	1	1	0	2	0	118	13	1	17	0	k__Bacteria; p__Actinobacteria; c__Actinobacteria; o__Actinomycetales; f__Nocardioidaceae; g__; s__
denovo75168	25	0	3	6	1	1	1	3	20	0	1	0	0	0	8	0	1	0	4	2	0	k__Bacteria; p__Gemmatimonadetes; c__Gemm-1; o__; f__; g__; s__
denovo75233	5	8	0	2	26	1	1	2	2	1	1	2	1	0	0	0	0	1	6	3	3	k__Bacteria; p__Bacteroidetes; c__Cytophagia; o__Cytophagales; f__Cytophagaceae; g__Dyadobacter; s__
denovo75260	13	1	0	6	10	3	3	9	2	1	6	1	0	0	4	0	1	0	8	0	2	k__Bacteria; p__Proteobacteria; c__Alphaproteobacteria; o__Rhizobiales; f__Rhizobiaceae; g__Agrobacterium; s__
denovo75300	17	13	7	34	73	5	7	20	72	0	13	7	2	0	28	0	31	10	16	4	0	k__Bacteria; p__Proteobacteria; c__Alphaproteobacteria; o__Rhizobiales; f__Bradyrhizobiaceae; g__Balneimonas; s__
denovo75474	47	2	25	7	1	2	0	4	93	0	1	0	0	0	0	0	0	0	0	0	0	k__Bacteria; p__Bacteroidetes; c__[Saprospirae]; o__[Saprospirales]; f__Saprospiraceae; g__; s__
denovo75477	13	4	0	7	14	3	1	2	1	3	9	0	0	0	55	0	1	2	10	1	2	k__Bacteria; p__Bacteroidetes; c__Sphingobacteriia; o__Sphingobacteriales; f__Sphingobacteriaceae; g__Pedobacter; s__
denovo75504	0	1	1	2	1	3	0	2	18	2	0	1	0	0	1	0	0	3	3	24	8	k__Bacteria; p__Bacteroidetes; c__[Saprospirae]; o__[Saprospirales]; f__Chitinophagaceae; g__; s__
denovo75556	17	9	34	5	3	1	1	4	64	2	11	0	1	0	0	0	6	1	2	1	0	k__Bacteria; p__Proteobacteria; c__Betaproteobacteria; o__Burkholderiales; f__Comamonadaceae; g__Rubrivivax; s__
denovo75672	0	1	0	7	1	14	0	22	2	54	7	0	0	0	0	0	0	1	7	4	0	k__Bacteria; p__Proteobacteria; c__Alphaproteobacteria; o__Rhodobacterales; f__Rhodobacteraceae; g__; s__
denovo75880	3	1	0	8	7	7	3	2	0	3	8	3	0	0	0	1	1	0	8	1	2	k__Bacteria; p__Proteobacteria; c__Alphaproteobacteria; o__Rhizobiales; f__Rhizobiaceae; g__Agrobacterium; s__
denovo75895	19	22	0	30	18	5	6	8	4	28	2	18	17	4	0	0	24	11	29	64	2	k__Bacteria; p__Bacteroidetes; c__[Saprospirae]; o__[Saprospirales]; f__Chitinophagaceae; g__Niabella; s__
denovo76136	8	3	1	9	17	2	1	23	4	4	23	11	0	0	0	3	47	5	303	12	8	k__Bacteria; p__Proteobacteria; c__Alphaproteobacteria; o__Rhizobiales; f__Rhizobiaceae; g__Agrobacterium; s__
denovo76172	23	102	2	60	4	2	14	2	12	1	2	0	0	0	0	0	0	0	4	0	0	k__Bacteria; p__Verrucomicrobia; c__Opitutae; o__Opitutales; f__Opitutaceae; g__; s__
denovo76285	25	7	0	3	17	8	2	9	9	1	6	0	0	0	0	0	0	0	2	8	0	k__Bacteria; p__Bacteroidetes; c__Cytophagia; o__Cytophagales; f__Cytophagaceae; g__Spirosoma; s__
denovo76300	1	0	0	1	0	0	0	0	0	0	0	3	2	9	4	1	35	6	0	6	0	k__Bacteria; p__Proteobacteria; c__Gammaproteobacteria; o__Pseudomonadales; f__Pseudomonadaceae; g__; s__
denovo76527	4	4	1	9	0	3	6	8	5	16	4	3	10	1	1	0	1	0	6	6	0	k__Bacteria; p__Actinobacteria; c__Actinobacteria; o__Actinomycetales
denovo76943	13	0	6	5	1	0	4	7	3	0	3	2	0	0	0	0	0	0	1	0	0	k__Bacteria; p__Proteobacteria; c__Alphaproteobacteria; o__Rhizobiales; f__Hyphomicrobiaceae; g__Rhodoplanes; s__
denovo76976	7	2	0	4	3	1	6	1	2	4	0	3	2	0	1	0	5	1	1	19	1	k__Bacteria; p__Bacteroidetes; c__[Saprospirae]; o__[Saprospirales]; f__Chitinophagaceae; g__Niabella; s__
denovo77242	0	2	0	10	14	0	0	0	1	1	0	1	1	0	1	0	10	11	3	18	3	k__Bacteria; p__Bacteroidetes; c__Sphingobacteriia; o__Sphingobacteriales; f__Sphingobacteriaceae; g__; s__
denovo77633	577	498	49	320	393	84	173	372	294	57	216	414	12	1	13	1	47	34	105	160	7	k__Bacteria; p__Proteobacteria; c__Alphaproteobacteria; o__Rhizobiales; f__Phyllobacteriaceae; g__Mesorhizobium; s__
denovo77648	42	64	0	6	4	1	10	3	7	0	3	23	11	1	2	0	6	14	288	8	0	k__Bacteria; p__Proteobacteria; c__Betaproteobacteria; o__Burkholderiales; f__Comamonadaceae
denovo78051	114	153	6	189	129	45	95	140	56	178	26	40	13	10	0	2	26	22	56	254	2	k__Bacteria; p__Bacteroidetes; c__[Saprospirae]; o__[Saprospirales]; f__Chitinophagaceae; g__; s__
denovo78061	10	4	0	1	2	7	9	18	5	21	1	0	0	0	0	0	1	4	1	23	0	k__Bacteria; p__Actinobacteria; c__Actinobacteria; o__Actinomycetales; f__Cellulomonadaceae; g__Demequina; s__
denovo78228	15	0	0	1	1	0	1	4	0	0	7	14	0	0	0	0	0	0	0	10	0	k__Bacteria; p__Actinobacteria; c__Actinobacteria; o__Actinomycetales; f__Streptomycetaceae
denovo78407	23	1	1	1	7	4	2	4	11	1	3	2	0	0	6	2	61	2	8	4	2	k__Bacteria; p__Bacteroidetes; c__Sphingobacteriia; o__Sphingobacteriales; f__Sphingobacteriaceae; g__; s__
denovo78458	3	1	0	22	28	2	2	4	2	1	1	0	0	0	1	0	0	0	20	2	2	k__Bacteria; p__Bacteroidetes; c__Sphingobacteriia; o__Sphingobacteriales; f__Sphingobacteriaceae; g__Pedobacter; s__
denovo78750	0	0	0	0	0	0	0	0	0	0	0	0	0	0	0	1	17	12	7	27	1	k__Bacteria; p__Actinobacteria; c__Acidimicrobiia; o__Acidimicrobiales; f__; g__; s__
denovo78790	4	24	0	0	0	1	8	2	9	0	0	4	1	0	0	0	0	0	0	0	0	k__Bacteria; p__Proteobacteria; c__Gammaproteobacteria; o__Xanthomonadales; f__Sinobacteraceae; g__; s__
denovo78931	15	1	3	72	19	2	0	6	23	2	3	5	8	0	0	3	0	3	12	130	0	k__Bacteria; p__Proteobacteria; c__Alphaproteobacteria; o__Sphingomonadales; f__Sphingomonadaceae; g__Sphingobium; s__
denovo78959	10	7	3	50	0	2	2	3	22	0	1	0	0	0	0	0	0	0	1	2	2	k__Bacteria; p__Planctomycetes; c__Planctomycetia; o__Gemmatales; f__Gemmataceae; g__Gemmata; s__
denovo79275	1	18	0	4	1	0	2	1	1	6	1	2	0	1	0	0	0	2	5	4	0	k__Bacteria; p__Bacteroidetes; c__[Saprospirae]; o__[Saprospirales]; f__Chitinophagaceae; g__Niabella; s__
denovo79329	0	0	0	0	0	0	0	0	0	0	0	0	4	9	7	3	54	4	0	8	0	k__Bacteria; p__Proteobacteria; c__Gammaproteobacteria; o__Pseudomonadales; f__Pseudomonadaceae; g__Pseudomonas
denovo79496	314	74	14	169	243	28	34	66	33	15	54	83	20	15	184	3	76	48	273	247	99	k__Bacteria; p__Proteobacteria; c__Alphaproteobacteria; o__Caulobacterales; f__Caulobacteraceae; g__; s__
denovo79882	0	19	0	9	17	0	10	53	0	1	16	0	0	0	0	0	0	0	3	0	0	k__Bacteria; p__Bacteroidetes; c__Sphingobacteriia; o__Sphingobacteriales; f__Sphingobacteriaceae; g__Olivibacter; s__
denovo79984	17	8	0	16	13	0	8	6	0	0	2	29	0	0	2	0	0	13	8	13	1	k__Bacteria; p__Actinobacteria; c__Actinobacteria; o__Actinomycetales; f__Streptomycetaceae; g__Streptomyces; s__
denovo80002	39	3	4	115	37	10	4	10	7	7	3	0	11	0	1	0	0	0	79	0	1	k__Bacteria; p__Bacteroidetes; c__Flavobacteriia; o__Flavobacteriales; f__Flavobacteriaceae; g__Flavobacterium; s__
denovo80206	5	2	0	4	4	1	1	5	2	0	1	2	0	0	1	0	2	1	4	18	2	k__Bacteria; p__Proteobacteria; c__Alphaproteobacteria; o__Sphingomonadales; f__Sphingomonadaceae; g__Sphingomonas
denovo80487	2	7	0	10	9	3	6	6	5	6	0	1	1	1	0	0	3	1	2	5	0	k__Bacteria; p__Bacteroidetes; c__[Saprospirae]; o__[Saprospirales]; f__Chitinophagaceae; g__Niabella; s__
denovo80522	10	14	8	29	2	3	7	1	19	2	3	8	1	0	1	0	0	0	5	2	1	k__Bacteria; p__Proteobacteria; c__Alphaproteobacteria; o__Sphingomonadales; f__Erythrobacteraceae; g__; s__
denovo80778	13	2	2	0	0	3	1	20	1	0	3	0	0	0	0	0	0	0	0	0	0	k__Bacteria; p__Proteobacteria; c__Alphaproteobacteria; o__Rhodospirillales; f__Acetobacteraceae; g__Acidocella; s__
denovo80797	1	2	1	8	2	0	11	9	0	2	2	4	0	1	0	0	2	0	3	26	0	k__Bacteria; p__Bacteroidetes; c__[Saprospirae]; o__[Saprospirales]; f__Chitinophagaceae; g__Niabella; s__
denovo80940	38	2	0	0	0	0	1	25	0	1	4	0	0	0	0	0	0	0	0	0	0	k__Bacteria; p__Bacteroidetes; c__Sphingobacteriia; o__Sphingobacteriales; f__Sphingobacteriaceae; g__Olivibacter; s__
denovo80985	19	17	0	13	0	0	1	7	0	2	0	0	0	0	0	0	0	3	0	22	0	k__Bacteria; p__Planctomycetes; c__Planctomycetia; o__Pirellulales; f__Pirellulaceae; g__; s__
denovo81010	2001	129	0	58	160	0	6	35	22	7	21	82	12	17	14	7	85	38	16	75	3	k__Bacteria; p__Actinobacteria; c__Actinobacteria; o__Actinomycetales; f__Streptomycetaceae; g__Streptomyces
denovo81087	154	324	27	343	106	43	108	99	122	30	35	151	1	0	6	0	21	17	95	14	9	k__Bacteria; p__Verrucomicrobia; c__Verrucomicrobiae; o__Verrucomicrobiales; f__Verrucomicrobiaceae; g__; s__
denovo81764	21	4	0	4	27	3	2	3	4	2	9	3	1	0	0	0	0	0	19	3	0	k__Bacteria; p__Proteobacteria; c__Alphaproteobacteria; o__Rhizobiales; f__Rhizobiaceae; g__Agrobacterium; s__
denovo81876	82	2	5	15	0	0	0	4	20	0	0	0	0	0	0	0	0	0	0	0	0	k__Bacteria; p__Chloroflexi; c__Anaerolineae; o__SBR1031; f__A4b; g__; s__
denovo81960	2	2	0	0	1	1	3	0	0	0	0	41	1	0	0	0	2	7	2	12	0	k__Bacteria; p__Actinobacteria; c__Actinobacteria; o__Actinomycetales; f__Intrasporangiaceae; g__; s__
denovo81963	9	3	8	10	15	1	0	6	45	0	0	0	0	0	0	0	0	3	0	0	0	k__Bacteria; p__Proteobacteria; c__Deltaproteobacteria; o__Myxococcales; f__; g__; s__
denovo82158	6	89	0	5	2	0	14	1	1	1	1	1	1	0	0	0	0	54	47	2	1	k__Bacteria; p__Bacteroidetes; c__[Saprospirae]; o__[Saprospirales]; f__Chitinophagaceae; g__Niabella; s__
denovo82169	19	97	6	5	4	3	51	2	15	0	6	14	4	2	8	1	12	26	257	125	2	k__Bacteria; p__Proteobacteria; c__Gammaproteobacteria; o__Pseudomonadales; f__Moraxellaceae; g__Acinetobacter; s__
denovo82185	4	0	1	7	2	1	0	1	0	0	2	9	1	0	0	0	6	3	6	24	5	k__Bacteria; p__Proteobacteria; c__Alphaproteobacteria; o__Sphingomonadales; f__Sphingomonadaceae; g__Sphingomonas; s__
denovo82255	14	30	0	0	0	0	7	1	10	0	1	0	0	0	0	0	0	19	3	4	0	k__Bacteria; p__Acidobacteria; c__Solibacteres; o__Solibacterales; f__; g__; s__
denovo82348	5	1	1	9	3	3	1	7	2	16	1	1	0	0	0	0	0	2	0	12	0	k__Bacteria; p__Actinobacteria; c__Actinobacteria; o__Actinomycetales; f__Cellulomonadaceae
denovo82441	69	32	0	19	29	7	27	37	1	0	27	0	0	0	27	0	0	0	3	7	0	k__Bacteria; p__Proteobacteria; c__Alphaproteobacteria; o__Rhizobiales
denovo82666	6	11	2	7	0	0	1	4	1	0	0	49	0	0	0	0	0	0	10	11	1	k__Bacteria; p__Acidobacteria; c__Acidobacteria-6; o__iii1-15; f__; g__; s__
denovo82711	22	6	1	14	8	5	9	7	13	18	12	5	1	0	0	0	3	5	12	4	0	k__Bacteria; p__Bacteroidetes; c__[Saprospirae]; o__[Saprospirales]; f__Chitinophagaceae; g__; s__
denovo82771	9	6	0	3	4	0	5	1	3	3	2	3	7	0	0	0	9	3	10	26	0	k__Bacteria; p__Bacteroidetes; c__[Saprospirae]; o__[Saprospirales]; f__Chitinophagaceae; g__Niabella; s__
denovo82793	6	5	2	2	2	2	4	1	8	13	2	2	4	1	1	0	0	0	1	3	0	k__Bacteria; p__Actinobacteria; c__Actinobacteria; o__Actinomycetales; f__Ruaniaceae
denovo82934	0	15	0	2	3	0	5	5	1	6	0	2	0	0	0	0	3	0	1	2	0	k__Bacteria; p__Bacteroidetes; c__[Saprospirae]; o__[Saprospirales]; f__Chitinophagaceae; g__Niabella; s__
denovo83031	117	68	3	97	87	8	55	87	24	66	32	52	37	5	2	1	60	22	67	455	13	k__Bacteria; p__Proteobacteria; c__Betaproteobacteria; o__Burkholderiales; f__Comamonadaceae
denovo83278	1	0	0	0	0	0	0	0	0	0	0	0	4	13	6	3	34	3	1	16	0	k__Bacteria; p__Proteobacteria; c__Gammaproteobacteria; o__Pseudomonadales; f__Pseudomonadaceae; g__Pseudomonas; s__veronii
denovo83293	14	13	1	10	13	4	4	4	5	18	4	3	3	3	0	0	9	3	9	25	1	k__Bacteria; p__Bacteroidetes; c__[Saprospirae]; o__[Saprospirales]; f__Chitinophagaceae; g__Niabella; s__
denovo83584	4	10	3	18	0	0	1	1	8	0	0	14	0	0	8	0	0	0	5	0	0	k__Bacteria; p__Verrucomicrobia; c__Opitutae; o__Opitutales; f__Opitutaceae; g__Opitutus; s__
denovo83624	12	2	61	1	1	0	2	4	4	0	6	0	0	0	0	1	0	0	0	0	0	k__Bacteria; p__Planctomycetes; c__Planctomycetia; o__Gemmatales; f__Gemmataceae; g__Gemmata; s__
denovo83791	28	2	0	14	58	0	0	10	0	4	9	0	3	0	71	0	1	2	2	22	2	k__Bacteria; p__Proteobacteria; c__Alphaproteobacteria; o__Sphingomonadales; f__Erythrobacteraceae; g__; s__
denovo83822	2	2	0	2	1	0	4	1	0	1	5	41	0	0	0	0	1	3	2	13	0	k__Bacteria; p__Actinobacteria; c__Actinobacteria; o__Actinomycetales; f__Intrasporangiaceae; g__; s__
denovo83940	27	3	0	18	0	2	0	39	3	0	3	0	0	0	0	0	0	1	0	1	0	k__Bacteria; p__Verrucomicrobia; c__Opitutae; o__[Cerasicoccales]; f__[Cerasicoccaceae]; g__; s__
denovo84213	25	11	2	18	9	2	1	8	16	1	3	5	0	0	0	0	0	4	7	0	1	k__Bacteria; p__Actinobacteria; c__Acidimicrobiia; o__Acidimicrobiales; f__; g__; s__
denovo84231	9	2	0	22	9	0	1	4	0	0	1	0	0	0	0	0	0	0	4	0	0	k__Bacteria; p__Proteobacteria; c__Alphaproteobacteria; o__Sphingomonadales; f__Sphingomonadaceae; g__; s__
denovo84442	17	4	2	18	34	5	7	11	5	1	10	7	8	1	3	2	6	3	114	43	37	k__Bacteria; p__Proteobacteria; c__Gammaproteobacteria; o__Enterobacteriales; f__Enterobacteriaceae; g__; s__
denovo84559	1	9	0	6	0	0	1	108	3	0	29	1	0	0	0	0	0	0	0	1	0	k__Bacteria; p__Cyanobacteria; c__Synechococcophycideae; o__Synechococcales; f__Acaryochloridaceae; g__Acaryochloris; s__
denovo84820	0	2	0	3	1	0	0	3	1	0	6	0	0	0	0	4	40	0	1	1	0	k__Bacteria; p__Actinobacteria; c__Thermoleophilia; o__Solirubrobacterales; f__; g__; s__
denovo84947	8	7	0	3	1	2	4	6	6	16	3	0	4	0	0	0	0	0	1	4	0	k__Bacteria; p__Actinobacteria; c__Actinobacteria; o__Actinomycetales; f__Ruaniaceae
denovo84948	22	2	0	12	10	1	1	3	0	0	0	0	0	0	0	0	0	0	3	4	1	k__Bacteria; p__WPS-2; c__; o__; f__; g__; s__
denovo84979	37	26	1	33	9	9	25	27	18	28	8	5	22	2	4	1	2	2	9	39	1	k__Bacteria; p__Actinobacteria; c__Actinobacteria; o__Actinomycetales
denovo85021	0	0	0	0	0	0	0	0	0	0	0	9	0	3	3	0	9	2	9	37	1	k__Bacteria; p__Actinobacteria; c__Rubrobacteria; o__Rubrobacterales; f__Rubrobacteraceae; g__Rubrobacter; s__
denovo85336	6	7	0	1	2	4	9	1	2	10	4	8	0	0	0	0	2	1	3	7	0	k__Bacteria; p__Bacteroidetes; c__[Saprospirae]; o__[Saprospirales]; f__Chitinophagaceae; g__Niabella; s__
denovo85480	1	1	1	0	1	0	0	0	0	0	0	7	6	32	33	20	61	22	7	49	4	k__Bacteria; p__Proteobacteria; c__Gammaproteobacteria; o__Xanthomonadales; f__Xanthomonadaceae; g__; s__
denovo85504	16	3	0	47	11	0	1	21	29	2	0	0	0	0	2	1	38	2	12	1	0	k__Bacteria; p__Bacteroidetes; c__Cytophagia; o__Cytophagales; f__Cytophagaceae; g__Rhodocytophaga; s__
denovo85661	28	42	0	56	38	14	20	41	21	49	9	9	4	2	0	0	4	9	16	49	2	k__Bacteria; p__Bacteroidetes; c__[Saprospirae]; o__[Saprospirales]; f__Chitinophagaceae; g__Niabella; s__
denovo85670	54	1	16	13	0	0	1	5	10	0	3	0	0	0	0	0	0	0	0	0	0	k__Bacteria; p__Proteobacteria; c__Alphaproteobacteria; o__Rhodobacterales; f__Hyphomonadaceae; g__; s__
denovo85724	9	4	0	8	14	3	3	0	0	10	4	1	0	0	1	1	1	0	0	0	0	k__Bacteria; p__Bacteroidetes; c__Sphingobacteriia; o__Sphingobacteriales; f__Sphingobacteriaceae; g__; s__
denovo85886	5	5	0	16	10	3	3	7	5	1	3	3	0	0	2	3	8	3	8	8	6	k__Bacteria; p__Proteobacteria; c__Alphaproteobacteria; o__Sphingomonadales; f__Sphingomonadaceae; g__; s__
denovo86088	7	48	3	0	0	0	8	0	8	0	0	0	0	0	0	0	0	0	0	0	0	k__Bacteria; p__Bacteroidetes; c__Bacteroidia; o__Bacteroidales; f__; g__; s__
denovo86113	6	14	0	19	23	1	4	15	2	13	1	1	1	0	0	0	1	0	1	8	0	k__Bacteria; p__Proteobacteria; c__Gammaproteobacteria; o__Xanthomonadales; f__Xanthomonadaceae; g__Lysobacter; s__brunescens
denovo86251	0	59	0	0	0	0	55	0	4	4	11	2	1	1	0	0	0	100	113	41	6	k__Bacteria; p__Proteobacteria; c__Gammaproteobacteria; o__Pseudomonadales; f__Moraxellaceae; g__Acinetobacter; s__
denovo86278	6	26	0	14	188	15	12	6	9	6	15	1	0	0	0	1	4	1	26	10	1	k__Bacteria; p__Bacteroidetes; c__Sphingobacteriia; o__Sphingobacteriales; f__Sphingobacteriaceae; g__Pedobacter; s__
denovo86305	1	8	0	4	9	1	3	12	2	10	0	1	0	0	0	0	0	0	1	7	0	k__Bacteria; p__Proteobacteria; c__Betaproteobacteria; o__Burkholderiales; f__Comamonadaceae
denovo86579	6	10	0	8	1	7	0	7	2	41	11	0	1	0	0	0	0	0	0	1	0	k__Bacteria; p__Actinobacteria; c__Actinobacteria; o__Actinomycetales; f__Micrococcaceae; g__Kocuria
denovo86634	17	0	14	1	0	0	0	6	3	0	2	0	0	0	0	0	41	6	0	0	0	k__Bacteria; p__Chloroflexi; c__S085; o__; f__; g__; s__
denovo86790	27	10	1	18	53	17	10	11	4	2	75	2	2	0	0	1	5	6	38	2	12	k__Bacteria; p__Proteobacteria; c__Gammaproteobacteria; o__Xanthomonadales; f__Xanthomonadaceae; g__Stenotrophomonas; s__
denovo86849	10	7	1	15	2	3	12	3	5	4	2	0	4	1	0	0	1	0	4	13	0	k__Bacteria; p__Actinobacteria; c__Actinobacteria; o__Actinomycetales
denovo86959	7	140	0	73	4	1	32	1	2	1	1	0	0	0	4	0	0	3	384	0	1	k__Bacteria; p__Bacteroidetes; c__Flavobacteriia; o__Flavobacteriales; f__Flavobacteriaceae; g__; s__
denovo87065	4	8	0	5	4	1	5	41	4	0	24	0	0	0	0	0	0	2	27	104	4	k__Bacteria; p__Proteobacteria; c__Gammaproteobacteria; o__Enterobacteriales; f__Enterobacteriaceae; g__Enterobacter
denovo87157	7	30	0	24	18	1	9	8	1	1	7	4	0	0	1	0	1	0	3	13	0	k__Bacteria; p__Proteobacteria; c__Alphaproteobacteria; o__Rhizobiales; f__Phyllobacteriaceae; g__; s__
denovo87183	274	29	0	45	44	14	15	12	6	2	7	8	0	0	3	0	14	52	509	15	32	k__Bacteria; p__Bacteroidetes; c__Flavobacteriia; o__Flavobacteriales; f__[Weeksellaceae]; g__Chryseobacterium; s__
denovo87208	10	11	0	0	5	0	7	1	11	2	3	0	0	0	0	0	0	3	5	1	0	k__Bacteria; p__Proteobacteria; c__Gammaproteobacteria; o__Pseudomonadales; f__Moraxellaceae; g__Acinetobacter; s__rhizosphaerae
denovo87265	18	3	0	15	2	1	5	22	12	3	9	0	0	0	5	10	0	0	3	0	2	k__Bacteria; p__Proteobacteria; c__Deltaproteobacteria; o__Myxococcales; f__0319-6G20; g__; s__
denovo87312	96	16	1	33	81	8	8	9	21	5	13	3	10	0	4	0	0	2	61	13	3	k__Bacteria; p__Proteobacteria; c__Alphaproteobacteria; o__Rhizobiales; f__Rhizobiaceae; g__Agrobacterium; s__
denovo87318	31	4	1	23	36	10	9	9	6	9	35	38	2	0	0	1	1	19	18	16	49	k__Bacteria; p__Bacteroidetes; c__Sphingobacteriia; o__Sphingobacteriales; f__Sphingobacteriaceae; g__; s__
denovo87438	5	6	0	2	6	0	2	3	3	5	0	3	0	1	0	0	2	1	7	27	0	k__Bacteria; p__Bacteroidetes; c__[Saprospirae]; o__[Saprospirales]; f__Chitinophagaceae; g__Niabella; s__
denovo87466	0	0	0	4	1	0	0	7	5	0	4	0	0	0	0	145	0	3	12	26	3	k__Bacteria; p__Proteobacteria; c__Alphaproteobacteria; o__Sphingomonadales; f__Sphingomonadaceae; g__; s__
denovo87677	6	3	0	5	0	1	3	1	1	3	0	1	1	0	0	0	2	1	7	11	0	k__Bacteria; p__Bacteroidetes; c__[Saprospirae]; o__[Saprospirales]; f__Chitinophagaceae; g__Niabella; s__
denovo87710	5	1	0	1	1	0	1	52	0	0	9	0	0	0	0	1	0	0	0	1	0	k__Bacteria; p__Bacteroidetes; c__Sphingobacteriia; o__Sphingobacteriales; f__Sphingobacteriaceae; g__; s__
denovo87772	5	0	0	0	2	0	0	0	0	0	1	2	4	1	2	0	1	3	15	8	2	k__Bacteria; p__Proteobacteria; c__Gammaproteobacteria; o__Enterobacteriales; f__Enterobacteriaceae
denovo87876	3	6	0	10	5	1	4	5	4	5	1	3	2	0	0	0	2	2	4	15	0	k__Bacteria; p__Bacteroidetes; c__[Saprospirae]; o__[Saprospirales]; f__Chitinophagaceae; g__Niabella; s__
denovo87897	0	6	0	4	1	0	1	0	1	0	0	1	2	0	0	0	0	75	87	1	3	k__Bacteria; p__Proteobacteria; c__Gammaproteobacteria; o__Pseudomonadales; f__Moraxellaceae; g__Acinetobacter; s__johnsonii
denovo87904	3	0	1	4	10	1	0	0	3	0	3	7	0	0	2	2	2	5	0	16	0	k__Bacteria; p__Proteobacteria; c__Alphaproteobacteria; o__Sphingomonadales; f__Sphingomonadaceae; g__; s__
denovo88030	8	4	0	5	4	3	1	10	2	2	1	0	0	0	1	0	0	1	1	6	0	k__Bacteria; p__Bacteroidetes; c__[Saprospirae]; o__[Saprospirales]; f__Chitinophagaceae; g__Niabella; s__
denovo88033	10	3	0	6	8	11	9	3	2	33	2	5	18	0	0	0	1	3	1	26	0	k__Bacteria; p__Actinobacteria; c__Actinobacteria; o__Actinomycetales
denovo88083	17	3	0	19	0	0	3	1	0	0	1	0	0	0	0	0	0	0	0	1	0	k__Bacteria; p__Nitrospirae; c__Nitrospira; o__Nitrospirales; f__0319-6A21; g__; s__
denovo88165	39	55	0	57	12	36	252	28	23	40	3	2	7	0	32	0	52	20	138	90	32	k__Bacteria; p__Actinobacteria; c__Actinobacteria; o__Actinomycetales; f__; g__; s__
denovo88192	20	2	0	5	4	1	0	13	5	0	11	0	0	0	0	0	0	0	4	0	0	k__Bacteria; p__Proteobacteria; c__Alphaproteobacteria; o__Rhizobiales; f__Methylocystaceae; g__; s__
denovo88214	6	34	0	17	6	3	14	0	3	1	0	1	1	0	0	0	0	20	13	3	0	k__Bacteria; p__Proteobacteria; c__Gammaproteobacteria; o__Pseudomonadales; f__Moraxellaceae; g__Acinetobacter; s__
denovo88272	29	4	0	7	3	0	1	3	6	0	2	0	0	0	0	0	0	0	0	8	0	k__Bacteria; p__Verrucomicrobia; c__Verrucomicrobiae; o__Verrucomicrobiales; f__Verrucomicrobiaceae; g__; s__
denovo88412	5	1	3	4	4	1	8	2	4	6	2	0	0	0	0	0	0	1	2	4	1	k__Bacteria; p__Actinobacteria; c__Actinobacteria; o__Actinomycetales
denovo88511	2	3	0	6	0	3	4	2	1	25	0	0	0	0	0	0	0	0	0	1	0	k__Bacteria; p__Bacteroidetes; c__[Saprospirae]; o__[Saprospirales]; f__Chitinophagaceae; g__Niabella; s__
denovo88555	3	218	0	9	0	0	36	0	4	0	0	8	0	0	0	0	0	0	95	0	3	k__Bacteria; p__Bacteroidetes; c__Flavobacteriia; o__Flavobacteriales; f__Flavobacteriaceae; g__Flavobacterium; s__
denovo88595	9	14	0	12	177	12	9	2	5	4	14	63	0	0	0	0	1	11	13	43	11	k__Bacteria; p__Bacteroidetes; c__Cytophagia; o__Cytophagales; f__Cytophagaceae; g__Spirosoma; s__
denovo88643	32	6	0	10	1	1	3	10	18	0	4	29	0	0	4	0	0	17	4	13	0	k__Bacteria; p__Acidobacteria; c__Solibacteres; o__Solibacterales; f__[Bryobacteraceae]; g__; s__
denovo88920	1	0	0	1	9	0	0	3	0	0	0	55	0	0	0	1	0	3	2	161	3	k__Bacteria; p__Actinobacteria; c__Actinobacteria; o__Actinomycetales; f__Micrococcaceae; g__; s__
denovo88927	20	2	13	8	3	0	2	87	2	1	30	2	0	0	6	0	0	0	0	0	0	k__Bacteria; p__Proteobacteria; c__Gammaproteobacteria; o__Xanthomonadales; f__Xanthomonadaceae; g__; s__
denovo89151	7	2	4	49	5	1	0	3	23	2	4	0	0	0	0	0	0	0	8	0	3	k__Bacteria; p__Verrucomicrobia; c__[Spartobacteria]; o__[Chthoniobacterales]; f__[Chthoniobacteraceae]; g__; s__
denovo89452	22	11	6	8	8	2	11	2	35	0	3	4	2	0	1	0	4	1	9	10	0	k__Bacteria; p__Proteobacteria; c__Betaproteobacteria; o__Burkholderiales; f__Comamonadaceae
denovo89681	8	4	1	1	3	0	11	0	1	0	3	106	0	0	0	1	7	12	9	23	0	k__Bacteria; p__Actinobacteria; c__Actinobacteria; o__Actinomycetales; f__Intrasporangiaceae; g__; s__
denovo89762	170	29	0	53	103	20	12	109	10	5	49	139	1	0	2	0	5	7	24	15	5	k__Bacteria; p__Bacteroidetes; c__Sphingobacteriia; o__Sphingobacteriales; f__Sphingobacteriaceae; g__; s__
denovo90305	423	55	30	214	107	10	24	196	119	9	130	82	30	0	11	5	194	28	41	182	9	k__Bacteria; p__Proteobacteria; c__Alphaproteobacteria; o__Sphingomonadales; f__Sphingomonadaceae; g__; s__
denovo90497	6	3	0	8	8	6	7	14	1	12	2	0	0	0	0	0	0	0	4	14	0	k__Bacteria; p__Actinobacteria; c__Actinobacteria; o__Actinomycetales; f__Nocardioidaceae; g__Aeromicrobium; s__
denovo90557	5	0	0	4	6	0	0	2	2	1	1	4	0	0	0	0	11	1	0	11	0	k__Bacteria; p__Actinobacteria; c__Thermoleophilia; o__Solirubrobacterales; f__Solirubrobacteraceae; g__; s__
denovo90575	0	0	0	0	0	0	0	0	0	0	0	0	21	8	21	7	79	0	1	0	0	k__Bacteria; p__Proteobacteria; c__Gammaproteobacteria; o__Oceanospirillales; f__Halomonadaceae; g__Halomonas; s__
denovo90757	11	16	0	28	19	9	13	28	14	26	3	2	4	0	0	0	1	1	5	7	1	k__Bacteria; p__Bacteroidetes; c__[Saprospirae]; o__[Saprospirales]; f__Chitinophagaceae; g__Niabella; s__
denovo90773	13	1	1	2	10	2	1	3	0	0	0	0	1	0	1	0	1	3	2	9	0	k__Bacteria; p__Actinobacteria; c__Actinobacteria; o__Actinomycetales; f__Nocardioidaceae; g__Nocardioides; s__
denovo90945	6	65	0	34	2	2	16	2	2	0	0	0	0	0	1	0	0	1	24	0	0	k__Bacteria; p__Bacteroidetes; c__Flavobacteriia; o__Flavobacteriales; f__Flavobacteriaceae; g__; s__
denovo91100	0	6	0	4	4	0	2	7	1	3	2	5	1	0	0	2	4	0	7	1	1	k__Bacteria; p__Proteobacteria; c__Alphaproteobacteria; o__Rhizobiales; f__Rhizobiaceae; g__Agrobacterium; s__
denovo91195	20	4	0	10	0	1	0	3	0	0	5	0	0	0	0	0	0	0	0	0	0	k__Bacteria; p__Bacteroidetes; c__Flavobacteriia; o__Flavobacteriales; f__[Weeksellaceae]; g__; s__
denovo91350	2	7	0	19	0	0	2	2	1	0	0	0	0	0	0	4	36	9	6	0	0	k__Bacteria; p__Nitrospirae; c__Nitrospira; o__Nitrospirales; f__Nitrospiraceae; g__Nitrospira; s__
denovo91528	5	8	0	1	7	1	7	3	1	1	17	7	0	0	0	7	0	13	24	19	109	k__Bacteria; p__Bacteroidetes; c__Sphingobacteriia; o__Sphingobacteriales; f__Sphingobacteriaceae; g__; s__
denovo91538	24	1	31	0	0	0	4	0	32	0	0	0	0	0	0	0	0	0	0	0	0	k__Bacteria; p__Acidobacteria; c__Sva0725; o__Sva0725; f__; g__; s__
denovo91643	50	54	5	56	2	0	7	3	15	1	6	23	0	0	0	0	0	0	5	0	0	k__Bacteria; p__Proteobacteria; c__Alphaproteobacteria; o__Rhodospirillales; f__Rhodospirillaceae; g__Phaeospirillum; s__fulvum
denovo91869	1193	253	11	712	969	125	687	205	214	99	65	1946	5097	9	69	3	185	695	652	8497	51	k__Bacteria; p__Actinobacteria; c__Actinobacteria; o__Actinomycetales; f__Nocardioidaceae; g__Nocardioides; s__
denovo91904	4	6	0	6	2	0	3	4	1	3	0	1	1	0	0	0	4	3	2	10	0	k__Bacteria; p__Proteobacteria; c__Gammaproteobacteria; o__Xanthomonadales; f__Xanthomonadaceae; g__Lysobacter; s__brunescens
denovo91927	12	1	0	1	10	2	2	2	0	1	3	2	0	0	0	0	7	1	6	4	0	k__Bacteria; p__Actinobacteria; c__Actinobacteria; o__Actinomycetales; f__Nocardioidaceae; g__; s__
denovo92033	3	6	0	0	15	0	0	0	2	1	1	2	0	0	1	1	10	0	2	1	1	k__Bacteria; p__Proteobacteria; c__Betaproteobacteria; o__Burkholderiales; f__Comamonadaceae; g__; s__
denovo92060	21	11	39	6	2	0	4	9	191	0	5	23	0	0	18	0	0	2	1	0	0	k__Bacteria; p__Proteobacteria; c__Gammaproteobacteria; o__Xanthomonadales; f__Sinobacteraceae; g__Steroidobacter; s__
denovo92094	55	6	0	7	30	3	1	11	17	3	2	47	4	0	18	0	6	11	10	11	3	k__Bacteria; p__Actinobacteria; c__Actinobacteria; o__Actinomycetales; f__Nocardioidaceae; g__; s__
denovo92218	0	3	1	14	13	0	1	3	2	0	0	0	0	0	3	0	0	1	7	4	1	k__Bacteria; p__Proteobacteria; c__Gammaproteobacteria; o__Xanthomonadales; f__Xanthomonadaceae; g__; s__
denovo92250	1	1	0	2	1	1	0	0	0	0	2	14	72	18	62	1	110	3	15	6	9	k__Bacteria; p__Proteobacteria; c__Gammaproteobacteria; o__Xanthomonadales; f__Xanthomonadaceae; g__Stenotrophomonas
denovo92335	4	5	0	9	16	3	2	12	5	0	3	1	0	0	13	2	12	6	7	18	1	k__Bacteria; p__Proteobacteria; c__Alphaproteobacteria; o__Rhizobiales; f__; g__; s__
denovo92520	3	0	0	3	1	0	0	0	0	0	0	54	0	0	2	0	6	57	15	5	27	k__Archaea; p__Crenarchaeota; c__Thaumarchaeota; o__Nitrososphaerales; f__Nitrososphaeraceae; g__Candidatus Nitrososphaera; s__SCA1170
denovo92618	9	0	5	36	42	0	2	12	21	0	19	0	0	57	0	24	0	45	0	0	27	k__Bacteria; p__Proteobacteria; c__Deltaproteobacteria; o__Myxococcales; f__; g__; s__
denovo92646	0	0	0	0	0	0	0	0	0	0	0	0	63	0	7	0	23	20	22	1	5	k__Bacteria; p__Proteobacteria; c__Gammaproteobacteria; o__Pseudomonadales; f__Moraxellaceae; g__Acinetobacter; s__
denovo92720	4	14	0	38	19	9	1	3	9	3	3	0	0	0	0	0	9	4	2	17	0	k__Bacteria; p__Acidobacteria; c__[Chloracidobacteria]; o__RB41; f__Ellin6075; g__; s__
denovo92774	12	3	15	7	6	2	0	0	9	0	0	1	0	0	0	0	0	3	5	11	1	k__Bacteria; p__Bacteroidetes; c__Flavobacteriia; o__Flavobacteriales; f__Flavobacteriaceae; g__Flavobacterium; s__
denovo92814	1	0	0	0	0	0	0	0	0	0	0	1	5	6	2	2	22	3	0	8	0	k__Bacteria; p__Proteobacteria; c__Gammaproteobacteria; o__Pseudomonadales; f__Pseudomonadaceae; g__Pseudomonas; s__
denovo93041	1	3	0	3	2	2	1	0	0	0	20	1	0	0	0	0	0	14	26	7	13	k__Bacteria; p__Proteobacteria; c__Gammaproteobacteria; o__Xanthomonadales; f__Xanthomonadaceae; g__Stenotrophomonas; s__
denovo93186	9	5	0	3	4	2	3	1	0	4	1	2	1	0	0	0	5	2	4	24	1	k__Bacteria; p__Bacteroidetes; c__[Saprospirae]; o__[Saprospirales]; f__Chitinophagaceae; g__; s__
denovo93222	2	2	27	4	30	0	0	5	12	1	0	0	0	0	0	0	19	1	6	1	4	k__Bacteria; p__Armatimonadetes; c__[Fimbriimonadia]; o__[Fimbriimonadales]; f__[Fimbriimonadaceae]; g__Fimbriimonas; s__
denovo93367	15	0	4	4	1	0	0	1	4	0	1	7	0	0	1	0	0	4	0	4	0	k__Bacteria; p__Chloroflexi; c__TK10; o__AKYG885; f__Dolo_23; g__; s__
denovo93385	0	0	0	0	23	0	0	0	0	0	0	0	1	0	0	0	1	2	5	13	2	k__Bacteria; p__Bacteroidetes; c__Cytophagia; o__Cytophagales; f__Cytophagaceae; g__Dyadobacter; s__
denovo93430	57	83	10	33	30	3	43	32	77	3	30	139	19	50	59	3	47	16	43	77	9	k__Bacteria; p__Actinobacteria; c__Actinobacteria; o__Actinomycetales; f__Cellulomonadaceae; g__Cellulomonas; s__
denovo93601	6	2	0	1	1	1	4	6	1	18	0	1	1	0	0	0	0	1	0	0	0	k__Bacteria; p__Bacteroidetes; c__[Saprospirae]; o__[Saprospirales]; f__Chitinophagaceae; g__; s__
denovo93861	5	7	0	6	5	14	5	4	14	45	0	4	2	0	0	0	1	2	1	49	0	k__Bacteria; p__Actinobacteria; c__Actinobacteria; o__Actinomycetales; f__; g__; s__
denovo93867	59	3	1	4	3	1	7	13	2	7	3	44	0	0	1	0	0	8	23	38	0	k__Bacteria; p__Bacteroidetes; c__[Saprospirae]; o__[Saprospirales]; f__Chitinophagaceae; g__; s__
denovo93931	0	0	0	0	0	0	0	0	0	0	0	0	1	4	13	5	434	1	0	2	0	k__Bacteria; p__Proteobacteria; c__Gammaproteobacteria; o__Pseudomonadales; f__Pseudomonadaceae; g__; s__
denovo94155	12	1	0	21	24	0	0	1	0	0	1	0	0	0	0	0	0	0	1	0	1	k__Bacteria; p__Actinobacteria; c__Actinobacteria; o__Actinomycetales; f__Nocardiaceae; g__Nocardia; s__
denovo94157	63	0	0	5	1	1	0	1	1	0	2	6	0	0	0	0	0	0	0	0	0	k__Bacteria; p__Tenericutes; c__Mollicutes; o__Entomoplasmatales; f__Entomoplasmataceae; g__Entomoplasma; s__
denovo94297	3	1	2	3	1	0	15	1	0	0	6	0	0	0	9	0	2	2	45	1	10	k__Bacteria; p__Bacteroidetes; c__Bacteroidia; o__Bacteroidales; f__Prevotellaceae; g__Prevotella; s__
denovo94410	35	90	4	0	6	0	68	0	16	1	18	0	5	2	0	0	1	18	66	5	3	k__Bacteria; p__Proteobacteria; c__Gammaproteobacteria; o__Pseudomonadales; f__Moraxellaceae; g__Acinetobacter; s__rhizosphaerae
denovo94472	187	13	66	113	4	7	0	52	163	5	40	19	0	0	3	0	0	4	9	14	1	k__Bacteria; p__Proteobacteria; c__Betaproteobacteria; o__Ellin6067; f__; g__; s__
denovo94483	3	3	2	13	45	1	3	4	4	4	3	9	2	1	5	4	14	8	10	40	5	k__Bacteria; p__Proteobacteria; c__Alphaproteobacteria; o__Sphingomonadales; f__Sphingomonadaceae; g__Sphingomonas; s__
denovo94623	75	19	167	32	4	1	3	11	103	2	7	60	10	0	3	10	19	19	13	0	2	k__Bacteria; p__Acidobacteria; c__[Chloracidobacteria]; o__RB41; f__Ellin6075; g__; s__
denovo94723	1	8	0	0	3	0	3	2	0	1	6	0	1	0	0	0	0	0	20	1	1	k__Bacteria; p__Proteobacteria; c__Gammaproteobacteria; o__Pseudomonadales; f__Pseudomonadaceae; g__; s__
denovo94768	0	0	0	1	17	3	0	8	9	1	4	0	0	0	29	0	0	0	4	0	4	k__Bacteria; p__Bacteroidetes; c__Cytophagia; o__Cytophagales; f__Cytophagaceae; g__Adhaeribacter; s__
denovo94798	11	2	0	4	12	1	5	2	3	0	6	3	0	0	0	0	0	0	6	0	0	k__Bacteria; p__Proteobacteria; c__Alphaproteobacteria; o__Rhizobiales; f__Rhizobiaceae; g__Agrobacterium; s__
denovo95100	22	10	0	8	14	1	3	5	9	0	14	6	83	28	2	2	6	1	19	4	10	k__Bacteria; p__Proteobacteria; c__Gammaproteobacteria; o__Enterobacteriales; f__Enterobacteriaceae; g__Erwinia; s__
denovo95117	20	46	1	25	4	0	25	15	15	2	13	5	2	1	1	0	2	2	168	2	14	k__Bacteria; p__Proteobacteria; c__Gammaproteobacteria; o__Pseudomonadales; f__Pseudomonadaceae; g__Pseudomonas; s__
denovo95166	8	3	0	4	1	0	7	8	14	0	5	1	0	0	0	0	50	0	0	4	1	k__Bacteria; p__Proteobacteria; c__Alphaproteobacteria; o__Sphingomonadales; f__Sphingomonadaceae; g__; s__
denovo95318	28	5	0	11	48	5	6	11	6	3	8	0	0	0	0	0	0	0	2	2	0	k__Bacteria; p__Actinobacteria; c__Actinobacteria; o__Actinomycetales; f__Nocardioidaceae; g__; s__
denovo95417	112	77	17	237	40	4	49	106	76	6	60	98	6	0	4	2	0	13	36	77	11	k__Bacteria; p__Proteobacteria; c__Alphaproteobacteria; o__Caulobacterales; f__Caulobacteraceae; g__Phenylobacterium; s__
denovo95450	37	2	0	6	1	1	2	10	1	3	0	1	0	0	0	0	0	0	2	0	0	k__Bacteria; p__Bacteroidetes; c__[Saprospirae]; o__[Saprospirales]; f__Chitinophagaceae
denovo95604	3	4	0	1	3	1	2	1	0	2	0	0	0	1	0	0	1	1	5	19	1	k__Bacteria; p__Bacteroidetes; c__[Saprospirae]; o__[Saprospirales]; f__Chitinophagaceae; g__Niabella; s__
denovo95612	1	0	0	1	0	16	0	0	1	53	103	0	0	0	0	0	0	0	3	26	0	k__Bacteria; p__Proteobacteria; c__Alphaproteobacteria; o__Rhodobacterales; f__Rhodobacteraceae; g__Paracoccus; s__
denovo95650	3	19	0	20	1	0	5	0	3	0	0	1	7	4	2	0	1	16	42	13	0	k__Bacteria; p__Proteobacteria; c__Gammaproteobacteria; o__Pseudomonadales; f__Moraxellaceae; g__Acinetobacter; s__
denovo96189	1	75	0	2	3	1	18	1	0	0	0	0	0	0	0	0	0	2	14	0	0	k__Bacteria; p__Actinobacteria; c__Actinobacteria; o__Actinomycetales; f__Microbacteriaceae; g__Leucobacter; s__
denovo96221	32	0	0	1	1	0	0	6	1	0	4	0	0	0	0	0	1	0	1	1	0	k__Bacteria; p__Proteobacteria; c__Betaproteobacteria; o__Burkholderiales; f__Comamonadaceae; g__; s__
denovo96228	19	0	0	4	0	0	2	42	0	0	8	4	66	14	1058	4	16	0	4	31	1	k__Bacteria; p__Proteobacteria; c__Gammaproteobacteria; o__Oceanospirillales; f__Halomonadaceae; g__Haererehalobacter; s__salaria
denovo96312	1	2	0	2	4	0	0	6	3	2	2	2	0	365	1	131	2053	250	30	673	13	k__Bacteria; p__Proteobacteria; c__Gammaproteobacteria; o__Pseudomonadales; f__Pseudomonadaceae; g__; s__
denovo96397	28	6	0	7	3	0	1	5	0	1	3	22	4	0	3	0	11	1	9	2	0	k__Bacteria; p__Proteobacteria; c__Alphaproteobacteria; o__Sphingomonadales; f__Sphingomonadaceae; g__Sphingopyxis; s__
denovo96781	5	7	0	2	4	4	4	0	1	6	2	3	5	0	1	0	12	2	9	27	0	k__Bacteria; p__Bacteroidetes; c__[Saprospirae]; o__[Saprospirales]; f__Chitinophagaceae; g__Niabella; s__
denovo96783	1	4	1	10	5	0	0	24	2	0	9	0	3	2	1	0	0	3	19	22	12	k__Bacteria; p__Proteobacteria; c__Gammaproteobacteria; o__Enterobacteriales; f__Enterobacteriaceae; g__Enterobacter
denovo96927	1	4	0	1	0	1	1	1	11	0	0	19	0	0	0	0	0	0	3	1	0	k__Bacteria; p__Proteobacteria; c__Alphaproteobacteria; o__Sphingomonadales; f__Sphingomonadaceae; g__Novosphingobium; s__
denovo97060	4	8	0	1	4	1	7	6	1	7	24	0	0	1	0	0	0	1	33	7	0	k__Bacteria; p__Proteobacteria; c__Alphaproteobacteria; o__Rhodobacterales; f__Rhodobacteraceae; g__Paracoccus; s__
denovo97096	7	0	0	7	1	0	2	0	0	0	1	1	0	0	0	0	5	1	5	14	0	k__Bacteria; p__Actinobacteria; c__Actinobacteria; o__Actinomycetales; f__Nocardioidaceae; g__; s__
denovo97149	44	5	1	1	2	0	1	2	6	0	1	0	0	0	0	0	0	0	4	1	0	k__Bacteria; p__Acidobacteria; c__BPC102; o__MVS-40; f__; g__; s__
denovo97246	23	24	1	48	2	0	5	6	22	1	3	16	0	0	0	0	0	1	7	12	0	k__Bacteria; p__Proteobacteria; c__Alphaproteobacteria; o__Ellin329; f__; g__; s__
denovo97459	10	6	0	7	4	0	3	2	0	3	1	2	7	0	0	0	7	1	7	36	0	k__Bacteria; p__Bacteroidetes; c__[Saprospirae]; o__[Saprospirales]; f__Chitinophagaceae; g__Niabella; s__
denovo97497	23	13	0	10	8	5	8	4	4	7	1	2	3	2	2	0	12	1	13	39	0	k__Bacteria; p__Bacteroidetes; c__[Saprospirae]; o__[Saprospirales]; f__Chitinophagaceae; g__Niabella; s__
denovo97726	58	32	7	72	15	20	41	19	38	41	7	2	18	12	6	0	4	5	12	69	1	k__Bacteria; p__Actinobacteria; c__Actinobacteria; o__Actinomycetales
denovo97830	290	20	75	14	9	7	7	31	217	2	6	29	11	0	9	0	0	5	17	29	1	k__Bacteria; p__Bacteroidetes; c__[Saprospirae]; o__[Saprospirales]; f__Chitinophagaceae; g__; s__
denovo97895	3	11	0	3	0	1	5	0	2	0	2	0	0	0	0	0	0	4	13	1	0	k__Bacteria; p__Proteobacteria; c__Gammaproteobacteria; o__Pseudomonadales; f__Moraxellaceae; g__Acinetobacter; s__
denovo97976	7	4	2	10	8	2	2	7	1	0	1	7	2	1	0	0	5	2	5	6	0	k__Bacteria; p__Actinobacteria; c__Actinobacteria; o__Actinomycetales; f__Mycobacteriaceae; g__Mycobacterium; s__
denovo98213	3	1	0	4	0	2	2	1	2	5	0	7	8	0	0	0	1	2	2	17	0	k__Bacteria; p__Actinobacteria; c__Actinobacteria; o__Actinomycetales; f__Nocardioidaceae; g__Nocardioides; s__
denovo98228	0	0	0	0	0	0	0	0	0	0	0	5	4	13	9	6	74	8	0	20	0	k__Bacteria; p__Proteobacteria; c__Gammaproteobacteria; o__Pseudomonadales; f__Pseudomonadaceae; g__Pseudomonas; s__
denovo98287	41	13	37	16	3	1	2	13	8	0	6	36	1	0	0	0	2	5	9	8	1	k__Bacteria; p__Acidobacteria; c__Acidobacteria-6; o__iii1-15; f__; g__; s__
denovo98479	88	8	0	13	50	6	5	2	1	2	2	0	0	0	0	0	2	0	2	2	0	k__Bacteria; p__Bacteroidetes; c__Cytophagia; o__Cytophagales; f__Cytophagaceae; g__Dyadobacter; s__
denovo98502	3	47	0	9	3	13	18	7	7	23	8	1	0	6	0	0	3	5	13	23	1	k__Bacteria; p__Bacteroidetes; c__[Saprospirae]; o__[Saprospirales]; f__Chitinophagaceae; g__Niabella; s__
denovo98745	5	10	0	32	13	3	7	2	7	4	9	0	1	6	1	1	0	0	26	3	6	k__Bacteria; p__Proteobacteria; c__Alphaproteobacteria; o__Sphingomonadales; f__Sphingomonadaceae; g__Sphingobium; s__
denovo98793	4	10	0	3	1	0	5	2	2	0	1	42	0	0	2	0	0	0	2	2	0	k__Bacteria; p__Proteobacteria; c__Alphaproteobacteria; o__Rhodospirillales; f__Rhodospirillaceae; g__; s__
denovo98816	42	36	9	79	16	0	11	20	88	1	6	58	0	0	11	0	0	0	5	3	0	k__Bacteria; p__Proteobacteria; c__Gammaproteobacteria; o__Xanthomonadales; f__Sinobacteraceae; g__Steroidobacter; s__
denovo98922	2	1	0	0	0	0	0	0	0	0	0	16	0	0	3	1	3	0	12	18	3	k__Bacteria; p__Firmicutes; c__Bacilli; o__Bacillales; f__Bacillaceae; g__Bacillus; s__
denovo99203	1	0	0	1	5	0	0	0	0	0	0	0	0	0	0	8	91	7	4	4	11	k__Bacteria; p__Bacteroidetes; c__Cytophagia; o__Cytophagales; f__Cytophagaceae; g__Spirosoma; s__
denovo99213	2	2	0	5	6	2	13	3	2	25	3	4	2	1	0	0	4	1	4	6	0	k__Bacteria; p__Bacteroidetes; c__[Saprospirae]; o__[Saprospirales]; f__Chitinophagaceae; g__Niabella; s__
denovo99340	7	3	0	9	8	1	1	0	4	0	1	0	4	0	0	0	1	2	6	22	0	k__Bacteria; p__Proteobacteria; c__Alphaproteobacteria; o__Rhizobiales; f__; g__; s__
denovo99427	228	6145	44	637	162	30	2895	131	147	31	81	64	95	0	4	0	0	19	91	78	115	k__Bacteria; p__Proteobacteria; c__Alphaproteobacteria; o__Sphingomonadales; f__Sphingomonadaceae; g__Sphingobium; s__
denovo99469	38	3	1	4	1	0	0	5	54	0	1	0	0	0	0	0	0	0	0	0	0	k__Bacteria; p__Cyanobacteria; c__4C0d-2; o__MLE1-12; f__; g__; s__
denovo99523	9	14	8	39	20	8	18	12	41	0	17	6	10	1	7	1	7	9	279	17	25	k__Bacteria; p__Proteobacteria; c__Gammaproteobacteria; o__Enterobacteriales; f__Enterobacteriaceae; g__; s__
denovo99642	0	0	0	0	0	0	0	0	0	0	0	0	11	9	22	9	78	0	0	1	0	k__Bacteria; p__Proteobacteria; c__Gammaproteobacteria; o__Oceanospirillales; f__Halomonadaceae; g__Halomonas; s__
denovo99768	0	2	0	2	1	1	3	0	0	0	4	0	1	7	2	1	18	6	3	4	2	k__Bacteria; p__Proteobacteria; c__Gammaproteobacteria; o__Xanthomonadales; f__Xanthomonadaceae; g__; s__
denovo99799	5	1	0	1	0	2	1	2	3	0	2	23	0	0	0	0	0	5	1	14	0	k__Bacteria; p__Proteobacteria; c__Alphaproteobacteria; o__Ellin329; f__; g__; s__
denovo99933	4	9	0	0	0	1	10	0	1	0	5	0	0	0	0	0	0	1	13	0	1	k__Bacteria; p__Proteobacteria; c__Gammaproteobacteria; o__Pseudomonadales; f__Pseudomonadaceae
denovo100044	3	3	0	1	2	1	0	3	4	1	1	4	7	1	3	0	0	4	26	61	1	k__Bacteria; p__Proteobacteria; c__Gammaproteobacteria; o__Enterobacteriales; f__Enterobacteriaceae; g__; s__
denovo100069	3	3	0	2	4	0	3	4	0	1	0	0	1	0	0	0	2	1	5	17	0	k__Bacteria; p__Bacteroidetes; c__[Saprospirae]; o__[Saprospirales]; f__Chitinophagaceae; g__Niabella; s__
denovo100151	4	0	1	1	1	0	0	2	2	0	2	6	2	0	0	0	1	1	13	32	0	k__Bacteria; p__Proteobacteria; c__Gammaproteobacteria; o__Enterobacteriales; f__Enterobacteriaceae
denovo100186	448	31	1	24	37	7	10	3	15	3	22	11	8	0	11	2	16	0	0	19	0	k__Bacteria; p__Cyanobacteria; c__Nostocophycideae; o__Nostocales; f__Scytonemataceae; g__; s__
denovo100287	6	2	0	3	6	0	2	1	1	3	0	1	0	0	0	0	9	0	2	10	0	k__Bacteria; p__Proteobacteria; c__Gammaproteobacteria; o__Xanthomonadales; f__Xanthomonadaceae; g__; s__
denovo100318	4	1	0	33	0	0	2	4	8	0	0	28	0	0	0	0	0	0	1	0	0	k__Bacteria; p__Acidobacteria; c__Solibacteres; o__Solibacterales; f__; g__; s__
denovo100463	19	5	0	66	7	1	0	2	2	0	2	0	0	0	0	0	0	0	1	1	0	k__Bacteria; p__Proteobacteria; c__Deltaproteobacteria; o__Myxococcales; f__; g__; s__
denovo100684	10	4	0	7	6	0	1	4	2	3	3	0	0	0	0	0	2	0	6	11	0	k__Bacteria; p__Proteobacteria; c__Betaproteobacteria; o__Burkholderiales; f__Comamonadaceae; g__; s__
denovo100803	2	4	0	5	0	4	2	0	1	2	13	2	0	0	0	0	36	0	1	22	0	k__Bacteria; p__Firmicutes; c__Erysipelotrichi; o__Erysipelotrichales; f__Erysipelotrichaceae; g__[Eubacterium]; s__dolichum
denovo100851	13	0	0	15	18	3	4	13	13	0	4	25	1	0	5	2	30	2	15	6	3	k__Bacteria; p__Proteobacteria; c__Alphaproteobacteria; o__Rhizobiales; f__Rhizobiaceae; g__Agrobacterium; s__
denovo100872	5	6	4	5	5	2	4	4	1	0	4	0	0	0	0	0	0	0	6	2	0	k__Bacteria; p__Actinobacteria; c__Actinobacteria; o__Actinomycetales; f__Microbacteriaceae
denovo101238	1	7	1	7	6	1	0	2	2	10	1	0	0	0	0	0	1	0	0	5	1	k__Bacteria; p__Bacteroidetes; c__[Saprospirae]; o__[Saprospirales]; f__Chitinophagaceae; g__Niabella; s__
denovo101246	54	8	1	17	29	9	5	9	4	4	10	6	0	0	0	2	0	4	62	3	5	k__Bacteria; p__Proteobacteria; c__Alphaproteobacteria; o__Rhizobiales; f__Rhizobiaceae; g__Agrobacterium; s__
denovo101474	2	2	0	9	4	1	3	2	5	5	1	2	0	0	0	0	0	0	3	4	0	k__Bacteria; p__Bacteroidetes; c__[Saprospirae]; o__[Saprospirales]; f__Chitinophagaceae; g__Niabella; s__
denovo101482	1	7	0	0	6	1	2	0	0	0	0	5	0	0	0	0	0	2	9	9	1	k__Bacteria; p__Proteobacteria; c__Gammaproteobacteria; o__Enterobacteriales; f__Enterobacteriaceae
denovo101528	97	1	0	1	0	0	0	4	4	0	0	1	0	0	0	0	0	0	0	10	0	k__Bacteria; p__Bacteroidetes; c__Cytophagia; o__Cytophagales; f__Cytophagaceae; g__; s__
denovo101530	0	15	1	1	1	3	1	0	4	1	3	0	1	0	1	0	1	3	7	26	2	k__Bacteria; p__Proteobacteria; c__Gammaproteobacteria; o__Enterobacteriales; f__Enterobacteriaceae; g__; s__
denovo101591	10	7	0	14	7	2	4	7	7	1	7	3	0	0	2	3	8	3	45	4	5	k__Bacteria; p__Proteobacteria; c__Alphaproteobacteria; o__Sphingomonadales; f__Sphingomonadaceae; g__Sphingobium; s__
denovo101607	21	102	0	14	10	4	21	7	3	2	5	5	2	2	0	1	7	47	64	36	1	k__Bacteria; p__Bacteroidetes; c__[Saprospirae]; o__[Saprospirales]; f__Chitinophagaceae; g__Niabella; s__
denovo101612	7	8	0	7	0	0	4	0	3	0	4	4	0	0	0	0	0	4	3	10	0	k__Bacteria; p__Actinobacteria; c__Actinobacteria; o__Actinomycetales; f__; g__; s__
denovo101971	1	1	0	0	1	3	0	0	0	4	0	0	0	0	0	0	0	1	0	62	0	k__Bacteria; p__Bacteroidetes; c__[Saprospirae]; o__[Saprospirales]; f__Chitinophagaceae; g__Niabella; s__
denovo102070	4	5	1	4	5	1	6	9	5	0	9	22	42	103	105	40	354	73	57	184	6	k__Bacteria; p__Proteobacteria; c__Gammaproteobacteria; o__Pseudomonadales; f__Pseudomonadaceae; g__Pseudomonas; s__veronii
denovo102200	4	5	0	7	5	4	5	2	5	5	1	6	4	2	0	1	10	2	5	17	0	k__Bacteria; p__Bacteroidetes; c__[Saprospirae]; o__[Saprospirales]; f__Chitinophagaceae; g__Niabella; s__
denovo102241	1	1	0	4	0	1	1	12	5	2	7	0	0	0	0	0	0	1	5	5	2	k__Bacteria; p__Proteobacteria; c__Gammaproteobacteria; o__Enterobacteriales; f__Enterobacteriaceae
denovo102452	1	6	1	11	0	0	1	5	0	0	4	2	1	0	0	0	0	2	30	1	4	k__Bacteria; p__Proteobacteria; c__Gammaproteobacteria; o__Pseudomonadales; f__Pseudomonadaceae; g__Pseudomonas; s__
denovo102570	8	1	0	3	4	0	2	6	0	1	0	1	0	0	1	0	5	2	7	17	1	k__Bacteria; p__Bacteroidetes; c__[Saprospirae]; o__[Saprospirales]; f__Chitinophagaceae; g__Niabella; s__
denovo102599	24	0	0	1	0	1	0	1	4	0	2	0	11	0	1	0	0	1	7	0	0	k__Bacteria; p__Bacteroidetes; c__Sphingobacteriia; o__Sphingobacteriales; f__; g__; s__
denovo102655	16	7	0	13	4	1	8	13	5	12	2	1	9	0	1	3	0	0	5	12	0	k__Bacteria; p__Actinobacteria; c__Actinobacteria; o__Actinomycetales
denovo102941	5	4	22	0	5	0	5	12	4	0	2	0	0	0	0	0	1	0	0	0	0	k__Bacteria; p__Cyanobacteria; c__Synechococcophycideae; o__Synechococcales; f__Acaryochloridaceae; g__Acaryochloris; s__
denovo102972	3	7	0	3	3	0	2	4	3	0	4	15	15	0	5	0	6	2	42	28	2	k__Bacteria; p__Proteobacteria; c__Gammaproteobacteria; o__Enterobacteriales; f__Enterobacteriaceae; g__; s__
denovo103029	115	2	3	0	0	0	0	3	5	0	0	0	10	0	13	0	0	0	0	0	0	k__Bacteria; p__Bacteroidetes; c__[Saprospirae]; o__[Saprospirales]; f__Chitinophagaceae; g__; s__
denovo103085	1	1	2	2	0	0	1	1	0	0	2	4	3	0	0	0	2	1	12	27	0	k__Bacteria; p__Proteobacteria; c__Gammaproteobacteria; o__Enterobacteriales; f__Enterobacteriaceae; g__; s__
denovo103091	4	2	4	6	12	1	0	5	6	0	6	1	0	0	1	0	14	0	3	12	0	k__Bacteria; p__Proteobacteria; c__Alphaproteobacteria; o__Sphingomonadales; f__Sphingomonadaceae; g__; s__
denovo103201	1	13	0	0	1	0	0	2	8	0	2	0	0	0	0	0	60	0	1	0	0	k__Bacteria; p__Verrucomicrobia; c__Verrucomicrobiae; o__Verrucomicrobiales; f__Verrucomicrobiaceae; g__Verrucomicrobium; s__
denovo103229	0	2	0	16	3	0	2	5	5	0	0	0	0	0	0	0	0	2	9	0	4	k__Bacteria; p__Verrucomicrobia; c__[Spartobacteria]; o__[Chthoniobacterales]; f__[Chthoniobacteraceae]; g__Candidatus Xiphinematobacter; s__
denovo103377	81	33	338	12	0	7	16	8	440	3	20	0	0	0	7	0	8	18	14	0	0	k__Bacteria; p__Acidobacteria; c__[Chloracidobacteria]; o__RB41; f__Ellin6075; g__; s__
denovo103398	1	2	1	4	0	0	0	3	53	0	2	0	0	0	0	0	1	1	6	0	0	k__Bacteria; p__Bacteroidetes; c__Cytophagia; o__Cytophagales; f__Cytophagaceae; g__; s__
denovo103514	8	7	0	8	2	2	6	3	4	12	0	5	9	1	0	0	14	3	11	23	1	k__Bacteria; p__Bacteroidetes; c__[Saprospirae]; o__[Saprospirales]; f__Chitinophagaceae; g__Niabella; s__
denovo103758	3	2	0	6	2	3	2	11	4	5	0	0	1	0	0	0	0	1	1	8	0	k__Bacteria; p__Bacteroidetes; c__[Saprospirae]; o__[Saprospirales]; f__Chitinophagaceae; g__Niabella; s__
denovo103887	4	2	0	0	7	1	1	0	3	0	8	286	2	0	0	2	0	40	47	52	33	k__Bacteria; p__Bacteroidetes; c__Sphingobacteriia; o__Sphingobacteriales; f__Sphingobacteriaceae; g__; s__
denovo103992	28	15	0	27	50	35	5	800	19	8	195	74	32	3	20	11	0	3	46	83	7	k__Bacteria; p__Firmicutes; c__Bacilli; o__Lactobacillales; f__Enterococcaceae; g__Enterococcus; s__
denovo104063	8	6	0	7	3	2	4	6	3	6	1	6	0	0	0	0	4	1	4	5	2	k__Bacteria; p__Proteobacteria; c__Alphaproteobacteria; o__Rhizobiales; f__Rhizobiaceae; g__Agrobacterium; s__
denovo104365	6	4	0	2	1	0	1	2	4	1	5	2	0	0	0	0	1	2	7	6	0	k__Bacteria; p__Proteobacteria; c__Betaproteobacteria; o__Burkholderiales; f__Comamonadaceae; g__Methylibium; s__
denovo104395	31	8	0	0	0	0	1	2	1	0	0	0	0	0	0	0	0	0	0	0	0	k__Bacteria; p__Planctomycetes; c__Planctomycetia; o__Planctomycetales; f__Planctomycetaceae; g__Planctomyces; s__
denovo104526	116	1	7	13	0	1	0	6	52	1	2	19	0	0	0	1	0	0	0	0	0	k__Bacteria; p__Bacteroidetes; c__Cytophagia; o__Cytophagales; f__Cytophagaceae; g__; s__
denovo104619	10	1	1	2	2	1	0	1	1	0	1	0	0	0	0	0	29	0	0	1	0	k__Bacteria; p__Acidobacteria; c__[Chloracidobacteria]; o__RB41; f__Ellin6075; g__; s__
denovo104655	4	2	0	1	0	0	0	2	35	0	1	0	0	0	0	0	0	0	0	0	0	k__Bacteria; p__Proteobacteria; c__Alphaproteobacteria; o__BD7-3; f__; g__; s__
denovo104691	0	0	0	0	1	0	0	0	0	0	0	103	0	0	0	7	1	18	0	126	7	k__Bacteria; p__Proteobacteria; c__Gammaproteobacteria; o__Xanthomonadales; f__Xanthomonadaceae; g__Lysobacter
denovo104785	73	345	1	1	65	32	178	20	83	23	536	0	10	1	1	0	0	28	140	24	74	k__Bacteria; p__Proteobacteria; c__Gammaproteobacteria; o__Pseudomonadales; f__Moraxellaceae; g__Acinetobacter; s__rhizosphaerae
denovo104831	1	7	1	11	0	136	1	2	1	77	108	2	0	2	4	1	8	0	0	3626	0	k__Bacteria; p__Bacteroidetes; c__Bacteroidia; o__Bacteroidales; f__Bacteroidaceae; g__Bacteroides; s__
denovo104902	9	2	0	15	2	0	0	6	8	0	0	0	0	0	0	0	0	6	3	0	0	k__Bacteria; p__Planctomycetes; c__Planctomycetia; o__Gemmatales; f__Gemmataceae; g__; s__
denovo105121	105	13	17	276	51	5	9	57	25	1	46	6	5	0	27	1	1	2	27	44	4	k__Bacteria; p__Actinobacteria; c__Actinobacteria; o__Actinomycetales; f__Micromonosporaceae; g__; s__
denovo105227	8	1	2	9	7	6	1	5	12	2	12	6	0	0	0	0	0	0	0	0	0	k__Bacteria; p__Actinobacteria; c__Actinobacteria; o__Actinomycetales; f__Micromonosporaceae; g__Actinoplanes; s__
denovo105525	1	1	0	3	2	0	2	2	1	0	9	0	0	0	0	0	1	0	21	1	5	k__Bacteria; p__Proteobacteria; c__Gammaproteobacteria; o__Enterobacteriales; f__Enterobacteriaceae; g__; s__
denovo105578	289	440	40	72	55	16	117	31	173	13	35	328	54	13	18	32	62	184	4710	117	44	k__Bacteria; p__Proteobacteria; c__Betaproteobacteria; o__Burkholderiales; f__Comamonadaceae; g__; s__
denovo105603	0	0	0	2	0	0	0	0	0	0	0	1	8	4	18	0	11	0	27	1	0	k__Bacteria; p__Proteobacteria; c__Gammaproteobacteria; o__Pseudomonadales; f__Pseudomonadaceae; g__Pseudomonas; s__viridiflava
denovo105663	5	6	2	9	4	3	0	1	1	0	3	0	0	0	0	0	0	2	8	0	0	k__Bacteria; p__Cyanobacteria; c__4C0d-2; o__SM1D11; f__; g__; s__
denovo105706	45	47	1	48	37	8	30	32	18	2	78	1	0	0	0	0	1	0	1	0	0	k__Bacteria; p__Actinobacteria; c__Actinobacteria; o__Actinomycetales; f__Streptomycetaceae; g__Streptomyces
denovo105812	70	125	1	36	3	2	26	3	36	2	1	26	4	0	3	0	0	0	6	2	1	k__Bacteria; p__Bacteroidetes; c__[Saprospirae]; o__[Saprospirales]; f__Chitinophagaceae; g__; s__
denovo105873	7	4	0	0	3	0	2	0	0	1	0	2	4	0	0	0	5	1	0	16	0	k__Bacteria; p__Bacteroidetes; c__[Saprospirae]; o__[Saprospirales]; f__Chitinophagaceae; g__Niabella; s__
denovo105989	43	29	0	59	121	38	5	25	60	19	9	0	0	0	0	0	3	0	13	1	7	k__Bacteria; p__Bacteroidetes; c__Cytophagia; o__Cytophagales; f__Cytophagaceae; g__Spirosoma; s__
denovo105998	24	7	2	13	14	6	4	11	1	1	11	3	3	0	2	2	17	3	3	10	7	k__Bacteria; p__Actinobacteria; c__Actinobacteria; o__Actinomycetales; f__Pseudonocardiaceae
denovo106042	45	372	16	54	44	12	392	25	32	6	30	0	2	1	12	0	0	1	17	2	6	k__Bacteria; p__Bacteroidetes; c__Sphingobacteriia; o__Sphingobacteriales; f__Sphingobacteriaceae; g__Sphingobacterium; s__
denovo106390	2	1	1	0	1	0	1	0	0	0	0	0	1	0	0	0	0	0	58	2	0	k__Bacteria; p__Proteobacteria; c__Gammaproteobacteria; o__Pseudomonadales; f__Moraxellaceae; g__Acinetobacter; s__
denovo106458	7	3	0	2	2	1	5	2	2	1	1	6	1	0	2	0	0	2	54	0	7	k__Bacteria; p__Proteobacteria; c__Gammaproteobacteria; o__Pseudomonadales; f__Pseudomonadaceae; g__; s__
denovo106587	3	7	1	1	1	0	0	0	1	1	0	1	8	0	0	1	0	9	41	3	2	k__Bacteria; p__Firmicutes; c__Bacilli; o__Bacillales; f__Bacillaceae
denovo106656	8	9	2	4	9	4	3	3	3	2	4	1	0	0	0	0	0	0	0	0	0	k__Bacteria; p__Bacteroidetes; c__[Saprospirae]; o__[Saprospirales]; f__Chitinophagaceae; g__; s__
denovo106719	40	11	0	100	0	11	5	38	4	10	6	96	0	0	15	23	67	7	12	132973	2	k__Bacteria; p__Bacteroidetes; c__Bacteroidia; o__Bacteroidales; f__Porphyromonadaceae; g__Parabacteroides; s__
denovo106721	631	22	61	41	8	4	7	71	214	5	31	31	6	0	3	0	3	1	52	1	1	k__Bacteria; p__Proteobacteria; c__Alphaproteobacteria; o__Rhodospirillales; f__Rhodospirillaceae; g__; s__
denovo106790	130	8	0	12	15	4	5	10	5	2	2	5	0	0	12	0	0	4	12	17	0	k__Bacteria; p__Bacteroidetes; c__Sphingobacteriia; o__Sphingobacteriales; f__Sphingobacteriaceae; g__Pedobacter; s__
denovo106984	1	12	1	7	2	0	2	0	1	1	2	0	0	0	0	0	0	22	63	4	6	k__Bacteria; p__Proteobacteria; c__Gammaproteobacteria; o__Enterobacteriales; f__Enterobacteriaceae; g__Pantoea
denovo107001	6	4	0	9	5	2	3	0	1	4	2	5	1	0	0	0	2	3	8	1	1	k__Bacteria; p__Bacteroidetes; c__Flavobacteriia; o__Flavobacteriales; f__[Weeksellaceae]; g__Chryseobacterium; s__
denovo107036	0	0	0	1	1	0	3	2	2	0	2	0	0	0	0	0	0	4	36	2	3	k__Bacteria; p__Proteobacteria; c__Gammaproteobacteria; o__Enterobacteriales; f__Enterobacteriaceae
denovo107074	0	0	0	0	0	0	0	5	3	0	4	79	0	0	0	11	25	1	28	83	2	k__Bacteria; p__Acidobacteria; c__Acidobacteriia; o__Acidobacteriales; f__Acidobacteriaceae; g__; s__
denovo107114	47	5	2	10	5	6	3	6	20	2	12	44	0	0	1	0	4	2	11	4	0	k__Bacteria; p__Proteobacteria; c__Betaproteobacteria; o__Burkholderiales; f__Comamonadaceae; g__; s__
denovo107177	11	4	8	5	0	0	0	2	17	1	0	16	3	0	1	0	0	0	0	1	0	k__Bacteria; p__Proteobacteria; c__Betaproteobacteria; o__Burkholderiales; f__Comamonadaceae; g__; s__
denovo107202	28	0	0	1	0	0	1	39	1	2	3	0	0	0	0	0	0	0	0	1	0	k__Bacteria; p__Proteobacteria; c__Deltaproteobacteria; o__Syntrophobacterales; f__Syntrophobacteraceae; g__; s__
denovo107245	6	16	5	1	6	0	18	2	2	3	14	5	2	1	0	0	0	1	57	16	4	k__Bacteria; p__Proteobacteria; c__Alphaproteobacteria; o__Rhodobacterales; f__Rhodobacteraceae; g__Paracoccus; s__
denovo107482	1	0	0	2	7	0	0	2	0	0	0	8	1	0	2	2	20	10	8	18	12	k__Bacteria; p__Proteobacteria; c__Alphaproteobacteria; o__Rhizobiales; f__Methylobacteriaceae; g__; s__
denovo107605	1	2	0	1	2	0	2	1	1	5	0	1	2	1	0	0	8	0	4	14	1	k__Bacteria; p__Bacteroidetes; c__[Saprospirae]; o__[Saprospirales]; f__Chitinophagaceae; g__Niabella; s__
denovo107607	8	4	0	19	3	10	33	11	9	30	1	61	1	0	0	0	8	23	1	135	0	k__Bacteria; p__Actinobacteria; c__Actinobacteria; o__Actinomycetales; f__; g__; s__
denovo107699	13	8	0	11	7	2	21	11	21	10	5	4	6	6	0	0	3	1	2	17	1	k__Bacteria; p__Actinobacteria; c__Actinobacteria; o__Actinomycetales; f__Ruaniaceae
denovo107770	1	0	0	4	7	0	2	12	5	3	0	1	0	0	0	0	7	6	1	0	0	k__Bacteria; p__Bacteroidetes; c__[Saprospirae]; o__[Saprospirales]; f__Chitinophagaceae; g__Flavisolibacter; s__
denovo107906	4	5	0	6	9	3	1	3	2	2	5	4	0	0	0	0	0	0	6	1	0	k__Bacteria; p__Proteobacteria; c__Alphaproteobacteria; o__Rhizobiales; f__Rhizobiaceae; g__; s__
denovo107916	4	41	0	11	10	0	5	2	1	0	2	22	1927	23	1	1	145	42	54	50	20	k__Bacteria; p__Bacteroidetes; c__Flavobacteriia; o__Flavobacteriales; f__[Weeksellaceae]; g__Elizabethkingia; s__meningoseptica
denovo107975	8	45	0	31	5	2	11	6	5	1	1	0	0	0	19	0	54	7	24	0	4	k__Bacteria; p__Bacteroidetes; c__[Saprospirae]; o__[Saprospirales]; f__Chitinophagaceae; g__; s__
denovo108118	19	9	4	11	15	4	3	9	6	4	17	28	16	3	5	0	7	16	63	72	20	k__Bacteria; p__Proteobacteria; c__Gammaproteobacteria; o__Enterobacteriales; f__Enterobacteriaceae; g__; s__
denovo108290	24	2	0	7	13	4	1	1	7	1	4	1	0	0	1	0	11	7	27	41	11	k__Bacteria; p__Acidobacteria; c__[Chloracidobacteria]; o__RB41; f__Ellin6075; g__; s__
denovo108338	5	2	16	2	0	0	0	1	15	0	0	0	0	0	0	0	0	0	0	6	0	k__Bacteria; p__Proteobacteria; c__Alphaproteobacteria; o__Rhodobacterales; f__Hyphomonadaceae; g__; s__
denovo108363	43	9	0	22	0	0	2	33	7	2	4	6	0	0	0	0	0	1	8	4	2	k__Bacteria; p__Proteobacteria; c__Alphaproteobacteria; o__Rhizobiales; f__Hyphomicrobiaceae; g__Rhodoplanes; s__
denovo108455	12	0	0	29	1	0	0	1	6	0	2	0	0	0	0	0	0	0	1	0	0	k__Bacteria; p__Proteobacteria; c__Alphaproteobacteria; o__; f__; g__; s__
denovo108572	1	12	0	4	1	6	20	4	5	16	0	0	0	0	1	0	0	1	0	0	1	k__Bacteria; p__Actinobacteria; c__Actinobacteria; o__Actinomycetales; f__; g__; s__
denovo108672	8	27	0	22	3	1	8	13	13	1	5	0	0	0	0	0	0	0	1	0	0	k__Bacteria; p__Planctomycetes; c__Planctomycetia; o__Pirellulales; f__Pirellulaceae; g__; s__
denovo108736	809	69	83	153	32	12	35	238	245	15	127	70	4	0	3	0	1	6	24	24	2	k__Bacteria; p__Proteobacteria; c__Alphaproteobacteria; o__Rhizobiales; f__Hyphomicrobiaceae; g__Hyphomicrobium; s__
denovo109118	164	12	3	12	32	2	6	21	25	3	36	13	6	0	12	1	554	23	17	23	4	k__Bacteria; p__Actinobacteria; c__Actinobacteria; o__Actinomycetales; f__Nocardioidaceae; g__; s__
denovo109121	1	0	1	4	4	14	0	5	0	27	52	0	0	0	0	0	1	1	12	3	0	k__Bacteria; p__Proteobacteria; c__Alphaproteobacteria; o__Rhodobacterales; f__Rhodobacteraceae; g__Paracoccus; s__
denovo109174	2	8	0	6	7	2	11	0	1	1	2	2	0	0	0	0	3	0	4	4	0	k__Bacteria; p__Proteobacteria; c__Betaproteobacteria; o__Burkholderiales; f__Comamonadaceae; g__; s__
denovo109209	4	11	0	20	6	0	8	6	3	12	1	1	0	0	0	0	0	1	2	2	0	k__Bacteria; p__Bacteroidetes; c__[Saprospirae]; o__[Saprospirales]; f__Chitinophagaceae; g__Niabella; s__
denovo109218	11	11	6	40	6	2	5	2	6	2	3	0	0	0	0	0	0	2	12	0	0	k__Bacteria; p__Verrucomicrobia; c__Verrucomicrobiae; o__Verrucomicrobiales; f__Verrucomicrobiaceae; g__; s__
denovo109297	2	1	0	2	0	0	2	0	12	0	2	0	0	0	0	0	0	17	13	9	6	k__Bacteria; p__Proteobacteria; c__Gammaproteobacteria; o__Enterobacteriales; f__Enterobacteriaceae; g__; s__
denovo109344	10	0	0	16	39	5	1	10	0	1	2	5	0	0	0	14	94	21	26	179	37	k__Bacteria; p__Proteobacteria; c__Alphaproteobacteria; o__Rhizobiales; f__Methylobacteriaceae; g__Methylobacterium
denovo109460	280	4	0	1	0	0	0	2	9	0	0	0	5	0	0	0	7	12	7	0	3	k__Bacteria; p__Verrucomicrobia; c__[Pedosphaerae]; o__[Pedosphaerales]; f__Ellin515; g__; s__
denovo109463	98	16	15	16	0	1	1	13	14	0	2	2	0	0	0	0	0	0	2	5	2	k__Bacteria; p__Planctomycetes; c__Phycisphaerae; o__WD2101; f__; g__; s__
denovo109510	66	23	134	67	8	1	4	43	110	5	44	0	0	0	1	0	0	3	8	0	0	k__Bacteria; p__Acidobacteria; c__Acidobacteria-6; o__iii1-15; f__mb2424; g__; s__
denovo109574	9	0	0	15	1	0	0	5	5	0	0	26	0	0	0	0	0	0	0	0	0	k__Bacteria; p__Planctomycetes; c__Planctomycetia; o__Planctomycetales; f__Planctomycetaceae; g__Planctomyces; s__
denovo109628	5	2	0	4	15	6	0	8	3	3	18	0	0	3	0	2	8	8	0	4	2	k__Bacteria; p__Bacteroidetes; c__Cytophagia; o__Cytophagales; f__Cytophagaceae; g__Spirosoma; s__
denovo109648	0	1	1	0	0	0	1	0	0	0	1	0	1	0	0	0	0	1	7	30	1	k__Bacteria; p__Proteobacteria; c__Gammaproteobacteria; o__Enterobacteriales; f__Enterobacteriaceae; g__Citrobacter; s__
denovo109683	61	7	2	2	0	0	0	0	1	0	0	13	0	0	0	0	0	3	4	7	3	k__Bacteria; p__Verrucomicrobia; c__[Pedosphaerae]; o__[Pedosphaerales]; f__Ellin515; g__; s__
denovo109893	4	2	0	2	10	1	4	0	1	0	3	2	0	0	0	0	0	0	26	3	12	k__Bacteria; p__Proteobacteria; c__Gammaproteobacteria; o__Xanthomonadales; f__Xanthomonadaceae; g__Stenotrophomonas; s__
denovo109947	2	38	0	1	0	0	10	0	1	0	0	0	2	0	0	0	0	4	4	2	0	k__Bacteria; p__Bacteroidetes; c__Sphingobacteriia; o__Sphingobacteriales; f__Sphingobacteriaceae; g__Sphingobacterium; s__
denovo110250	6	2	0	4	1	0	1	0	4	0	0	0	0	0	0	0	0	6	43	24	1	k__Bacteria; p__Bacteroidetes; c__[Saprospirae]; o__[Saprospirales]; f__Chitinophagaceae; g__; s__
denovo110425	6	3	0	11	0	1	5	1	2	5	4	0	2	1	0	0	0	1	0	3	0	k__Bacteria; p__Actinobacteria; c__Actinobacteria; o__Actinomycetales; f__Micrococcaceae; g__Kocuria
denovo110454	3	3	1	4	2	1	4	2	4	6	0	1	5	2	0	0	2	2	2	2	1	k__Bacteria; p__Actinobacteria; c__Actinobacteria; o__Actinomycetales
denovo110512	3	1	0	1	6	0	1	3	1	2	0	4	4	0	1	0	1	0	3	12	0	k__Bacteria; p__Actinobacteria; c__Actinobacteria; o__Actinomycetales; f__Nocardioidaceae; g__Nocardioides; s__
denovo110701	52	37	10	70	11	5	5	30	28	3	6	18	0	0	26	0	0	10	31	49	2	k__Bacteria; p__Proteobacteria; c__Deltaproteobacteria; o__Bdellovibrionales; f__Bacteriovoracaceae; g__; s__
denovo110721	39	4	0	37	12	7	3	18	21	8	6	11	12	0	11	0	0	2	21	12	0	k__Bacteria; p__Proteobacteria; c__Alphaproteobacteria; o__Rhizobiales; f__Hyphomicrobiaceae; g__Hyphomicrobium; s__
denovo110743	13	5	0	23	1	1	2	13	0	0	5	0	0	0	0	0	0	0	0	0	0	k__Bacteria; p__Chloroflexi; c__Anaerolineae; o__SBR1031; f__A4b; g__; s__
denovo110885	25	18	2	19	16	6	10	10	3	11	0	1	2	1	0	0	13	3	8	53	0	k__Bacteria; p__Bacteroidetes; c__[Saprospirae]; o__[Saprospirales]; f__Chitinophagaceae; g__Niabella; s__
denovo111049	1	1	2	18	6	0	3	9	10	0	2	0	0	0	0	0	0	0	0	0	0	k__Bacteria; p__Acidobacteria; c__Sva0725; o__Sva0725; f__; g__; s__
denovo111051	2	3	0	2	1	0	1	2	1	0	4	0	5	0	0	2	3	7	17	3	3	k__Bacteria; p__Proteobacteria; c__Gammaproteobacteria; o__Enterobacteriales; f__Enterobacteriaceae; g__; s__
denovo111081	27	62	4	19	2	0	13	15	31	0	3	0	0	0	0	0	0	0	3	1	0	k__Bacteria; p__Proteobacteria; c__Alphaproteobacteria; o__Rhodospirillales; f__Rhodospirillaceae; g__; s__
denovo111184	3	3	0	1	2	1	2	2	1	0	0	1	2	0	1	0	6	2	4	18	1	k__Bacteria; p__Bacteroidetes; c__[Saprospirae]; o__[Saprospirales]; f__Chitinophagaceae; g__Niabella; s__
denovo111208	8	0	0	3	13	0	0	1	1	2	1	2	1	0	0	0	16	0	4	1	1	k__Bacteria; p__Actinobacteria; c__Actinobacteria; o__Actinomycetales; f__Nocardioidaceae; g__Nocardioides; s__
denovo111430	46	39	2	42	16	18	41	30	43	57	15	5	21	10	7	2	2	5	19	60	4	k__Bacteria; p__Actinobacteria; c__Actinobacteria; o__Actinomycetales; f__Ruaniaceae
denovo111492	4	1	0	2	0	1	0	12	3	0	0	46	2	0	0	0	0	5	9	18	0	k__Bacteria; p__Proteobacteria; c__Alphaproteobacteria; o__Ellin329; f__; g__; s__
denovo112076	17	20	0	31	19	2	21	10	7	0	6	6	0	0	98	0	42	8	12	34	6	k__Bacteria; p__Proteobacteria; c__Alphaproteobacteria; o__Sphingomonadales; f__Sphingomonadaceae; g__Sphingomonas; s__
denovo112106	20	4	3	14	3	0	1	3	12	1	1	4	0	0	0	0	0	2	5	0	0	k__Bacteria; p__Proteobacteria; c__Deltaproteobacteria; o__Syntrophobacterales; f__Syntrophobacteraceae; g__; s__
denovo112185	14	15	0	21	21	6	5	17	7	19	2	7	4	0	0	0	7	4	15	19	0	k__Bacteria; p__Bacteroidetes; c__[Saprospirae]; o__[Saprospirales]; f__Chitinophagaceae; g__Niabella; s__
denovo112673	4	28	0	6	1	6	0	3	2	6	0	0	1	1	0	0	0	6	0	5	0	k__Bacteria; p__Bacteroidetes; c__[Saprospirae]; o__[Saprospirales]; f__Chitinophagaceae; g__Niabella; s__
denovo112912	5	4	1	6	8	1	5	5	3	5	1	0	1	1	0	0	2	0	2	10	1	k__Bacteria; p__Bacteroidetes; c__[Saprospirae]; o__[Saprospirales]; f__Chitinophagaceae; g__Niabella; s__
denovo112920	12	26	1	11	13	3	4	12	7	20	2	3	2	1	0	0	7	1	6	29	0	k__Bacteria; p__Bacteroidetes; c__[Saprospirae]; o__[Saprospirales]; f__Chitinophagaceae; g__Niabella; s__
denovo112986	5	2	1	16	0	0	1	1	36	0	2	0	0	0	0	0	20	0	5	0	0	k__Bacteria; p__Proteobacteria; c__Deltaproteobacteria; o__Myxococcales; f__; g__; s__
denovo113130	20	12	1	9	13	2	8	14	7	0	22	45	27	8	3	1	17	6	102	82	25	k__Bacteria; p__Proteobacteria; c__Gammaproteobacteria; o__Enterobacteriales; f__Enterobacteriaceae; g__; s__
denovo113272	3	9	0	7	2	0	3	0	0	0	1	1	4	2	0	0	0	9	13	5	0	k__Bacteria; p__Proteobacteria; c__Gammaproteobacteria; o__Pseudomonadales; f__Moraxellaceae; g__Acinetobacter; s__
denovo113297	0	0	0	0	0	0	0	0	0	0	0	0	1	7	3	3	19	2	0	13	1	k__Bacteria; p__Proteobacteria; c__Gammaproteobacteria; o__Pseudomonadales; f__Pseudomonadaceae; g__Pseudomonas
denovo113320	27	1	0	2	2	1	1	0	2	1	3	3	1	0	6	0	6	1	1	0	0	k__Bacteria; p__Actinobacteria; c__Actinobacteria; o__Actinomycetales; f__Nocardioidaceae; g__; s__
denovo113330	2	6	3	4	10	2	0	1	16	0	7	0	0	0	1	0	2	0	67	7	13	k__Bacteria; p__Proteobacteria; c__Gammaproteobacteria; o__Enterobacteriales; f__Enterobacteriaceae; g__; s__
denovo113354	9	7	0	5	3	0	1	3	0	1	0	4	3	1	1	0	6	1	6	11	0	k__Bacteria; p__Bacteroidetes; c__[Saprospirae]; o__[Saprospirales]; f__Chitinophagaceae; g__Niabella; s__
denovo113526	1	0	0	0	0	0	0	0	0	0	0	0	0	8	2	2	12	8	1	33	0	k__Bacteria; p__Actinobacteria; c__Actinobacteria; o__Actinomycetales; f__Sanguibacteraceae; g__Sanguibacter; s__
denovo113562	93	15	70	421	10	2	5	22	156	1	8	86	0	0	8	0	33	0	19	1	1	k__Bacteria; p__Proteobacteria; c__Deltaproteobacteria; o__Myxococcales; f__; g__; s__
denovo113607	74	1	0	0	2	0	4	2	1	0	6	0	0	0	0	0	0	0	0	0	0	k__Bacteria; p__Bacteroidetes; c__[Saprospirae]; o__[Saprospirales]; f__Chitinophagaceae; g__Sediminibacterium; s__
denovo113758	0	0	0	2	0	0	0	0	0	1	1	11	2	0	0	13	4	4	3	2	2	k__Bacteria; p__Proteobacteria; c__Betaproteobacteria; o__Burkholderiales; f__Oxalobacteraceae; g__; s__
denovo114040	3	1	0	2	0	0	0	0	0	1	1	2	0	0	1	0	1	1	15	21	2	k__Bacteria; p__Proteobacteria; c__Gammaproteobacteria; o__Enterobacteriales; f__Enterobacteriaceae
denovo114221	7	16	5	49	4	2	0	10	13	2	4	13	3	0	3	5	11	12	332	6	11	k__Bacteria; p__Proteobacteria; c__Gammaproteobacteria; o__Pseudomonadales; f__Pseudomonadaceae; g__Pseudomonas; s__viridiflava
denovo114710	20	1	0	4	1	0	1	5	10	0	0	0	0	0	0	0	0	0	0	0	1	k__Bacteria; p__Proteobacteria; c__Deltaproteobacteria; o__Myxococcales; f__; g__; s__
denovo114713	38	6	2	23	0	0	3	4	9	1	6	0	0	0	0	0	0	0	1	0	0	k__Bacteria; p__Planctomycetes; c__Planctomycetia; o__Pirellulales; f__Pirellulaceae; g__; s__
denovo114729	9	21	0	8	5	3	4	1	0	0	2	2	0	0	0	0	0	3	13	2	1	k__Bacteria; p__Bacteroidetes; c__Sphingobacteriia; o__Sphingobacteriales; f__Sphingobacteriaceae; g__Sphingobacterium; s__multivorum
denovo115101	25	20	18	45	22	5	5	19	28	0	10	85	0	0	0	0	0	0	11	10	0	k__Bacteria; p__Proteobacteria; c__Alphaproteobacteria; o__Sphingomonadales; f__Erythrobacteraceae; g__; s__
denovo115207	14	70	1	33	12	3	30	11	13	2	1	0	0	0	0	0	4	5	0	1	1	k__Bacteria; p__Proteobacteria; c__Alphaproteobacteria; o__Rhizobiales; f__Bradyrhizobiaceae; g__; s__
denovo115331	2	1	0	0	3	0	2	1	0	0	1	0	0	0	0	5	68	8	0	0	1	k__Bacteria; p__Acidobacteria; c__[Chloracidobacteria]; o__RB41; f__Ellin6075; g__; s__
denovo115410	10	6	0	9	12	9	7	20	4	38	1	5	1	0	0	0	2	9	2	86	1	k__Bacteria; p__Actinobacteria; c__Actinobacteria; o__Actinomycetales; f__Cellulomonadaceae; g__Demequina; s__
denovo115503	11	12	1	0	1	0	12	1	2	0	1	0	3	0	0	0	0	5	18	1	1	k__Bacteria; p__Proteobacteria; c__Gammaproteobacteria; o__Pseudomonadales; f__Moraxellaceae; g__Acinetobacter; s__rhizosphaerae
denovo115735	105	0	9	19	0	0	0	14	18	2	5	0	0	0	3	0	0	0	6	0	0	k__Bacteria; p__Acidobacteria; c__Solibacteres; o__Solibacterales; f__; g__; s__
denovo115982	8	3	17	2	0	0	1	0	20	0	0	0	0	0	0	0	0	1	0	0	0	k__Bacteria; p__Planctomycetes; c__Planctomycetia; o__B97; f__; g__; s__
denovo115999	663	61	97	94	243	15	41	39	164	16	45	62	0	1	15	0	56	26	46	71	6	k__Bacteria; p__Actinobacteria; c__Actinobacteria; o__Actinomycetales; f__; g__; s__
denovo116019	2	6	0	0	2	1	0	0	1	0	0	1	5	0	1	0	0	5	55	0	1	k__Bacteria; p__Proteobacteria; c__Betaproteobacteria; o__Burkholderiales; f__Comamonadaceae
denovo116118	55	17	26	13	6	14	7	18	67	12	14	18	0	0	1	0	1	4	12	36	1	k__Bacteria; p__Verrucomicrobia; c__Verrucomicrobiae; o__Verrucomicrobiales; f__Verrucomicrobiaceae; g__; s__
denovo116646	11	8	0	3	4	0	8	2	1	3	4	0	0	0	0	0	0	2	11	0	3	k__Bacteria; p__Proteobacteria; c__Gammaproteobacteria; o__Pseudomonadales; f__Pseudomonadaceae; g__Pseudomonas; s__
denovo116698	3	3	0	8	1	0	4	0	2	0	0	17	26	0	0	0	1	3	2	55	0	k__Bacteria; p__Actinobacteria; c__Actinobacteria; o__Actinomycetales; f__Nocardioidaceae; g__Nocardioides; s__
denovo116836	3	0	4	0	1	0	2	1	0	0	1	8	0	0	0	1	5	2	5	16	4	k__Bacteria; p__Actinobacteria; c__Actinobacteria; o__Actinomycetales; f__Microbacteriaceae; g__; s__
denovo116879	4	0	12	1	0	0	0	1	21	0	0	0	0	0	0	0	0	5	0	0	0	k__Bacteria; p__Acidobacteria; c__[Chloracidobacteria]; o__DS-100; f__; g__; s__
denovo116903	3	22	1	0	0	1	9	1	3	0	0	1	1	1	10	2	6	451	803	17	18	k__Bacteria; p__Proteobacteria; c__Gammaproteobacteria; o__Pseudomonadales; f__Moraxellaceae; g__Acinetobacter; s__
denovo117046	6	7	1	7	3	3	5	9	4	5	2	4	2	0	0	0	3	1	4	18	1	k__Bacteria; p__Bacteroidetes; c__[Saprospirae]; o__[Saprospirales]; f__Chitinophagaceae; g__Niabella; s__
denovo117100	27	1	0	5	0	1	0	1	1	0	0	6	0	0	0	0	0	16	6	30	0	k__Bacteria; p__Bacteroidetes; c__[Saprospirae]; o__[Saprospirales]; f__Chitinophagaceae; g__Flavisolibacter; s__
denovo117259	1	3	0	2	4	0	2	14	0	1	1	5	0	0	0	2	0	3	1	17	0	k__Bacteria; p__Actinobacteria; c__Actinobacteria; o__Actinomycetales; f__Nocardioidaceae; g__; s__
denovo117381	12	1	20	1	1	0	1	1	23	0	2	0	0	0	0	0	93	0	4	10	0	k__Bacteria; p__Actinobacteria; c__Thermoleophilia; o__Solirubrobacterales; f__; g__; s__
denovo117389	9	6	0	7	1	6	37	3	3	2	1	0	0	0	3	0	4	2	15	5	6	k__Bacteria; p__Actinobacteria; c__Actinobacteria; o__Actinomycetales; f__; g__; s__
denovo117407	5	2	0	10	10	6	3	7	2	1	4	2	0	0	0	0	1	0	39	9	1	k__Bacteria; p__Proteobacteria; c__Alphaproteobacteria; o__Rhizobiales; f__Rhizobiaceae; g__Agrobacterium; s__
denovo117455	5	5	0	7	0	0	3	0	4	0	1	22	0	0	0	4	0	14	410	5	3	k__Bacteria; p__Proteobacteria; c__Betaproteobacteria; o__Burkholderiales; f__Comamonadaceae; g__; s__
denovo117672	22	19	1	34	22	12	14	17	11	19	6	8	10	2	0	0	13	4	10	38	0	k__Bacteria; p__Bacteroidetes; c__[Saprospirae]; o__[Saprospirales]; f__Chitinophagaceae; g__Niabella; s__
denovo117921	1	3	0	1	21	0	0	0	1	0	0	0	2	0	0	1	0	8	45	0	9	k__Bacteria; p__Proteobacteria; c__Gammaproteobacteria; o__Pseudomonadales; f__Moraxellaceae; g__Acinetobacter; s__rhizosphaerae
denovo117950	115	22	49	32	2	1	1	15	57	0	5	0	7	0	0	0	0	0	5	0	0	k__Bacteria; p__Verrucomicrobia; c__[Pedosphaerae]; o__[Pedosphaerales]; f__auto67_4W; g__; s__
denovo117991	4	254	0	1	0	0	28	0	8	1	1	1	0	0	0	0	0	1	0	0	0	k__Bacteria; p__Proteobacteria; c__Betaproteobacteria; o__Rhodocyclales; f__Rhodocyclaceae; g__; s__
denovo118020	0	1	0	1	0	2	0	1	0	1	0	3	0	0	0	0	0	1	1	1636	0	k__Bacteria; p__Bacteroidetes; c__Bacteroidia; o__Bacteroidales; f__Bacteroidaceae; g__Bacteroides; s__fragilis
denovo118111	5	13	0	6	2	0	3	6	2	0	4	1	0	0	0	0	0	1	34	2	2	k__Bacteria; p__Proteobacteria; c__Gammaproteobacteria; o__Pseudomonadales; f__Pseudomonadaceae; g__Pseudomonas; s__
denovo118274	46	22	0	23	17	0	21	15	0	1	6	0	0	0	6	0	0	0	11	4	0	k__Bacteria; p__Proteobacteria; c__Alphaproteobacteria; o__Rhizobiales; f__Hyphomicrobiaceae; g__Devosia; s__
denovo118517	14	15	1	21	16	5	51	2	3	2	5	4	1	0	1	0	3	2	26	2	1	k__Bacteria; p__Proteobacteria; c__Betaproteobacteria; o__Burkholderiales; f__Comamonadaceae; g__; s__
denovo118563	86	18	28	67	42	7	6	13	12	4	17	0	0	0	0	0	68	1	18	16	0	k__Bacteria; p__Bacteroidetes; c__[Saprospirae]; o__[Saprospirales]; f__Chitinophagaceae; g__; s__
denovo118732	3	7	1	32	2	4	1	4	10	2	1	3	0	0	12	0	0	0	38	0	2	k__Bacteria; p__Proteobacteria; c__Alphaproteobacteria; o__Caulobacterales; f__Caulobacteraceae; g__Asticcacaulis
denovo118738	6	13	0	9	9	0	2	0	1	0	1	1	0	0	0	0	0	1	3	0	0	k__Bacteria; p__Verrucomicrobia; c__Verrucomicrobiae; o__Verrucomicrobiales; f__Verrucomicrobiaceae; g__; s__
denovo119168	10	3	8	0	0	2	0	7	13	2	2	32	1	0	1	0	0	2	1	8	7	k__Bacteria; p__Proteobacteria; c__Betaproteobacteria; o__Burkholderiales; f__Oxalobacteraceae; g__; s__
denovo119295	46	26	0	29	14	7	21	11	10	34	6	26	13	10	0	0	30	14	34	73	3	k__Bacteria; p__Bacteroidetes; c__[Saprospirae]; o__[Saprospirales]; f__Chitinophagaceae; g__Niabella; s__
denovo119323	6	0	0	62	1	0	2	2	15	0	0	0	0	0	0	0	0	0	2	0	0	k__Bacteria; p__Proteobacteria; c__Deltaproteobacteria; o__Myxococcales; f__; g__; s__
denovo119493	7	23	0	0	2	0	57	0	3	2	5	0	1	0	0	0	0	0	7	0	1	k__Bacteria; p__Proteobacteria; c__Gammaproteobacteria; o__Pseudomonadales; f__Moraxellaceae; g__Acinetobacter; s__
denovo119587	6211	6568	708	3270	2025	555	2094	1708	3369	249	2625	1261	442	947	501	264	2373	1928	30372	2259	7533	k__Bacteria; p__Proteobacteria; c__Gammaproteobacteria; o__Pseudomonadales; f__Pseudomonadaceae; g__Pseudomonas; s__
denovo119595	10	7	0	1	5	2	6	6	4	1	8	26	3	1	1	0	0	4	45	13	3	k__Bacteria; p__Proteobacteria; c__Gammaproteobacteria; o__Enterobacteriales; f__Enterobacteriaceae
denovo119643	74	85	7	232	61	10	52	94	28	12	57	289	22	0	3	6	110	34	29	163	13	k__Bacteria; p__Proteobacteria; c__Alphaproteobacteria; o__Rhizobiales; f__Methylocystaceae; g__Methylosinus; s__
denovo119802	26	25	7	31	29	7	7	7	0	1	7	13	0	1	9	0	2	9	112	14	46	k__Bacteria; p__Proteobacteria; c__Gammaproteobacteria; o__Xanthomonadales; f__Xanthomonadaceae; g__; s__
denovo119827	40	12	0	5	10	4	5	2	1	6	1	0	0	0	0	0	0	0	0	4	1	k__Bacteria; p__Bacteroidetes; c__Cytophagia; o__Cytophagales; f__Cytophagaceae; g__Dyadobacter; s__
denovo120131	0	0	4	7	0	108	1	0	0	40	68	7	0	0	0	0	0	0	0	193	0	k__Bacteria; p__Firmicutes; c__Clostridia; o__Clostridiales; f__Lachnospiraceae; g__; s__
denovo120236	6	15	6	22	12	3	6	9	29	0	25	2	0	0	0	0	1	4	53	14	7	k__Bacteria; p__Proteobacteria; c__Gammaproteobacteria; o__Enterobacteriales; f__Enterobacteriaceae; g__; s__
denovo120248	3	4	0	27	0	0	4	0	1	0	0	0	0	0	0	0	0	0	21	0	0	k__Bacteria; p__Bacteroidetes; c__Cytophagia; o__Cytophagales; f__Cytophagaceae; g__Leadbetterella; s__
denovo120423	8	2	0	2	5	6	1	7	2	4	3	0	0	0	0	17	0	0	0	0	5	k__Bacteria; p__Proteobacteria; c__Alphaproteobacteria; o__Sphingomonadales; f__Sphingomonadaceae; g__Sphingomonas; s__wittichii
denovo120463	1	0	0	2	2	5	0	14	1	12	6	0	0	0	0	0	0	1	13	2	0	k__Bacteria; p__Proteobacteria; c__Alphaproteobacteria; o__Rhodobacterales; f__Rhodobacteraceae; g__Paracoccus; s__
denovo120466	3	12	0	13	7	3	4	12	9	18	3	4	0	0	0	0	2	2	2	13	0	k__Bacteria; p__Bacteroidetes; c__[Saprospirae]; o__[Saprospirales]; f__Chitinophagaceae; g__; s__
denovo120487	3	19	0	3	1	0	9	5	3	0	3	0	0	0	0	0	0	0	0	1	0	k__Bacteria; p__Proteobacteria; c__Alphaproteobacteria; o__Rhodospirillales; f__Rhodospirillaceae; g__; s__
denovo120521	12	5	5	10	1	0	2	6	9	0	3	1	0	0	0	0	0	0	1	8	0	k__Bacteria; p__Proteobacteria; c__Alphaproteobacteria; o__Rhizobiales; f__Hyphomicrobiaceae; g__Rhodoplanes; s__
denovo120900	24556	11814	1497	197	5881	844	3867	856	11495	236	4222	227	6614	1213	225	110	274	1173	18626	1272	4090	k__Bacteria; p__Proteobacteria; c__Gammaproteobacteria; o__Pseudomonadales; f__Moraxellaceae; g__Acinetobacter; s__rhizosphaerae
denovo121114	5	9	0	6	1	1	3	0	5	4	0	0	1	0	0	0	2	2	10	12	0	k__Bacteria; p__Bacteroidetes; c__[Saprospirae]; o__[Saprospirales]; f__Chitinophagaceae; g__Niabella; s__
denovo121175	1	3	0	1	3	0	0	0	0	0	0	7	6	0	5	0	5	4	6	16	0	k__Bacteria; p__Proteobacteria; c__Gammaproteobacteria; o__Enterobacteriales; f__Enterobacteriaceae; g__; s__
denovo121377	12	1	2	12	1	0	0	3	0	0	6	0	0	0	1	2	0	1	9	1	2	k__Bacteria; p__Proteobacteria; c__Alphaproteobacteria; o__Sphingomonadales; f__Sphingomonadaceae
denovo121702	4	0	0	5	17	2	0	0	0	1	1	15	1	0	0	0	8	6	13	83	0	k__Bacteria; p__Actinobacteria; c__Actinobacteria; o__Actinomycetales; f__Nocardioidaceae; g__; s__
denovo121944	3	52	0	0	1	0	9	2	4	0	0	0	1	0	0	0	0	1	0	16	0	k__Bacteria; p__Acidobacteria; c__Solibacteres; o__Solibacterales; f__; g__; s__
denovo122032	30	28	1	28	21	11	19	27	13	27	3	12	8	1	2	0	8	13	15	82	3	k__Bacteria; p__Bacteroidetes; c__[Saprospirae]; o__[Saprospirales]; f__Chitinophagaceae; g__Niabella; s__
denovo122187	8	9	0	7	1	0	1	2	1	0	7	117	1	0	25	0	0	17	44	194	8	k__Bacteria; p__Proteobacteria; c__Alphaproteobacteria; o__Rhizobiales; f__Hyphomicrobiaceae; g__Rhodoplanes; s__
denovo122318	0	0	0	0	1	0	0	0	0	0	0	2	0	5	15	2	9	0	7	1	10	k__Bacteria; p__Bacteroidetes; c__Flavobacteriia; o__Flavobacteriales; f__[Weeksellaceae]; g__Chryseobacterium; s__
denovo122371	43	5	0	15	57	0	2	8	1	1	6	0	0	0	13	0	0	1	31	1	0	k__Bacteria; p__Bacteroidetes; c__Sphingobacteriia; o__Sphingobacteriales; f__Sphingobacteriaceae; g__Sphingobacterium; s__
denovo122674	2	1	0	0	1	1	3	2	0	0	28	0	0	0	0	0	0	10	22	11	20	k__Bacteria; p__Proteobacteria; c__Gammaproteobacteria; o__Enterobacteriales; f__Enterobacteriaceae; g__; s__
denovo122700	16	5	4	6	12	2	3	5	9	1	0	0	0	0	0	0	2	0	2	5	0	k__Bacteria; p__Bacteroidetes; c__Cytophagia; o__Cytophagales; f__Cytophagaceae; g__Larkinella; s__
denovo122745	3	2	1	7	5	0	1	0	1	0	1	9	2	0	5	0	3	2	6	5	2	k__Bacteria; p__Actinobacteria; c__Actinobacteria; o__Actinomycetales; f__Mycobacteriaceae; g__Mycobacterium
denovo122870	3	1	0	1	19	6	2	0	0	1	8	2	0	0	0	0	1	2	2	0	1	k__Bacteria; p__Bacteroidetes; c__Sphingobacteriia; o__Sphingobacteriales; f__Sphingobacteriaceae; g__Pedobacter; s__
denovo122938	0	1	3024	1	1	0	0	0	5	0	0	0	0	0	0	0	0	0	4	3	0	k__Bacteria; p__Proteobacteria; c__Gammaproteobacteria; o__Enterobacteriales; f__Enterobacteriaceae
denovo123685	2	4	0	2	4	0	1	1	3	0	4	3	0	0	0	0	2	3	9	13	7	k__Bacteria; p__Proteobacteria; c__Gammaproteobacteria; o__Enterobacteriales; f__Enterobacteriaceae; g__; s__
denovo123822	11	2	9	0	0	0	1	3	6	1	4	4	0	0	2	0	0	1	2	0	0	k__Bacteria; p__Armatimonadetes; c__Armatimonadia; o__Armatimonadales; f__Armatimonadaceae; g__; s__
denovo123848	2	11	30	1	1	0	1	1	3	0	3	0	0	0	0	0	0	1	0	0	0	k__Bacteria; p__Planctomycetes; c__Planctomycetia; o__Gemmatales; f__Gemmataceae; g__Gemmata; s__
denovo123944	1	6	0	13	0	1	3	3	11	1	3	0	0	0	0	0	0	0	3	3	0	k__Bacteria; p__Proteobacteria; c__Deltaproteobacteria; o__Bdellovibrionales; f__Bdellovibrionaceae; g__Bdellovibrio; s__bacteriovorus
denovo124051	1	0	0	34	3	3	4	0	0	1	0	0	0	0	0	0	0	0	0	0	0	k__Bacteria; p__Planctomycetes; c__Planctomycetia; o__Gemmatales; f__Isosphaeraceae; g__Isosphaera; s__
denovo124167	9	4	7	0	0	1	3	3	26	1	3	2	0	0	0	0	118	13	23	31	3	k__Bacteria; p__Verrucomicrobia; c__[Spartobacteria]; o__[Chthoniobacterales]; f__[Chthoniobacteraceae]; g__DA101; s__
denovo124267	4	3	6	8	16	0	0	0	1	2	0	0	0	0	0	0	1	0	5	1	2	k__Bacteria; p__Bacteroidetes; c__Sphingobacteriia; o__Sphingobacteriales; f__Sphingobacteriaceae; g__; s__
denovo124273	85	30	0	58	111	28	19	13	4	11	7	2	0	0	2	0	8	0	8	6	3	k__Bacteria; p__Bacteroidetes; c__Cytophagia; o__Cytophagales; f__Cytophagaceae; g__Dyadobacter; s__
denovo124295	152	57	8	136	45	2	21	39	33	4	54	36	8	1	3	3	6	62	1021	67	149	k__Bacteria; p__Proteobacteria; c__Gammaproteobacteria; o__Pseudomonadales; f__Pseudomonadaceae
denovo124326	2	0	0	1	6	0	1	1	0	0	0	5	1	0	1	0	4	4	3	11	3	k__Bacteria; p__Actinobacteria; c__Actinobacteria; o__Actinomycetales; f__Nocardioidaceae; g__; s__
denovo124363	10	0	8	4	1	1	1	0	25	1	3	0	0	0	0	0	0	0	0	3	1	k__Bacteria; p__Acidobacteria; c__[Chloracidobacteria]; o__DS-100; f__; g__; s__
denovo124500	5	7	0	7	4	5	15	3	17	14	0	3	0	0	0	0	0	1	0	25	0	k__Bacteria; p__Actinobacteria; c__Actinobacteria; o__Actinomycetales; f__; g__; s__
denovo124511	11	1	0	32	2	0	0	11	16	2	2	0	0	0	2	0	0	0	3	12	0	k__Bacteria; p__Bacteroidetes; c__[Saprospirae]; o__[Saprospirales]; f__Chitinophagaceae; g__; s__
denovo124603	2	2	0	2	1	1	2	4	4	1	4	1	0	0	0	0	0	1	25	6	3	k__Bacteria; p__Proteobacteria; c__Gammaproteobacteria; o__Enterobacteriales; f__Enterobacteriaceae; g__; s__
denovo124608	12	5	11	6	4	3	1	8	18	4	8	8	20	10	0	0	1	25	5	57	10	k__Bacteria; p__Proteobacteria; c__Gammaproteobacteria; o__Xanthomonadales; f__Xanthomonadaceae; g__; s__
denovo124828	35	3	0	2	0	2	1	2	1	0	0	1	0	0	0	0	0	3	0	1	3	k__Bacteria; p__Bacteroidetes; c__[Saprospirae]; o__[Saprospirales]; f__Chitinophagaceae; g__; s__
denovo124902	4	302	0	3	0	1	9	0	1	0	0	1	0	0	0	0	0	261	25	22	3	k__Bacteria; p__Proteobacteria; c__Gammaproteobacteria; o__Aeromonadales; f__Aeromonadaceae; g__; s__
denovo124917	18	5	0	4	12	11	1	5	14	2	50	0	1	0	0	0	0	1	0	1	1	k__Bacteria; p__Bacteroidetes; c__Sphingobacteriia; o__Sphingobacteriales; f__Sphingobacteriaceae; g__; s__
denovo125098	19	1	2	3	8	1	1	1	0	0	2	0	0	0	1	0	0	0	24	1	0	k__Bacteria; p__Actinobacteria; c__Actinobacteria; o__Actinomycetales; f__Microbacteriaceae
denovo125379	32	1	0	5	0	0	1	23	0	2	7	0	0	0	0	0	0	2	0	0	0	k__Bacteria; p__Proteobacteria; c__Alphaproteobacteria; o__Rhizobiales; f__; g__; s__
denovo125506	18	7	0	13	8	2	8	12	0	4	4	1	0	0	0	1	9	1	7	1	1	k__Bacteria; p__Actinobacteria; c__Actinobacteria; o__Actinomycetales; f__Pseudonocardiaceae; g__Pseudonocardia; s__
denovo125602	23	25	0	4	0	0	2	0	0	0	0	91	0	0	6	0	0	18	63	132	8	k__Bacteria; p__Acidobacteria; c__Acidobacteriia; o__Acidobacteriales; f__Koribacteraceae; g__; s__
denovo125685	110	27	29	146	29	11	17	26	192	5	14	49	20	0	22	0	32	15	16	34	7	k__Bacteria; p__Proteobacteria; c__Alphaproteobacteria; o__Sphingomonadales; f__Sphingomonadaceae; g__Kaistobacter; s__
denovo125843	4	1	0	0	2	2	1	0	2	0	0	17	0	2	0	1	24	0	1	15	0	k__Bacteria; p__Proteobacteria; c__Alphaproteobacteria; o__Sphingomonadales; f__Sphingomonadaceae; g__Novosphingobium; s__capsulatum
denovo126012	19	3	3	5	0	1	7	4	8	1	8	0	0	3	2	0	0	0	6	0	0	k__Bacteria; p__Chloroflexi; c__Thermomicrobia; o__JG30-KF-CM45; f__; g__; s__
denovo126255	3	3	0	5	5	1	4	4	5	5	0	2	0	0	0	0	3	1	2	3	0	k__Bacteria; p__Bacteroidetes; c__[Saprospirae]; o__[Saprospirales]; f__Chitinophagaceae; g__; s__
denovo126588	0	0	0	0	0	0	0	0	0	0	0	2	2	11	11	9	32	3	0	13	0	k__Bacteria; p__Proteobacteria; c__Gammaproteobacteria; o__Pseudomonadales; f__Pseudomonadaceae; g__Pseudomonas; s__
denovo126606	14	40	8	182	23	9	24	23	10	1	7	0	0	0	0	0	0	0	14	38	1	k__Bacteria; p__Proteobacteria; c__Alphaproteobacteria; o__Sphingomonadales; f__Sphingomonadaceae; g__Sphingobium; s__
denovo126607	35	23	1	105	130	19	7	32	0	9	6	21	0	0	2	0	2	4	95	40	5	k__Bacteria; p__Bacteroidetes; c__Cytophagia; o__Cytophagales; f__Cytophagaceae; g__Dyadobacter; s__
denovo126611	7	18	0	4	0	1	7	3	3	0	3	1	1	0	0	0	0	3	9	15	0	k__Bacteria; p__Proteobacteria; c__Gammaproteobacteria; o__Pseudomonadales; f__Moraxellaceae; g__Acinetobacter; s__
denovo126674	8	8	0	4	7	4	7	2	1	8	1	1	3	1	0	0	8	3	5	41	0	k__Bacteria; p__Bacteroidetes; c__[Saprospirae]; o__[Saprospirales]; f__Chitinophagaceae; g__Niabella; s__
denovo126693	453	72	14	113	688	38	47	34	80	18	72	28	10	14	53	2	38	14	146	82	112	k__Bacteria; p__Proteobacteria; c__Gammaproteobacteria; o__Pseudomonadales; f__Pseudomonadaceae; g__Pseudomonas; s__
denovo126797	38	6	0	3	9	2	1	1	0	2	5	2	5	0	4	1	3	0	23	1	0	k__Bacteria; p__Proteobacteria; c__Alphaproteobacteria; o__Rhizobiales; f__Rhizobiaceae; g__Agrobacterium; s__
denovo126900	26	8	3	11	31	3	4	4	1	1	19	5	1	0	3	0	5	11	107	22	39	k__Bacteria; p__Proteobacteria; c__Gammaproteobacteria; o__Xanthomonadales; f__Xanthomonadaceae; g__Stenotrophomonas; s__
denovo127108	314	215	14	707	338	78	81	137	83	39	135	34	1	0	90	3	2	36	303	247	70	k__Bacteria; p__Proteobacteria; c__Alphaproteobacteria; o__Caulobacterales; f__Caulobacteraceae; g__Mycoplana; s__
denovo127173	7	7	0	92	12	5	4	4	2	2	1	5	0	0	0	0	0	1	11	5	2	k__Bacteria; p__Proteobacteria; c__Alphaproteobacteria; o__Sphingomonadales; f__Sphingomonadaceae; g__Novosphingobium; s__
denovo127188	10	2	0	0	26	0	1	3	3	0	1	0	0	0	21	0	0	0	3	1	0	k__Bacteria; p__Proteobacteria; c__Alphaproteobacteria; o__Rhodospirillales; f__Acetobacteraceae; g__; s__
denovo127214	1	0	0	3	3	2	0	3	0	1	1	1	0	2	5	4	0	2	1	23	0	k__Bacteria; p__Proteobacteria; c__Alphaproteobacteria; o__Rhizobiales; f__Methylobacteriaceae; g__Methylobacterium; s__
denovo127218	1	5	1	16	2	0	4	0	8	0	3	0	0	0	0	0	1	1	6	2	0	k__Bacteria; p__Proteobacteria; c__Gammaproteobacteria; o__Enterobacteriales; f__Enterobacteriaceae; g__; s__
denovo127263	26	14	1	21	68	2	2	3	2	2	3	0	0	0	1	0	0	1	83	2	3	k__Bacteria; p__Bacteroidetes; c__Sphingobacteriia; o__Sphingobacteriales; f__Sphingobacteriaceae; g__Sphingobacterium; s__
denovo127287	16	0	6	6	0	0	2	4	14	0	0	0	0	0	0	0	0	0	0	0	0	k__Bacteria; p__Planctomycetes; c__Planctomycetia; o__Pirellulales; f__Pirellulaceae; g__; s__
denovo127363	0	0	0	0	0	0	0	0	0	0	0	0	8	4	20	2	51	0	1	0	1	k__Bacteria; p__Proteobacteria; c__Gammaproteobacteria; o__Oceanospirillales; f__Halomonadaceae; g__Halomonas; s__
denovo127495	3	3	0	8	8	4	4	4	1	4	19	4	0	0	0	0	0	0	1	1	7	k__Bacteria; p__Bacteroidetes; c__[Saprospirae]; o__[Saprospirales]; f__Chitinophagaceae; g__Niabella; s__
denovo127508	63	38	1	71	20	18	62	32	44	29	8	3	30	3	7	0	4	5	12	44	2	k__Bacteria; p__Actinobacteria; c__Actinobacteria; o__Actinomycetales
denovo127677	12	1	0	2	24	8	1	1	0	3	0	4	0	0	0	0	2	21	127	10	14	k__Bacteria; p__Bacteroidetes; c__Flavobacteriia; o__Flavobacteriales; f__[Weeksellaceae]; g__Chryseobacterium; s__
denovo127690	1	0	0	2	0	13	0	0	1	7	5	0	0	0	7	1	14	0	0	892	0	k__Bacteria; p__Bacteroidetes; c__Bacteroidia; o__Bacteroidales; f__Bacteroidaceae; g__Bacteroides; s__
denovo127844	976	199	177	225	25	11	69	151	1088	7	36	135	14	0	14	0	1	54	47	6	1	k__Bacteria; p__Bacteroidetes; c__Cytophagia; o__Cytophagales; f__Cytophagaceae; g__; s__
denovo127884	7	7	0	5	12	1	3	2	3	4	1	0	0	0	0	0	3	0	5	7	1	k__Bacteria; p__Proteobacteria; c__Gammaproteobacteria; o__Xanthomonadales; f__Xanthomonadaceae; g__Lysobacter; s__brunescens
denovo127929	1	5	0	2	1	0	0	0	0	1	0	2	158	0	0	0	7	6	6	9	1	k__Bacteria; p__Bacteroidetes; c__Flavobacteriia; o__Flavobacteriales; f__[Weeksellaceae]; g__Elizabethkingia; s__meningoseptica
denovo127989	4	2	0	1	0	2	3	0	0	1	0	2	3	0	0	0	8	2	8	11	0	k__Bacteria; p__Bacteroidetes; c__[Saprospirae]; o__[Saprospirales]; f__Chitinophagaceae; g__Niabella; s__
denovo128084	61	79	5	45	62	5	20	47	34	3	55	192	51	15	14	0	21	49	413	217	174	k__Bacteria; p__Proteobacteria; c__Gammaproteobacteria; o__Enterobacteriales; f__Enterobacteriaceae; g__; s__
denovo128163	1	220	0	9	2	0	132	0	0	0	0	26	0	0	0	0	22	12	4	3	1	k__Bacteria; p__Bacteroidetes; c__[Saprospirae]; o__[Saprospirales]; f__Chitinophagaceae; g__; s__
denovo128210	7	15	9	14	3	2	2	0	8	0	0	2	0	0	0	0	0	0	13	0	0	k__Bacteria; p__Bacteroidetes; c__[Saprospirae]; o__[Saprospirales]; f__Chitinophagaceae; g__; s__
denovo128232	14	4	1	8	15	1	5	4	2	3	4	2	0	1	2	0	14	3	3	28	0	k__Bacteria; p__Proteobacteria; c__Gammaproteobacteria; o__Xanthomonadales; f__Xanthomonadaceae; g__; s__
denovo128355	1	6	0	11	1	0	1	3	6	0	2	0	0	0	0	0	0	0	53	0	0	k__Bacteria; p__Proteobacteria; c__Alphaproteobacteria; o__Caulobacterales; f__Caulobacteraceae; g__Asticcacaulis; s__biprosthecium
denovo128405	7	1	14	13	17	1	0	0	38	1	3	16	0	0	0	0	0	1	6	6	3	k__Bacteria; p__Proteobacteria; c__Deltaproteobacteria; o__Myxococcales; f__; g__; s__
denovo128425	12	3	1	19	4	1	0	1	28	0	0	1	0	0	0	0	40	2	1	1	0	k__Bacteria; p__Acidobacteria; c__[Chloracidobacteria]; o__RB41; f__Ellin6075; g__; s__
denovo128455	12	0	0	22	4	1	0	4	11	0	1	54	0	6	3	12	8	0	6	33	2	k__Bacteria; p__Acidobacteria; c__Acidobacteriia; o__Acidobacteriales; f__Acidobacteriaceae; g__Terriglobus; s__
denovo128531	13	13	0	4	6	2	6	10	3	0	7	20	9	2	1	0	4	4	55	18	12	k__Bacteria; p__Proteobacteria; c__Gammaproteobacteria; o__Enterobacteriales; f__Enterobacteriaceae; g__; s__
denovo128547	14	6	16	0	0	5	1	3	37	0	1	10	0	0	0	0	0	36	1	18	0	k__Bacteria; p__Bacteroidetes; c__Flavobacteriia; o__Flavobacteriales; f__Flavobacteriaceae; g__Flavobacterium; s__
denovo128582	24	21	0	16	27	5	16	12	8	25	9	8	7	3	0	0	18	8	19	69	0	k__Bacteria; p__Bacteroidetes; c__[Saprospirae]; o__[Saprospirales]; f__Chitinophagaceae; g__Niabella; s__
denovo128653	5	3	0	4	3	4	1	7	7	1	3	0	0	0	0	12	0	2	9	1	3	k__Bacteria; p__Bacteroidetes; c__Cytophagia; o__Cytophagales; f__Cytophagaceae; g__Spirosoma; s__
denovo129165	13	7	0	1	1	1	2	1	0	0	0	0	1	0	0	1	0	0	19	1	2	k__Bacteria; p__Proteobacteria; c__Gammaproteobacteria; o__Pseudomonadales; f__Pseudomonadaceae; g__; s__
denovo129239	167	8	13	165	5	3	1	32	91	4	18	440	1	0	0	0	1	5	24	122	2	k__Bacteria; p__Proteobacteria; c__Alphaproteobacteria; o__Rhodospirillales; f__Rhodospirillaceae; g__; s__
denovo129286	4	1	13	3	0	0	1	2	38	0	4	0	0	1	162	0	0	0	6	0	0	k__Bacteria; p__Proteobacteria; c__Alphaproteobacteria; o__Rhodospirillales; f__Rhodospirillaceae; g__Skermanella; s__
denovo129347	47	8	2	12	0	0	9	4	29	0	1	0	0	0	0	0	0	0	0	0	0	k__Bacteria; p__Bacteroidetes; c__Sphingobacteriia; o__Sphingobacteriales; f__Sphingobacteriaceae; g__; s__
denovo129397	8	9	0	2	3	1	5	5	3	1	6	5	3	0	2	0	3	6	32	20	4	k__Bacteria; p__Proteobacteria; c__Gammaproteobacteria; o__Enterobacteriales; f__Enterobacteriaceae; g__; s__
denovo129433	3	0	1	4	1	0	1	1	8	0	0	1	1	0	6	0	13	0	2	3	1	k__Bacteria; p__Proteobacteria; c__Epsilonproteobacteria; o__Campylobacterales; f__Campylobacteraceae; g__Campylobacter; s__
denovo129516	16	6	1	11	0	0	2	5	0	1	2	0	0	0	1	0	0	0	14	0	0	k__Bacteria; p__Proteobacteria; c__Gammaproteobacteria; o__Pseudomonadales; f__Pseudomonadaceae; g__; s__
denovo129616	16	10	2	8	22	6	20	0	0	0	16	0	1	0	1	0	1	82	147	12	19	k__Bacteria; p__Proteobacteria; c__Gammaproteobacteria; o__Xanthomonadales; f__Xanthomonadaceae; g__Stenotrophomonas; s__
denovo130162	0	18	1	4	3	5	2	2	3	5	9	2	1	0	0	0	1	27	29	494	0	k__Bacteria; p__Proteobacteria; c__Gammaproteobacteria; o__Enterobacteriales; f__Enterobacteriaceae; g__Citrobacter; s__
denovo130300	3	0	0	1	4	1	0	0	0	2	2	2	0	0	0	0	1	15	5	91	1	k__Bacteria; p__Actinobacteria; c__Actinobacteria; o__Actinomycetales; f__Nocardioidaceae; g__; s__
denovo130895	13	2	4	14	0	0	0	0	49	0	1	0	0	0	0	0	0	0	1	0	0	k__Bacteria; p__Proteobacteria; c__Deltaproteobacteria; o__Myxococcales; f__; g__; s__
denovo131241	53	4	1	22	68	18	6	10	1	13	20	9	2	0	7	1	16	2	60	21	13	k__Bacteria; p__Proteobacteria; c__Alphaproteobacteria; o__Rhizobiales; f__Rhizobiaceae; g__Agrobacterium; s__
denovo131252	3	6	2	5	7	1	11	2	9	0	6	0	0	0	0	0	2	2	39	5	1	k__Bacteria; p__Proteobacteria; c__Gammaproteobacteria; o__Enterobacteriales; f__Enterobacteriaceae; g__Pantoea
denovo131367	14	5	1	11	20	4	2	18	4	0	17	10	4	0	0	0	9	1	10	9	7	k__Bacteria; p__Proteobacteria; c__Alphaproteobacteria; o__Rhizobiales; f__Rhizobiaceae; g__Rhizobium; s__
denovo131373	42	1	1	10	2	0	3	21	5	4	5	2	0	0	0	0	0	0	2	3	1	k__Bacteria; p__Proteobacteria; c__Alphaproteobacteria; o__Rhizobiales; f__Hyphomicrobiaceae; g__Hyphomicrobium; s__
denovo131374	1	4	0	3	19	0	1	0	0	0	0	0	0	0	1	0	0	1	43	0	0	k__Bacteria; p__Bacteroidetes; c__Sphingobacteriia; o__Sphingobacteriales; f__Sphingobacteriaceae; g__; s__
denovo131494	3	0	0	0	1	1	5	0	4	1	0	8	9	0	3	0	18	4	1	13	0	k__Bacteria; p__Actinobacteria; c__Actinobacteria; o__Actinomycetales; f__Nocardioidaceae; g__; s__
denovo131671	8	1	5	12	20	3	8	7	3	1	8	9	0	1	1	1	11	0	4	19	7	k__Bacteria; p__Proteobacteria; c__Alphaproteobacteria; o__Sphingomonadales; f__Sphingomonadaceae; g__; s__
denovo132081	4	6	4	7	58	16	0	1	89	6	5	1	0	0	0	0	0	1	0	2	30	k__Bacteria; p__Chloroflexi; c__Chloroflexi; o__Herpetosiphonales; f__; g__; s__
denovo132106	17	10	1	22	14	1	5	5	23	1	0	328	198	45	754	1429	651	162	270	210	477	k__Bacteria; p__Firmicutes; c__Bacilli; o__Bacillales; f__Bacillaceae; g__Bacillus; s__flexus
denovo132109	828	289	62	37	14	6	10	118	377	0	31	123	2135	537	20	175	132	473	2825	604	34	k__Bacteria; p__Firmicutes; c__Bacilli; o__Bacillales; f__Bacillaceae; g__Bacillus
denovo132168	23	0	0	5	2	0	0	3	5	0	0	0	0	0	0	0	0	5	1	2	0	k__Bacteria; p__Actinobacteria; c__Thermoleophilia; o__Gaiellales; f__Gaiellaceae; g__; s__
denovo132191	33	2	0	20	5	0	1	12	5	2	11	0	0	0	12	0	0	0	2	0	0	k__Bacteria; p__Proteobacteria; c__Alphaproteobacteria; o__Rhizobiales; f__Rhodobiaceae; g__Afifella; s__
denovo132211	237	34	184	57	44	5	7	18	154	1	6	117	0	0	4	0	60	77	29	40	36	k__Archaea; p__Crenarchaeota; c__Thaumarchaeota; o__Nitrososphaerales; f__Nitrososphaeraceae; g__Candidatus Nitrososphaera; s__SCA1170
denovo132234	16	7	1	7	2	1	0	15	22	0	7	4	0	0	1	3	27	1	8	6	2	k__Bacteria; p__Proteobacteria; c__Deltaproteobacteria; o__Myxococcales; f__; g__; s__
denovo132386	40	2	14	2	0	0	1	20	10	0	3	1	0	0	0	0	35	1	4	0	2	k__Bacteria; p__Acidobacteria; c__[Chloracidobacteria]; o__RB41; f__Ellin6075; g__; s__
denovo132636	5	4	0	1	2	1	0	3	1	5	0	3	3	3	0	0	7	0	7	19	0	k__Bacteria; p__Bacteroidetes; c__[Saprospirae]; o__[Saprospirales]; f__Chitinophagaceae; g__Niabella; s__
denovo132764	0	0	0	1	0	0	0	0	5	0	0	18	3	0	8	0	0	9	16	0	1	k__Bacteria; p__Bacteroidetes; c__[Saprospirae]; o__[Saprospirales]; f__Chitinophagaceae; g__; s__
denovo132823	7	7	0	3	0	0	3	4	7	0	3	3	0	0	0	0	0	0	45	0	0	k__Bacteria; p__Proteobacteria; c__Gammaproteobacteria; o__Pseudomonadales; f__Pseudomonadaceae; g__Pseudomonas; s__
denovo132882	19	18	3	21	7	7	4	6	31	3	2	42	0	0	7	0	0	0	11	3	0	k__Bacteria; p__Proteobacteria; c__Alphaproteobacteria; o__Rhodobacterales; f__Hyphomonadaceae; g__; s__
denovo132984	1	0	1	3	0	1	4	2	3	0	0	0	12	4	0	2	1	1	19	34	3	k__Bacteria; p__Proteobacteria; c__Gammaproteobacteria; o__Enterobacteriales; f__Enterobacteriaceae; g__; s__
denovo133096	2	9	1	2	4	1	13	13	9	0	71	0	1	0	0	0	0	3	24	15	6	k__Bacteria; p__Proteobacteria; c__Gammaproteobacteria; o__Enterobacteriales; f__Enterobacteriaceae
denovo133103	12	12	0	6	3	3	3	6	2	3	0	2	1	1	1	0	10	0	11	27	1	k__Bacteria; p__Bacteroidetes; c__[Saprospirae]; o__[Saprospirales]; f__Chitinophagaceae; g__Niabella; s__
denovo133120	6	0	0	1	3	0	3	4	0	0	4	0	1	0	0	0	60	0	2	3	0	k__Bacteria; p__Actinobacteria; c__Thermoleophilia; o__Solirubrobacterales; f__; g__; s__
denovo133151	0	2	0	2	5	30	0	12	2	65	121	0	0	0	0	0	0	0	2	6	0	k__Bacteria; p__Proteobacteria; c__Alphaproteobacteria; o__Rhodobacterales; f__Rhodobacteraceae; g__Paracoccus; s__
denovo133209	12	0	21	3	0	0	1	8	4	1	3	13	0	0	0	0	0	1	3	10	1	k__Bacteria; p__Proteobacteria; c__Alphaproteobacteria; o__Rhizobiales; f__Hyphomicrobiaceae; g__Rhodoplanes; s__
denovo133246	0	114	0	6	4	1	25	1	0	0	0	0	0	0	89	0	0	0	1	0	0	k__Bacteria; p__Bacteroidetes; c__Sphingobacteriia; o__Sphingobacteriales; f__Sphingobacteriaceae; g__; s__
denovo133441	1	0	0	4	4	2	0	7	2	0	16	0	0	0	0	1	0	1	1	5	1	k__Bacteria; p__Actinobacteria; c__Actinobacteria; o__Actinomycetales; f__Microbacteriaceae; g__Rathayibacter; s__
denovo133463	9	6	0	4	3	3	9	8	3	26	2	0	5	0	0	0	0	0	0	4	0	k__Bacteria; p__Actinobacteria; c__Actinobacteria; o__Actinomycetales
denovo133498	5	5	0	4	0	2	5	4	1	3	1	0	3	0	0	0	1	1	2	8	0	k__Bacteria; p__Bacteroidetes; c__[Saprospirae]; o__[Saprospirales]; f__Chitinophagaceae; g__Niabella; s__
denovo133658	87	2	2	6	2	2	1	4	77	0	0	0	0	0	5	0	0	0	0	0	0	k__Bacteria; p__Bacteroidetes; c__[Saprospirae]; o__[Saprospirales]; f__Chitinophagaceae; g__; s__
denovo133841	9	2	21	0	3	0	0	1	7	0	1	0	1	0	0	0	2	0	0	1	0	k__Bacteria; p__Actinobacteria; c__Actinobacteria; o__Actinomycetales; f__Nocardioidaceae; g__Nocardioides; s__
denovo134063	54	16	1	33	282	16	14	12	12	15	24	10	1	0	24	1	15	22	67	247	64	k__Bacteria; p__Proteobacteria; c__Alphaproteobacteria; o__Sphingomonadales; f__Sphingomonadaceae; g__Sphingomonas; s__
denovo134085	7	118	0	0	0	0	11	19	0	5	1	0	0	0	0	0	0	0	2	0	0	k__Bacteria; p__Bacteroidetes; c__Cytophagia; o__Cytophagales; f__Cytophagaceae; g__Leadbetterella; s__
denovo134094	50	5	0	12	2	0	3	11	12	1	1	0	0	0	0	0	0	0	0	0	0	k__Bacteria; p__Bacteroidetes; c__Cytophagia; o__Cytophagales; f__Cytophagaceae; g__; s__
denovo134235	4	1	0	8	3	0	0	2	4	0	4	1	0	0	0	1	7	1	5	7	0	k__Bacteria; p__Proteobacteria; c__Alphaproteobacteria; o__Rhizobiales; f__; g__; s__
denovo134240	1	58	0	0	0	1	24	0	4	0	1	0	0	0	0	0	0	1	0	0	0	k__Bacteria; p__Proteobacteria; c__Gammaproteobacteria; o__; f__; g__; s__
denovo134275	12	15	0	13	7	3	8	5	1	4	0	3	5	2	3	0	6	0	13	40	2	k__Bacteria; p__Bacteroidetes; c__[Saprospirae]; o__[Saprospirales]; f__Chitinophagaceae; g__Niabella; s__
denovo134326	0	2	0	2	0	0	0	0	0	0	1	6	6	11	30	0	9	0	36	0	0	k__Bacteria; p__Proteobacteria; c__Gammaproteobacteria; o__Pseudomonadales; f__Pseudomonadaceae; g__Pseudomonas; s__viridiflava
denovo134338	1	0	0	0	0	0	0	0	0	0	0	0	3	4	16	1	37	0	0	0	1	k__Bacteria; p__Proteobacteria; c__Gammaproteobacteria; o__Oceanospirillales; f__Halomonadaceae; g__Halomonas; s__
denovo134585	1	2	0	1	2	1	0	0	0	0	0	3	7	5	32	2	24	19	8	2	23	k__Bacteria; p__Bacteroidetes; c__Flavobacteriia; o__Flavobacteriales; f__[Weeksellaceae]; g__Chryseobacterium; s__
denovo134590	931	7	3	73	10	5	0	36	38	3	12	55	24	0	9	0	71	140	1374	1280	99	k__Bacteria; p__Verrucomicrobia; c__[Spartobacteria]; o__[Chthoniobacterales]; f__[Chthoniobacteraceae]; g__DA101; s__
denovo134813	9	14	0	6	19	11	3	4	0	54	1	3	4	2	0	0	5	4	6	20	1	k__Bacteria; p__Bacteroidetes; c__[Saprospirae]; o__[Saprospirales]; f__Chitinophagaceae; g__Niabella; s__
denovo134956	4	9	0	17	16	0	3	3	2	0	2	0	0	0	0	0	0	0	13	2	1	k__Bacteria; p__Bacteroidetes; c__Sphingobacteriia; o__Sphingobacteriales; f__Sphingobacteriaceae; g__; s__
denovo135003	197	19	2	65	1	3	3	11	21	0	14	39	1	0	5	0	36	4	22	23	2	k__Bacteria; p__Proteobacteria; c__Alphaproteobacteria; o__Rhodospirillales; f__Rhodospirillaceae; g__; s__
denovo135015	14	5	0	8	19	3	2	0	0	0	11	2	0	0	1	0	0	5	78	16	32	k__Bacteria; p__Proteobacteria; c__Gammaproteobacteria; o__Xanthomonadales; f__Xanthomonadaceae; g__Stenotrophomonas; s__
denovo135031	0	10	0	16	4	0	8	6	2	1	1	0	0	0	0	0	0	0	6	0	2	k__Bacteria; p__Bacteroidetes; c__[Saprospirae]; o__[Saprospirales]; f__Chitinophagaceae; g__Chitinophaga; s__
denovo135050	4	3	0	3	0	3	11	0	1	4	0	0	0	0	0	0	3	2	10	2	0	k__Bacteria; p__Actinobacteria; c__Actinobacteria; o__Actinomycetales; f__; g__; s__
denovo135119	724	21	2	33	14	1	9	92	63	1	15	60	1	0	0	1	7	5	27	50	10	k__Bacteria; p__Proteobacteria; c__Deltaproteobacteria; o__Syntrophobacterales; f__Syntrophobacteraceae; g__; s__
denovo135241	13	3	1	10	4	1	11	10	13	9	1	0	5	3	2	0	1	1	2	11	3	k__Bacteria; p__Actinobacteria; c__Actinobacteria; o__Actinomycetales
denovo135249	3	0	0	0	0	0	1	0	0	0	3	0	89	10	0	0	0	110	2	3	0	k__Bacteria; p__Bacteroidetes; c__Flavobacteriia; o__Flavobacteriales; f__[Weeksellaceae]; g__Chryseobacterium; s__
denovo135403	5750	1546	103	1740	5341	1309	748	1284	648	896	1722	1069	262	10	292	152	780	122	4071	1258	973	k__Bacteria; p__Proteobacteria; c__Alphaproteobacteria; o__Rhizobiales; f__Rhizobiaceae; g__Agrobacterium; s__
denovo135448	2	3	0	5	5	1	4	1	5	0	2	3	1	0	0	0	3	0	23	6	0	k__Bacteria; p__Proteobacteria; c__Gammaproteobacteria; o__Pseudomonadales; f__Pseudomonadaceae; g__Pseudomonas
denovo135492	4	18	0	8	1	0	5	0	0	0	0	0	1	0	0	0	0	7	20	4	0	k__Bacteria; p__Proteobacteria; c__Gammaproteobacteria; o__Pseudomonadales; f__Moraxellaceae; g__Acinetobacter; s__
denovo135550	6	7	1	1	1	1	3	1	1	0	2	0	2	0	0	0	1	2	19	0	1	k__Bacteria; p__Proteobacteria; c__Gammaproteobacteria; o__Pseudomonadales; f__Moraxellaceae; g__Acinetobacter; s__
denovo135613	246	38	69	62	17	9	6	35	63	7	20	12	0	0	0	0	2	17	13	10	2	k__Bacteria; p__Planctomycetes; c__Planctomycetia; o__Pirellulales; f__Pirellulaceae; g__; s__
denovo135887	6	4	2	5	2	1	3	2	0	1	0	0	1	0	0	0	2	0	2	11	1	k__Bacteria; p__Proteobacteria; c__Gammaproteobacteria; o__Xanthomonadales; f__Xanthomonadaceae; g__Lysobacter; s__brunescens
denovo135986	41	12	4	24	1310	27	21	31	19	6	49	13	6	25	6	7	21	94	142	664	126	k__Bacteria; p__Proteobacteria; c__Alphaproteobacteria; o__Rhizobiales; f__Methylobacteriaceae; g__; s__
denovo136153	3	0	0	1	1	0	0	6	3	0	4	43	0	0	1	0	0	0	3	0	0	k__Bacteria; p__Bacteroidetes; c__[Saprospirae]; o__[Saprospirales]; f__Chitinophagaceae; g__Sediminibacterium; s__
denovo136198	12	0	0	4	2	0	0	0	1	0	0	4	0	0	0	0	10	1	10	12	1	k__Bacteria; p__Actinobacteria; c__Actinobacteria; o__Actinomycetales; f__Nocardioidaceae; g__; s__
denovo136382	12	0	2	11	4	0	2	4	9	0	5	17	0	0	0	0	29	0	4	2	0	k__Bacteria; p__Proteobacteria; c__Gammaproteobacteria; o__Xanthomonadales; f__Xanthomonadaceae; g__; s__
denovo136580	61	9	63	22	2	1	0	42	38	2	9	0	0	0	1	0	2	2	0	0	0	k__Bacteria; p__Planctomycetes; c__Planctomycetia; o__Planctomycetales; f__Planctomycetaceae; g__Planctomyces; s__
denovo136601	16	6	0	0	0	0	4	1	1	0	0	5	0	2	0	0	2	3	50	3	0	k__Bacteria; p__Proteobacteria; c__Betaproteobacteria; o__Burkholderiales; f__Comamonadaceae; g__Comamonas; s__
denovo136687	19	5	41	3	0	4	0	9	112	1	5	1	0	0	4	0	0	0	0	0	0	k__Bacteria; p__Planctomycetes; c__Planctomycetia; o__Gemmatales; f__Gemmataceae; g__; s__
denovo136730	45	5	3	8	5	5	7	9	27	13	14	1	0	0	0	0	0	8	8	0	0	k__Bacteria; p__Bacteroidetes; c__[Saprospirae]; o__[Saprospirales]; f__Chitinophagaceae; g__; s__
denovo136740	6	2	0	2	1	6	2	5	4	17	2	0	0	0	0	0	1	0	0	24	0	k__Bacteria; p__Actinobacteria; c__Actinobacteria; o__Actinomycetales; f__Ruaniaceae
denovo136887	0	4	1	2	1	0	7	0	0	0	1	3	0	0	0	4	0	7	28	15	45	k__Bacteria; p__Bacteroidetes; c__Sphingobacteriia; o__Sphingobacteriales; f__Sphingobacteriaceae; g__; s__
denovo136926	2	150	20	0	0	0	40	0	13	0	0	0	0	0	0	0	0	0	0	0	0	k__Bacteria; p__Chloroflexi; c__Anaerolineae; o__SBR1031; f__A4b; g__; s__
denovo137002	16	27	5	14	14	6	5	3	20	1	2	0	0	0	0	0	0	1	6	35	4	k__Bacteria; p__Proteobacteria; c__Alphaproteobacteria; o__Caulobacterales; f__Caulobacteraceae; g__; s__
denovo137206	701	105	1	197	641	48	52	172	43	34	117	37	0	0	48	20	3	48	212	105	16	k__Bacteria; p__Bacteroidetes; c__Sphingobacteriia; o__Sphingobacteriales; f__Sphingobacteriaceae; g__; s__
denovo137208	0	1	0	0	2	1	9	0	4	0	15	1	0	0	0	0	0	6	68	2	15	k__Bacteria; p__Proteobacteria; c__Gammaproteobacteria; o__Enterobacteriales; f__Enterobacteriaceae; g__Erwinia; s__dispersa
denovo137377	3	1	0	2	0	5	0	0	0	2	6	0	0	0	0	0	0	0	0	366	0	k__Bacteria; p__Bacteroidetes; c__Bacteroidia; o__Bacteroidales; f__Bacteroidaceae; g__Bacteroides; s__uniformis
denovo137437	5	1	0	5	3	0	0	3	2	0	0	3	2	0	0	0	1	0	21	3	10	k__Bacteria; p__Proteobacteria; c__Gammaproteobacteria; o__Enterobacteriales; f__Enterobacteriaceae; g__; s__
denovo137565	1	5	0	1	2	9	8	1	1	28	50	0	0	0	0	0	0	2	6	45	1	k__Bacteria; p__Proteobacteria; c__Gammaproteobacteria; o__Enterobacteriales; f__Enterobacteriaceae; g__Citrobacter; s__
denovo137567	10	4	10	0	0	0	1	1	15	0	0	0	0	0	0	0	0	0	2	0	0	k__Bacteria; p__Bacteroidetes; c__[Saprospirae]; o__[Saprospirales]; f__Saprospiraceae; g__; s__
denovo137761	0	2	0	0	1	6	5	2	0	1	3	17	0	0	0	0	0	1	0	11	0	k__Bacteria; p__Proteobacteria; c__Alphaproteobacteria; o__Sphingomonadales; f__Sphingomonadaceae; g__Blastomonas; s__
denovo138059	54	10	0	14	20	4	6	12	2	2	2	11	0	0	0	0	0	0	8	5	1	k__Bacteria; p__Proteobacteria; c__Alphaproteobacteria; o__Rhizobiales; f__Rhizobiaceae; g__Rhizobium; s__leguminosarum
denovo138061	18	11	2	5	0	0	3	0	12	1	0	0	0	0	0	0	0	0	5	0	0	k__Bacteria; p__Proteobacteria; c__Gammaproteobacteria; o__Pseudomonadales; f__Pseudomonadaceae; g__Pseudomonas; s__
denovo138128	15	0	0	14	15	0	1	3	2	1	3	0	1	0	1	0	0	0	0	4	1	k__Bacteria; p__Bacteroidetes; c__Sphingobacteriia; o__Sphingobacteriales; f__Sphingobacteriaceae; g__Pedobacter; s__
denovo138233	62	7	1	4	1	0	6	5	19	0	2	0	3	0	4	0	0	4	3	3	0	k__Bacteria; p__Actinobacteria; c__Acidimicrobiia; o__Acidimicrobiales; f__; g__; s__
denovo138239	3	6	0	3	1	0	1	6	3	7	0	2	1	1	0	0	2	0	9	20	0	k__Bacteria; p__Bacteroidetes; c__[Saprospirae]; o__[Saprospirales]; f__Chitinophagaceae; g__Niabella; s__
denovo138492	3	0	40	0	4	0	0	1	24	0	0	0	0	0	0	0	0	0	1	0	0	k__Bacteria; p__Chloroflexi; c__Anaerolineae; o__SBR1031; f__A4b; g__; s__
denovo138594	455	3099	65	149	456	29	1031	113	82	13	132	113	31	10	38	29	139	50	668	199	81	k__Bacteria; p__Actinobacteria; c__Actinobacteria; o__Actinomycetales; f__Microbacteriaceae; g__Leucobacter; s__
denovo138629	1	1	0	7	12	5	5	5	2	20	12	2	0	0	0	1	3	0	0	8	0	k__Bacteria; p__Proteobacteria; c__Alphaproteobacteria; o__Sphingomonadales; f__Sphingomonadaceae; g__Sphingomonas; s__
denovo138882	3	6	2	16	2	1	4	3	12	0	0	20	0	0	0	0	20	1	3	1	0	k__Bacteria; p__Proteobacteria; c__Gammaproteobacteria; o__Xanthomonadales; f__Xanthomonadaceae; g__Dokdonella; s__
denovo138908	73	34	25	17	4	3	19	12	68	1	3	27	6	0	8	0	4	99	22	3	3	k__Bacteria; p__Actinobacteria; c__Thermoleophilia; o__Gaiellales; f__Gaiellaceae; g__; s__
denovo139027	9	1	0	1	2	0	1	8	1	0	2	23	0	0	0	0	0	0	0	0	0	k__Bacteria; p__Proteobacteria; c__Deltaproteobacteria; o__Myxococcales; f__Polyangiaceae; g__; s__
denovo139120	1	3	0	5	59	1	0	0	0	0	0	12	0	16	0	0	0	1	7	1	1	k__Bacteria; p__Proteobacteria; c__Alphaproteobacteria; o__Sphingomonadales; f__Sphingomonadaceae; g__Sphingobium; s__
denovo139178	0	0	0	0	0	0	2	0	0	0	0	2	1	0	0	0	1	4	1	36	0	k__Bacteria; p__Proteobacteria; c__Gammaproteobacteria; o__Pseudomonadales; f__Pseudomonadaceae; g__Pseudomonas
denovo139205	12	3	0	4	15	2	2	4	1	1	0	8	0	0	1	2	0	14	6	19	15	k__Bacteria; p__Proteobacteria; c__Alphaproteobacteria; o__Sphingomonadales; f__Sphingomonadaceae; g__Sphingomonas; s__
denovo139336	5	3	29	0	0	1	0	2	69	1	1	0	0	0	0	0	0	0	2	0	0	k__Bacteria; p__Acidobacteria; c__[Chloracidobacteria]; o__RB41; f__Ellin6075; g__; s__
denovo139363	6	0	1	3	1	0	1	0	0	1	2	3	0	0	1	0	0	1	28	1	7	k__Bacteria; p__Proteobacteria; c__Gammaproteobacteria; o__Pseudomonadales; f__Pseudomonadaceae; g__Pseudomonas; s__
denovo139573	1	47	0	4	1	0	35	0	0	0	0	0	0	0	0	0	0	24	6	2	0	k__Bacteria; p__Bacteroidetes; c__Sphingobacteriia; o__Sphingobacteriales; f__Sphingobacteriaceae; g__Sphingobacterium; s__mizutaii
denovo139665	8	7	2	17	9	1	8	6	10	0	8	0	0	0	0	0	0	2	6	23	2	k__Bacteria; p__Planctomycetes; c__Phycisphaerae; o__WD2101; f__; g__; s__
denovo139712	4	20	4	24	6	2	10	3	31	0	17	0	2	0	0	0	0	1	26	8	2	k__Bacteria; p__Proteobacteria; c__Gammaproteobacteria; o__Enterobacteriales; f__Enterobacteriaceae; g__; s__
denovo139850	74	1	1	6	0	0	0	7	3	5	7	0	0	0	0	0	0	0	0	0	0	k__Bacteria; p__Chloroflexi; c__Anaerolineae; o__H39; f__; g__; s__
denovo139959	6	4	30	8	2	2	1	6	18	1	6	26	13	0	4	0	0	0	73	0	2	k__Bacteria; p__Proteobacteria; c__Deltaproteobacteria; o__Myxococcales; f__; g__; s__
denovo140034	8	6	1	7	13	2	3	6	2	0	5	0	0	0	0	0	0	0	6	2	0	k__Bacteria; p__Actinobacteria; c__Actinobacteria; o__Actinomycetales; f__Microbacteriaceae
denovo140213	22	6	1	14	4	2	9	21	3	2	14	0	0	1	5	0	0	1	1	8	0	k__Bacteria; p__Actinobacteria; c__Actinobacteria; o__Actinomycetales; f__Promicromonosporaceae
denovo140277	1809	492	99	406	1084	269	2510	519	1725	204	178	1663	1956	7	232	9	3496	905	469	7008	34	k__Bacteria; p__Actinobacteria; c__Actinobacteria; o__Actinomycetales; f__Nocardioidaceae; g__; s__
denovo140355	16	20	0	21	10	6	7	15	9	22	4	6	2	1	0	0	6	3	10	36	0	k__Bacteria; p__Bacteroidetes; c__[Saprospirae]; o__[Saprospirales]; f__Chitinophagaceae; g__Niabella; s__
denovo140436	6	5	0	6	7	2	2	6	5	2	3	0	3	0	0	0	5	0	3	10	0	k__Bacteria; p__Bacteroidetes; c__[Saprospirae]; o__[Saprospirales]; f__Chitinophagaceae; g__Niabella; s__
denovo140660	8	4	0	0	1	12	3	0	0	1	70	0	0	0	31	0	0	1	0	0	0	k__Bacteria; p__Actinobacteria; c__Actinobacteria; o__Actinomycetales; f__Dermabacteraceae; g__; s__
denovo140770	93	41	11	100	29	1	25	48	18	1	73	0	1	1	6	4	56	1	211	72	21	k__Bacteria; p__Proteobacteria; c__Gammaproteobacteria; o__Xanthomonadales; f__Xanthomonadaceae; g__; s__
denovo140929	4	2	0	3	1	1	0	2	2	0	3	6	8	1	1	0	2	3	29	33	5	k__Bacteria; p__Proteobacteria; c__Gammaproteobacteria; o__Enterobacteriales; f__Enterobacteriaceae; g__; s__
denovo141085	7	3	1	10	11	7	1	8	2	3	5	12	1	0	0	1	7	0	3	20	0	k__Bacteria; p__Proteobacteria; c__Alphaproteobacteria; o__Rhizobiales; f__Methylobacteriaceae; g__Methylobacterium; s__
denovo141110	8	6	1	11	2	0	4	3	6	0	5	1	2	0	1	0	0	6	57	2	9	k__Bacteria; p__Proteobacteria; c__Gammaproteobacteria; o__Pseudomonadales; f__Pseudomonadaceae; g__Pseudomonas; s__
denovo141148	4	4	1	3	3	3	4	2	4	2	3	2	0	0	0	0	2	2	4	6	1	k__Bacteria; p__Proteobacteria; c__Alphaproteobacteria; o__Rhizobiales; f__; g__; s__
denovo141182	1	0	2	1	0	0	1	1	0	0	3	0	0	0	0	0	33	0	3	0	0	k__Bacteria; p__Proteobacteria; c__Alphaproteobacteria; o__Rhodospirillales; f__; g__; s__
denovo141220	10	15	34	128	9	0	7	23	42	0	9	0	0	0	0	0	0	8	11	7	14	k__Bacteria; p__Planctomycetes; c__Planctomycetia; o__Gemmatales; f__Gemmataceae; g__Gemmata; s__
denovo141245	266	369	8	233	806	26	142	113	79	11	33	0	0	0	44	0	1	7	646	53	7	k__Bacteria; p__Bacteroidetes; c__Sphingobacteriia; o__Sphingobacteriales; f__Sphingobacteriaceae; g__Sphingobacterium; s__
denovo141291	7	6	0	8	13	1	8	6	26	6	12	0	0	0	0	0	2	0	19	4	5	k__Bacteria; p__Proteobacteria; c__Gammaproteobacteria; o__Enterobacteriales; f__Enterobacteriaceae; g__; s__
denovo141306	2	6	0	0	2	1	3	1	0	1	7	0	0	0	0	0	0	6	9	14	1	k__Bacteria; p__Proteobacteria; c__Gammaproteobacteria; o__Enterobacteriales; f__Enterobacteriaceae; g__; s__
denovo141444	133	8	1	65	7	1	9	10	61	1	5	13	0	0	0	0	0	0	19	0	1	k__Bacteria; p__Bacteroidetes; c__Cytophagia; o__Cytophagales; f__Cytophagaceae; g__; s__
denovo141828	16	0	0	5	2	0	0	10	5	2	5	21	0	0	0	0	0	7	1	0	0	k__Bacteria; p__Planctomycetes; c__Planctomycetia; o__Gemmatales; f__Gemmataceae; g__; s__
denovo141980	48	5	8	5	0	2	0	62	31	2	20	0	4	0	0	0	1	0	0	0	0	k__Bacteria; p__Acidobacteria; c__Acidobacteria-6; o__iii1-15; f__; g__; s__
denovo142015	74	18	0	36	53	10	7	35	7	5	19	4	2	1	15	3	11	7	39	18	2	k__Bacteria; p__Proteobacteria; c__Alphaproteobacteria; o__Rhizobiales; f__Rhizobiaceae; g__Agrobacterium; s__
denovo142061	5	8	0	22	7	5	6	3	0	0	1	0	0	0	0	0	0	0	6	0	0	k__Bacteria; p__Verrucomicrobia; c__Verrucomicrobiae; o__Verrucomicrobiales; f__Verrucomicrobiaceae; g__; s__
denovo142062	1	1	0	0	1	1	0	0	1	0	0	2	4	1	1	0	0	4	2	21	4	k__Bacteria; p__Proteobacteria; c__Gammaproteobacteria; o__Enterobacteriales; f__Enterobacteriaceae; g__; s__
denovo142243	13	13	1	1	0	0	3	1	2	0	0	8	0	0	5	0	0	6	13	13	8	k__Bacteria; p__Acidobacteria; c__Acidobacteria-6; o__iii1-15; f__; g__; s__
denovo142400	11	7	44	0	0	0	1	0	53	0	0	0	0	0	0	0	0	0	0	0	0	k__Bacteria; p__Chloroflexi; c__Anaerolineae; o__GCA004; f__; g__; s__
denovo142633	3	11	0	2	0	1	13	0	0	0	0	2	2	0	1	0	0	12	59	4	0	k__Bacteria; p__Proteobacteria; c__Gammaproteobacteria; o__Pseudomonadales; f__Moraxellaceae; g__Acinetobacter; s__
denovo142918	65	15	0	9	4	0	4	4	1	1	5	0	12	0	1	0	33	221	1696	217	66	k__Bacteria; p__Proteobacteria; c__Gammaproteobacteria; o__Xanthomonadales; f__Xanthomonadaceae; g__Stenotrophomonas; s__acidaminiphila
denovo142973	10	4	0	4	5	1	4	2	2	1	0	2	3	0	0	0	2	0	4	16	0	k__Bacteria; p__Bacteroidetes; c__[Saprospirae]; o__[Saprospirales]; f__Chitinophagaceae; g__Niabella; s__
denovo143015	26	15	1	11	0	0	4	0	0	0	2	22	198	77	14	0	6	21	61	13	2	k__Bacteria; p__Proteobacteria; c__Gammaproteobacteria; o__Pseudomonadales; f__Moraxellaceae; g__Acinetobacter; s__
denovo143189	17	4	9	5	2	0	0	4	5	1	4	4	0	0	0	0	0	0	1	0	0	k__Bacteria; p__Acidobacteria; c__Acidobacteria-6; o__iii1-15; f__; g__; s__
denovo143242	17	2	2	3	10	0	0	0	5	2	1	0	0	0	0	0	0	0	2	1	0	k__Bacteria; p__Actinobacteria; c__Actinobacteria; o__Actinomycetales; f__; g__; s__
denovo143262	1	0	0	9	0	0	1	1	2	0	3	0	0	0	0	0	0	3	8	32	1	k__Bacteria; p__Proteobacteria; c__Alphaproteobacteria; o__Rhizobiales; f__Rhizobiaceae; g__Kaistia; s__
denovo143393	26	8	1	8	27	2	3	4	1	1	3	0	0	2	1	0	0	0	7	6	1	k__Bacteria; p__Proteobacteria; c__Alphaproteobacteria; o__Rhizobiales; f__Hyphomicrobiaceae; g__Devosia; s__
denovo143403	2	5	0	2	1	0	0	0	0	0	0	8	2	1	1	0	2	2	12	19	4	k__Bacteria; p__Proteobacteria; c__Gammaproteobacteria; o__Enterobacteriales; f__Enterobacteriaceae
denovo143527	0	0	0	0	0	0	0	0	1	0	0	0	11	13	37	5	172	0	1	0	0	k__Bacteria; p__Proteobacteria; c__Gammaproteobacteria; o__Oceanospirillales; f__Halomonadaceae; g__Halomonas; s__
denovo143558	128	43	0	23	0	1	3	9	44	2	4	0	0	0	7	0	0	0	10	1	0	k__Bacteria; p__Proteobacteria; c__Gammaproteobacteria; o__Alteromonadales; f__OM60; g__; s__
denovo143576	0	0	0	0	0	0	0	0	0	0	0	21	25	18	43	2	50	3	1	0	0	k__Bacteria; p__Proteobacteria; c__Betaproteobacteria; o__Neisseriales; f__Neisseriaceae; g__Chromobacterium; s__
denovo143724	48	33	0	41	55	13	17	35	5	11	35	11	1	0	46	2	11	2	78	12	10	k__Bacteria; p__Proteobacteria; c__Alphaproteobacteria; o__Rhizobiales; f__Rhizobiaceae; g__Agrobacterium; s__
denovo143801	0	0	0	26	103	6	0	0	3	5	2	1	0	0	0	1	0	2	10	17	0	k__Bacteria; p__Bacteroidetes; c__Sphingobacteriia; o__Sphingobacteriales; f__Sphingobacteriaceae; g__Sphingobacterium; s__
denovo143810	2	16	2	14	1	1	2	2	3	0	0	0	0	0	0	0	0	0	4	0	0	k__Bacteria; p__Bacteroidetes; c__[Saprospirae]; o__[Saprospirales]; f__; g__; s__
denovo143881	5	3	0	4	3	1	5	1	2	4	0	3	1	1	0	0	4	3	5	17	1	k__Bacteria; p__Bacteroidetes; c__[Saprospirae]; o__[Saprospirales]; f__Chitinophagaceae; g__Niabella; s__
denovo143936	1	2	3	1	4	2	3	1	11	1	1	0	4	0	2	0	9	1	1	2	0	k__Bacteria; p__Chloroflexi; c__Chloroflexi; o__Herpetosiphonales; f__; g__; s__
denovo144038	9	4	0	5	5	2	4	4	1	7	0	2	0	0	0	0	0	2	6	1	0	k__Bacteria; p__Bacteroidetes; c__[Saprospirae]; o__[Saprospirales]; f__Chitinophagaceae; g__Niabella; s__
denovo144072	7	6	1	4	8	1	3	3	4	0	2	8	7	1	3	0	4	4	32	41	6	k__Bacteria; p__Proteobacteria; c__Gammaproteobacteria; o__Enterobacteriales; f__Enterobacteriaceae; g__; s__
denovo144203	9	2	0	76	10	2	2	1	2	1	4	10	0	0	0	0	0	1	6	5	3	k__Bacteria; p__Proteobacteria; c__Alphaproteobacteria; o__Sphingomonadales; f__Sphingomonadaceae; g__Novosphingobium; s__
denovo144317	4	11	0	1	2	0	1	2	1	1	0	3	4	0	0	0	1	2	15	9	2	k__Bacteria; p__Proteobacteria; c__Gammaproteobacteria; o__Enterobacteriales; f__Enterobacteriaceae
denovo144383	74	0	0	7	0	4	1	0	3	1	2	0	0	0	0	0	0	1	0	0	0	k__Bacteria; p__Firmicutes; c__Clostridia; o__Clostridiales; f__Clostridiaceae; g__Clostridium; s__perfringens
denovo144551	3	1	0	22	14	0	0	1	0	0	0	0	0	0	0	0	0	0	1	0	5	k__Bacteria; p__Bacteroidetes; c__Flavobacteriia; o__Flavobacteriales; f__[Weeksellaceae]; g__Chryseobacterium; s__
denovo144601	17	21	0	13	1	0	6	1	6	0	3	0	0	0	0	0	0	0	2	0	0	k__Bacteria; p__Planctomycetes; c__Planctomycetia; o__Pirellulales; f__Pirellulaceae; g__; s__
denovo144694	0	0	0	1	5	2	0	2	0	2	1	7	0	0	0	0	5	2	1	41	0	k__Bacteria; p__Actinobacteria; c__Actinobacteria; o__Actinomycetales; f__Nocardioidaceae; g__; s__
denovo144701	15	10	0	5	1	0	3	0	1	3	0	0	2	3	1	0	8	0	6	38	0	k__Bacteria; p__Bacteroidetes; c__[Saprospirae]; o__[Saprospirales]; f__Chitinophagaceae; g__Niabella; s__
denovo144838	11	4	2	11	9	1	2	2	1	2	0	0	0	0	0	0	9	1	9	22	0	k__Bacteria; p__Proteobacteria; c__Gammaproteobacteria; o__Xanthomonadales; f__Xanthomonadaceae; g__Lysobacter; s__brunescens
denovo144894	4	2	0	3	1	2	6	2	7	0	1	10	1	0	0	0	0	0	0	7	0	k__Bacteria; p__Actinobacteria; c__Actinobacteria; o__Actinomycetales; f__Intrasporangiaceae
denovo145199	5	7	0	4	4	1	2	1	1	2	1	2	1	0	1	0	0	39	17	20	0	k__Bacteria; p__Actinobacteria; c__Actinobacteria; o__Actinomycetales; f__Nocardioidaceae; g__; s__
denovo145363	9	5	0	1	5	2	2	13	4	0	1	24	0	0	0	0	1	2	6	0	1	k__Bacteria; p__Proteobacteria; c__Deltaproteobacteria; o__Bdellovibrionales; f__Bdellovibrionaceae; g__Bdellovibrio; s__
denovo145402	31	8	2	27	8	11	21	16	24	17	8	0	15	4	2	0	2	3	4	30	1	k__Bacteria; p__Actinobacteria; c__Actinobacteria; o__Actinomycetales; f__Ruaniaceae
denovo145541	29	0	1	15	0	0	0	5	2	0	1	11	0	0	0	0	0	0	1	0	0	k__Bacteria; p__Proteobacteria; c__Betaproteobacteria; o__MND1; f__; g__; s__
denovo145711	196	100	7	86	43	4	57	39	6	6	19	133	36	0	3	1	65	20	83	67	14	k__Bacteria; p__Proteobacteria; c__Alphaproteobacteria; o__Sphingomonadales; f__Sphingomonadaceae; g__Sphingopyxis; s__
denovo145769	168	6	0	29	4	8	4	39	2	2	29	5	0	0	0	0	0	0	7	1	0	k__Bacteria; p__Proteobacteria; c__Alphaproteobacteria; o__Rhizobiales; f__Hyphomicrobiaceae; g__Hyphomicrobium; s__
denovo145777	98	220	26	120	69	30	38	95	61	20	111	224	72	22	38	7	59	133	793	3202	139	k__Bacteria; p__Proteobacteria; c__Gammaproteobacteria; o__Enterobacteriales; f__Enterobacteriaceae
denovo145895	4	22	0	3	17	4	53	0	0	1	19	2	4	1	0	0	10	326	32	11	23	k__Bacteria; p__Proteobacteria; c__Gammaproteobacteria; o__Xanthomonadales; f__Xanthomonadaceae; g__Stenotrophomonas; s__
denovo145916	46	3	0	4	0	0	0	2	3	1	2	0	0	0	0	0	1	0	0	0	0	k__Bacteria; p__Proteobacteria; c__Betaproteobacteria; o__; f__; g__; s__
denovo146020	19	3	5	6	6	2	5	15	8	5	14	2	0	0	0	0	0	0	15	2	0	k__Bacteria; p__Acidobacteria; c__Acidobacteria-6; o__iii1-15; f__; g__; s__
denovo146093	73	5	0	40	276	6	8	18	235	8	8	191	55	0	11	1	156	64	240	1034	11	k__Bacteria; p__Actinobacteria; c__Actinobacteria; o__Actinomycetales; f__Nakamurellaceae; g__; s__
denovo146095	21	1	0	2	0	0	0	1	19	0	0	0	0	0	0	0	0	0	0	0	0	k__Bacteria; p__Proteobacteria; c__Deltaproteobacteria; o__NB1-j; f__JTB38; g__; s__
denovo146387	11	3	2	15	51	2	3	18	15	3	14	1	14	0	22	6	188	12	5	67	7	k__Bacteria; p__Bacteroidetes; c__Cytophagia; o__Cytophagales; f__Cytophagaceae; g__Hymenobacter; s__
denovo146480	6	4	0	4	5	1	5	1	2	5	0	4	0	0	0	0	1	0	2	11	0	k__Bacteria; p__Bacteroidetes; c__[Saprospirae]; o__[Saprospirales]; f__Chitinophagaceae; g__Niabella; s__
denovo146618	25	11	0	14	3	0	6	6	1	0	4	5	2	0	0	0	0	0	0	0	0	k__Bacteria; p__Proteobacteria; c__Alphaproteobacteria; o__Rhizobiales; f__; g__; s__
denovo146718	1	0	1	3	0	0	1	1	0	0	0	0	0	0	0	0	0	0	5	35	0	k__Bacteria; p__Proteobacteria; c__Gammaproteobacteria; o__Enterobacteriales; f__Enterobacteriaceae; g__; s__
denovo146815	80	134	6	81	15	27	191	33	75	95	8	14	41	8	6	0	2	9	28	74	3	k__Bacteria; p__Actinobacteria; c__Actinobacteria; o__Actinomycetales; f__; g__; s__
denovo146912	15	13	1	9	5	2	6	13	10	1	14	24	16	3	1	1	8	4	72	113	13	k__Bacteria; p__Proteobacteria; c__Gammaproteobacteria; o__Enterobacteriales; f__Enterobacteriaceae
denovo146990	26	10	2	19	62	6	4	5	6	2	39	5	5	0	0	0	5	4	26	0	8	k__Bacteria; p__Proteobacteria; c__Gammaproteobacteria; o__Xanthomonadales; f__Xanthomonadaceae; g__Stenotrophomonas; s__
denovo147028	28	17	15	44	2	0	2	3	24	0	11	18	0	0	0	0	0	20	26	40	3	k__Bacteria; p__Verrucomicrobia; c__[Spartobacteria]; o__[Chthoniobacterales]; f__[Chthoniobacteraceae]; g__Chthoniobacter; s__
denovo147082	34	3	13	13	5	1	3	9	21	3	8	12	2	0	0	0	1	2	4	17	1	k__Bacteria; p__Proteobacteria; c__Alphaproteobacteria; o__Rhizobiales; f__Hyphomicrobiaceae; g__Rhodoplanes; s__
denovo147368	24	9	60	48	6	3	1	3	74	1	3	28	0	0	0	0	0	12	27	3	3	k__Bacteria; p__Verrucomicrobia; c__[Spartobacteria]; o__[Chthoniobacterales]; f__[Chthoniobacteraceae]; g__Candidatus Xiphinematobacter; s__
denovo147473	33	19	2	29	38	10	17	14	6	7	5	3	1	1	1	0	18	3	17	68	2	k__Bacteria; p__Proteobacteria; c__Gammaproteobacteria; o__Xanthomonadales; f__Xanthomonadaceae; g__Lysobacter; s__brunescens
denovo147522	13	2	1	1	1	2	9	2	4	0	5	161	1	0	0	3	16	27	7	44	1	k__Bacteria; p__Actinobacteria; c__Actinobacteria; o__Actinomycetales; f__Intrasporangiaceae; g__; s__
denovo147530	24	1	0	11	16	1	1	15	2	2	3	0	0	0	2	0	1	0	1	0	0	k__Bacteria; p__Actinobacteria; c__Actinobacteria; o__Actinomycetales; f__Mycobacteriaceae; g__Mycobacterium; s__
denovo147745	16	179	0	35	6	2	66	5	4	0	2	27	54	0	0	0	2	0	11	10	2	k__Bacteria; p__Bacteroidetes; c__[Saprospirae]; o__[Saprospirales]; f__Chitinophagaceae; g__; s__
denovo147899	13	8	0	4	9	2	3	1	1	0	0	0	0	0	2	0	0	0	1	2	0	k__Bacteria; p__Proteobacteria; c__Alphaproteobacteria; o__Rhizobiales; f__Hyphomicrobiaceae; g__Devosia; s__
denovo147913	10	10	1	2	4	3	3	2	1	2	1	2	3	1	0	0	6	3	5	35	0	k__Bacteria; p__Bacteroidetes; c__[Saprospirae]; o__[Saprospirales]; f__Chitinophagaceae; g__Niabella; s__
denovo148255	2	4	0	8	5	4	3	5	1	13	1	0	3	0	1	0	4	0	3	7	0	k__Bacteria; p__Bacteroidetes; c__[Saprospirae]; o__[Saprospirales]; f__Chitinophagaceae; g__Niabella; s__
denovo148459	0	0	0	1	3	0	0	1	3	1	0	5	1	0	0	0	2	6	3	21	0	k__Bacteria; p__Actinobacteria; c__Actinobacteria; o__Actinomycetales; f__Nakamurellaceae; g__; s__
denovo148538	28	3	0	2	4	0	0	5	0	0	2	53	0	0	0	0	0	0	8	9	0	k__Bacteria; p__Actinobacteria; c__Actinobacteria; o__Actinomycetales; f__Pseudonocardiaceae; g__Pseudonocardia; s__
denovo148826	4	4	5	46	3	0	0	5	1	0	2	0	0	0	0	0	0	0	3	0	2	k__Bacteria; p__Verrucomicrobia; c__Opitutae; o__Opitutales; f__Opitutaceae; g__Opitutus; s__
denovo149015	0	0	0	0	0	0	0	0	0	0	0	2	1	5	4	2	28	0	0	4	0	k__Bacteria; p__Proteobacteria; c__Gammaproteobacteria; o__Pseudomonadales; f__Pseudomonadaceae; g__Pseudomonas
denovo149190	3	1	0	1	0	0	2	2	1	0	2	9	4	1	1	0	3	1	14	5	1	k__Bacteria; p__Proteobacteria; c__Gammaproteobacteria; o__Enterobacteriales; f__Enterobacteriaceae; g__; s__
denovo149449	19	0	0	1	1	0	0	2	1	0	3	0	0	0	0	0	4	13	0	0	0	k__Bacteria; p__Bacteroidetes; c__[Saprospirae]; o__[Saprospirales]; f__Chitinophagaceae; g__Flavisolibacter; s__
denovo149644	1	1	0	0	6	1	0	1	0	0	16	0	0	1	0	0	0	0	21	12	0	k__Bacteria; p__Proteobacteria; c__Gammaproteobacteria; o__Enterobacteriales; f__Enterobacteriaceae; g__; s__
denovo149697	7	1	1	6	6	0	8	8	2	13	0	1	3	0	0	1	14	1	2	45	0	k__Bacteria; p__Proteobacteria; c__Betaproteobacteria; o__Burkholderiales; f__Comamonadaceae; g__Hylemonella; s__
denovo149750	23	23	1	8	8	4	10	6	1	11	1	5	1	2	0	0	10	11	14	43	2	k__Bacteria; p__Bacteroidetes; c__[Saprospirae]; o__[Saprospirales]; f__Chitinophagaceae; g__Niabella; s__
denovo149799	7	5	0	2	3	1	4	0	0	2	0	5	4	2	0	0	7	4	7	16	0	k__Bacteria; p__Bacteroidetes; c__[Saprospirae]; o__[Saprospirales]; f__Chitinophagaceae; g__Niabella; s__
denovo149889	2	0	0	0	0	0	0	124	1	3	15	1	3	2	2	0	0	0	1	2	0	k__Bacteria; p__Proteobacteria; c__Gammaproteobacteria; o__Enterobacteriales; f__Enterobacteriaceae; g__Yersinia; s__
denovo149958	0	0	0	0	0	0	0	0	0	0	0	0	3	5	0	1	0	3	8	25	0	k__Bacteria; p__Proteobacteria; c__Gammaproteobacteria; o__Xanthomonadales; f__Xanthomonadaceae; g__Lysobacter; s__
denovo149984	3	3	0	0	2	0	3	0	2	5	2	3	2	2	0	0	7	1	4	7	0	k__Bacteria; p__Bacteroidetes; c__[Saprospirae]; o__[Saprospirales]; f__Chitinophagaceae; g__Niabella; s__
denovo150074	0	4	0	12	8	0	1	1	3	0	1	0	1	0	0	0	12	3	62	2	8	k__Bacteria; p__Bacteroidetes; c__Flavobacteriia; o__Flavobacteriales; f__[Weeksellaceae]; g__Chryseobacterium; s__
denovo150173	2	0	1	6	3	0	0	24	0	0	12	0	0	0	3	0	1	3	424	6	0	k__Bacteria; p__Bacteroidetes; c__Flavobacteriia; o__Flavobacteriales; f__Flavobacteriaceae; g__Flavobacterium; s__
denovo150265	21	44	0	19	9	1	41	3	1	0	2	8	2	0	0	0	0	20	62	14	3	k__Bacteria; p__Bacteroidetes; c__Sphingobacteriia; o__Sphingobacteriales; f__Sphingobacteriaceae; g__Sphingobacterium; s__multivorum
denovo150390	7	3	4	14	4	1	0	1	1	1	2	1	0	0	0	0	0	1	17	9	0	k__Bacteria; p__Proteobacteria; c__Gammaproteobacteria; o__Xanthomonadales; f__Xanthomonadaceae; g__; s__
denovo150429	11	23	0	22	22	7	9	49	5	39	2	5	0	0	0	0	1	1	9	10	0	k__Bacteria; p__Proteobacteria; c__Betaproteobacteria; o__Burkholderiales; f__Comamonadaceae; g__Hylemonella; s__
denovo150473	74	51	0	62	102	34	34	26	25	6	40	26	0	1	17	6	0	5	53	32	20	k__Bacteria; p__Proteobacteria; c__Alphaproteobacteria; o__Rhizobiales; f__Rhizobiaceae; g__Agrobacterium; s__
denovo150586	6	22	0	7	2	0	7	8	1	0	3	13	0	0	0	0	0	4	3	0	0	k__Bacteria; p__Chloroflexi; c__Ellin6529; o__; f__; g__; s__
denovo150778	8	4	0	7	5	1	5	0	0	1	0	1	0	0	0	0	6	1	2	15	0	k__Bacteria; p__Proteobacteria; c__Gammaproteobacteria; o__Xanthomonadales; f__Xanthomonadaceae; g__Lysobacter; s__brunescens
denovo150788	22	3	3	7	3	0	0	11	2	0	5	4	0	0	0	0	6	2	6	3	1	k__Bacteria; p__Proteobacteria; c__Alphaproteobacteria; o__Rhizobiales; f__Hyphomicrobiaceae; g__Pedomicrobium; s__
denovo150883	5	6	0	66	4	2	4	1	0	0	2	2	0	0	0	3	0	1	0	5026	0	k__Bacteria; p__Firmicutes; c__Clostridia; o__Clostridiales; f__Clostridiaceae; g__Clostridium; s__perfringens
denovo151076	12	6	2	17	13	3	6	4	6	0	6	10	2	1	1	2	4	0	67	14	0	k__Bacteria; p__Proteobacteria; c__Gammaproteobacteria; o__Pseudomonadales; f__Pseudomonadaceae; g__; s__
denovo151108	0	0	0	0	16	1	0	3	1	0	2	2	1	0	1	0	15	10	16	24	7	k__Bacteria; p__Proteobacteria; c__Alphaproteobacteria; o__Rhizobiales; f__Methylobacteriaceae; g__; s__
denovo151142	0	0	0	0	1	0	0	0	0	0	0	2	101	96	183	47	560	1	1	4	0	k__Bacteria; p__Proteobacteria; c__Gammaproteobacteria; o__Oceanospirillales; f__Halomonadaceae; g__Halomonas; s__
denovo151154	4	4	1	0	9	1	1	3	3	0	27	5	2	1	1	0	5	1	35	26	7	k__Bacteria; p__Proteobacteria; c__Gammaproteobacteria; o__Enterobacteriales; f__Enterobacteriaceae; g__; s__
denovo151250	2	1	0	2	5	0	0	2	0	0	1	1	3	2	1	0	3	0	19	11	0	k__Bacteria; p__Proteobacteria; c__Gammaproteobacteria; o__Enterobacteriales; f__Enterobacteriaceae; g__; s__
denovo151464	1	71	0	4	6	3	25	0	1	0	1	0	0	0	0	0	0	40	27	23	3	k__Bacteria; p__Proteobacteria; c__Gammaproteobacteria; o__Pseudomonadales; f__Moraxellaceae; g__Acinetobacter; s__
denovo151526	8	6	0	16	19	4	8	2	1	5	7	5	4	0	11	4	55	3	7	6	6	k__Bacteria; p__Proteobacteria; c__Alphaproteobacteria; o__Rhizobiales; f__Rhizobiaceae; g__; s__
denovo151655	4	4	60	2	0	0	0	0	56	0	1	0	0	0	0	0	0	3	11	2	0	k__Bacteria; p__Acidobacteria; c__Acidobacteria-6; o__iii1-15; f__; g__; s__
denovo151693	43	6	2	4	1	0	2	11	1	1	8	0	0	0	0	0	0	0	0	1	0	k__Bacteria; p__Chloroflexi; c__S085; o__; f__; g__; s__
denovo151756	0	0	0	0	0	0	0	0	0	0	0	0	0	10	0	8	20	7	3	19	0	k__Bacteria; p__Proteobacteria; c__Gammaproteobacteria; o__Pseudomonadales; f__Pseudomonadaceae; g__Pseudomonas; s__
denovo151835	0	0	0	0	0	0	0	0	0	0	0	1	1	5	9	0	45	2	0	9	0	k__Bacteria; p__Proteobacteria; c__Gammaproteobacteria; o__Pseudomonadales; f__Pseudomonadaceae; g__Pseudomonas; s__
denovo151944	26	20	66	4	0	3	14	7	56	0	22	0	2	0	0	0	0	5	5	23	0	k__Bacteria; p__Chloroflexi; c__Ellin6529; o__; f__; g__; s__
denovo152286	1	2	0	0	1	0	0	4	1	0	0	0	0	0	0	1	39	0	3	0	3	k__Bacteria; p__Bacteroidetes; c__[Saprospirae]; o__[Saprospirales]; f__Chitinophagaceae; g__; s__
denovo152411	1	3	1	7	3	0	0	0	2	0	0	51	16	3	99	186	79	34	44	21	45	k__Bacteria; p__Firmicutes; c__Bacilli; o__Bacillales; f__Bacillaceae; g__Bacillus; s__flexus
denovo152415	48	1	0	5	1	0	0	0	7	0	0	0	0	0	0	0	0	0	0	0	0	k__Bacteria; p__Acidobacteria; c__Solibacteres; o__Solibacterales; f__; g__; s__
denovo152426	4	10	0	7	15	7	5	1	0	8	3	0	0	0	0	0	0	0	5	1	0	k__Bacteria; p__Bacteroidetes; c__[Saprospirae]; o__[Saprospirales]; f__Chitinophagaceae; g__; s__
denovo152614	4	8	0	2	6	3	7	4	0	1	25	3	1	0	0	1	0	0	9	7	1	k__Bacteria; p__Proteobacteria; c__Gammaproteobacteria; o__Enterobacteriales; f__Enterobacteriaceae; g__; s__
denovo152626	267	104	118	101	4	4	18	73	28	11	38	0	0	0	2	0	0	8	3	3	2	k__Bacteria; p__Planctomycetes; c__Planctomycetia; o__Pirellulales; f__Pirellulaceae; g__A17; s__
denovo152677	14	2	24	0	0	0	0	2	29	0	4	0	0	0	1	0	0	2	0	3	0	k__Bacteria; p__Acidobacteria; c__[Chloracidobacteria]; o__PK29; f__; g__; s__
denovo153150	4	16	0	2	5	0	4	6	2	3	1	0	0	0	0	0	0	0	4	0	1	k__Bacteria; p__Proteobacteria; c__Alphaproteobacteria; o__Rhodobacterales; f__Rhodobacteraceae; g__; s__
denovo153184	6	3	0	14	28	2	5	3	5	0	3	0	0	0	0	0	0	0	1	1	1	k__Bacteria; p__Proteobacteria; c__Alphaproteobacteria; o__Rhizobiales; f__; g__; s__
denovo153245	11	3	0	16	6	1	0	7	12	0	1	0	0	0	4	0	0	0	7	48	0	k__Bacteria; p__Bacteroidetes; c__[Saprospirae]; o__[Saprospirales]; f__Chitinophagaceae; g__; s__
denovo153320	39	27	0	0	0	5	14	0	8	0	6	0	2	0	0	0	0	2	20	2	3	k__Bacteria; p__Proteobacteria; c__Gammaproteobacteria; o__Pseudomonadales; f__Moraxellaceae; g__Acinetobacter; s__
denovo153328	6	4	9	0	1	1	1	1	17	1	3	0	0	0	0	0	0	0	0	0	0	k__Bacteria; p__Acidobacteria; c__S035; o__; f__; g__; s__
denovo153476	5	12	0	6	3	3	14	3	2	1	1	0	0	0	0	0	1	4	5	4	0	k__Bacteria; p__Proteobacteria; c__Gammaproteobacteria; o__Pseudomonadales; f__Pseudomonadaceae; g__; s__
denovo153580	7	10	0	12	5	4	6	21	4	19	1	2	1	0	0	0	0	1	1	3	0	k__Bacteria; p__Bacteroidetes; c__[Saprospirae]; o__[Saprospirales]; f__Chitinophagaceae; g__Niabella; s__
denovo153783	6	6	3	1	1	1	2	0	7	0	1	4	5	0	3	0	11	0	15	18	2	k__Bacteria; p__Proteobacteria; c__Betaproteobacteria; o__Burkholderiales; f__Comamonadaceae; g__Delftia; s__
denovo154019	70	2	0	0	4	0	3	11	3	0	3	0	0	0	0	0	0	0	0	0	0	k__Bacteria; p__Acidobacteria; c__Acidobacteria-5; o__; f__; g__; s__
denovo154032	17	0	0	14	1	2	0	7	0	1	4	4	0	0	2	1	0	0	0	1	0	k__Bacteria; p__Planctomycetes; c__Planctomycetia; o__Planctomycetales; f__Planctomycetaceae; g__Planctomyces; s__
denovo154033	15	6	1	15	4	4	3	3	10	9	3	2	0	0	0	0	1	2	2	6	0	k__Bacteria; p__Actinobacteria; c__Actinobacteria; o__Actinomycetales; f__Micrococcaceae; g__Kocuria
denovo154061	10	1	2	3	0	0	0	0	4	0	0	4	5	0	0	0	3	1	48	4	0	k__Bacteria; p__Actinobacteria; c__Actinobacteria; o__Actinomycetales; f__Micrococcaceae; g__Arthrobacter; s__
denovo154112	3	1	46	4	1	0	0	0	5	0	4	0	0	0	0	0	0	0	0	0	0	k__Bacteria; p__Planctomycetes; c__Planctomycetia; o__Gemmatales; f__Gemmataceae; g__Gemmata; s__
denovo154781	5	1	0	2	0	0	2	2	0	0	0	1	0	0	0	0	0	1	3	37	2	k__Bacteria; p__Proteobacteria; c__Alphaproteobacteria; o__Rhizobiales; f__Beijerinckiaceae; g__Beijerinckia; s__
denovo154827	17	1	1	1	8	0	1	4	3	0	5	0	5	0	4	0	33	3	11	4	0	k__Bacteria; p__Actinobacteria; c__Actinobacteria; o__Actinomycetales; f__Nocardioidaceae; g__; s__
denovo154835	37	1	18	9	2	0	1	11	22	1	2	19	0	0	1	0	0	1	0	7	0	k__Bacteria; p__Proteobacteria; c__Alphaproteobacteria; o__Rhizobiales; f__; g__; s__
denovo154905	5	0	0	2	8	1	0	2	5	0	0	12	7	0	16	0	216	0	11	38	0	k__Bacteria; p__Proteobacteria; c__Alphaproteobacteria; o__Rhizobiales; f__Methylobacteriaceae; g__Methylobacterium; s__
denovo155054	11	4	1	3	3	6	0	2	5	2	0	1	2	0	0	0	6	0	4	14	0	k__Bacteria; p__Bacteroidetes; c__[Saprospirae]; o__[Saprospirales]; f__Chitinophagaceae; g__Niabella; s__
denovo155244	19	9	0	48	7	0	7	20	12	0	8	0	0	0	0	0	0	0	3	3	0	k__Bacteria; p__Proteobacteria; c__Gammaproteobacteria; o__Xanthomonadales; f__Sinobacteraceae; g__Steroidobacter; s__
denovo155287	3	9	0	3	3	2	3	3	5	3	0	0	0	0	0	0	3	2	1	8	0	k__Bacteria; p__Bacteroidetes; c__[Saprospirae]; o__[Saprospirales]; f__Chitinophagaceae; g__Niabella; s__
denovo155679	14	6	2	16	4	1	0	28	50	0	10	0	0	0	15	0	0	26	21	20	1	k__Bacteria; p__Bacteroidetes; c__[Saprospirae]; o__[Saprospirales]; f__Chitinophagaceae; g__; s__
denovo155906	3	3	0	2	3	2	3	4	3	1	0	1	2	0	0	0	4	1	0	12	1	k__Bacteria; p__Bacteroidetes; c__[Saprospirae]; o__[Saprospirales]; f__Chitinophagaceae; g__Niabella; s__
denovo155931	8	2	0	12	6	5	9	4	7	3	0	0	4	1	0	0	0	0	2	4	1	k__Bacteria; p__Actinobacteria; c__Actinobacteria; o__Actinomycetales; f__Ruaniaceae
denovo155943	5	7	0	4	8	1	1	3	1	4	0	3	1	0	0	0	1	1	4	8	0	k__Bacteria; p__Bacteroidetes; c__[Saprospirae]; o__[Saprospirales]; f__Chitinophagaceae; g__; s__
denovo156239	5	0	0	4	21	0	1	0	1	1	3	1	0	0	7	0	4	2	3	27	7	k__Bacteria; p__Proteobacteria; c__Alphaproteobacteria; o__Sphingomonadales; f__Sphingomonadaceae; g__; s__
denovo156275	43	13	2	52	15	17	38	17	17	23	2	1	14	9	2	0	3	8	8	45	1	k__Bacteria; p__Actinobacteria; c__Actinobacteria; o__Actinomycetales
denovo156321	26	7	0	3	6	0	3	0	2	0	0	2	0	0	17	0	0	5	0	2	0	k__Bacteria; p__Bacteroidetes; c__Sphingobacteriia; o__Sphingobacteriales; f__Sphingobacteriaceae; g__Pedobacter; s__
denovo156372	7	4	0	5	0	1	4	4	1	1	1	0	0	0	0	0	0	1	18	1	1	k__Bacteria; p__Proteobacteria; c__Alphaproteobacteria; o__Rhodobacterales; f__Rhodobacteraceae
denovo156489	17	11	1	9	7	3	10	4	2	10	5	3	5	0	1	0	7	4	15	54	2	k__Bacteria; p__Bacteroidetes; c__[Saprospirae]; o__[Saprospirales]; f__Chitinophagaceae; g__Niabella; s__
denovo156635	9	29	0	0	7	0	26	0	1	0	0	0	0	0	0	0	0	2	12	0	1	k__Bacteria; p__Proteobacteria; c__Gammaproteobacteria; o__Pseudomonadales; f__Moraxellaceae; g__Acinetobacter; s__
denovo156957	4	1	0	6	5	1	1	4	3	1	2	0	0	0	0	0	0	5	2	17	6	k__Bacteria; p__Actinobacteria; c__Acidimicrobiia; o__Acidimicrobiales; f__Iamiaceae; g__Iamia; s__
denovo156973	57	43	0	56	20	43	35	42	24	284	15	8	7	1	1	0	1	8	15	30	2	k__Bacteria; p__Actinobacteria; c__Actinobacteria; o__Actinomycetales
denovo157291	46	4	0	23	38	12	1	4	5	0	19	44	15	0	4	0	4	36	171	7	15	k__Bacteria; p__Bacteroidetes; c__Flavobacteriia; o__Flavobacteriales; f__[Weeksellaceae]; g__Chryseobacterium; s__
denovo157336	9	73	0	83	3	4	4	6	5	0	30	10	5	2	5	0	4	2	91	712	3	k__Bacteria; p__Proteobacteria; c__Gammaproteobacteria; o__Enterobacteriales; f__Enterobacteriaceae; g__; s__
denovo157462	6	13	3	10	20	1	3	13	4	1	3	23	12	5	11	0	5	9	79	48	12	k__Bacteria; p__Proteobacteria; c__Gammaproteobacteria; o__Enterobacteriales; f__Enterobacteriaceae
denovo157692	0	1	0	0	0	0	2	0	0	0	1	0	0	2	0	0	0	61	24	1	3	k__Bacteria; p__Proteobacteria; c__Gammaproteobacteria; o__Pseudomonadales; f__Moraxellaceae; g__Acinetobacter; s__johnsonii
denovo157742	36	6	3	7	1	0	0	10	6	1	3	26	0	4	3	1	9	4	18	49	0	k__Bacteria; p__Proteobacteria; c__Alphaproteobacteria; o__Rhizobiales; f__Hyphomicrobiaceae; g__Rhodoplanes; s__
denovo158027	3	4	0	0	1	0	3	0	1	0	0	0	0	0	0	0	0	2	88	1	2	k__Bacteria; p__Proteobacteria; c__Gammaproteobacteria; o__Pseudomonadales; f__Moraxellaceae; g__Acinetobacter; s__
denovo158033	1	3	0	0	0	3	0	2	3	2	5	0	1	0	0	0	1	13	23	313	0	k__Bacteria; p__Proteobacteria; c__Gammaproteobacteria; o__Enterobacteriales; f__Enterobacteriaceae; g__Citrobacter; s__
denovo158060	1	3	0	9	13	4	0	0	0	4	1	0	1	0	2	1	131	8	75	4	6	k__Bacteria; p__Bacteroidetes; c__Flavobacteriia; o__Flavobacteriales; f__[Weeksellaceae]; g__Chryseobacterium; s__
denovo158659	2	1	2557	0	0	0	0	2	2	0	2	2	0	0	0	0	1	2	7	0	1	k__Bacteria; p__Proteobacteria; c__Gammaproteobacteria; o__Pseudomonadales; f__Pseudomonadaceae; g__; s__
denovo158788	20	0	1	0	2	0	0	4	0	0	2	0	0	0	1	0	1	2	1723	2	0	k__Bacteria; p__Proteobacteria; c__Gammaproteobacteria; o__Pseudomonadales; f__Moraxellaceae; g__Acinetobacter; s__
denovo158932	5	7	0	12	16	2	1	0	6	1	0	0	0	0	0	0	0	1	17	21	1	k__Bacteria; p__Proteobacteria; c__Alphaproteobacteria; o__Sphingomonadales; f__; g__; s__
denovo159024	7	5	1	2	0	2	3	3	8	6	2	0	6	0	0	1	1	0	1	5	0	k__Bacteria; p__Actinobacteria; c__Actinobacteria; o__Actinomycetales; f__Ruaniaceae
denovo159110	15	7	0	7	13	9	7	9	7	2	12	0	0	0	1	0	2	2	73	39	20	k__Bacteria; p__Bacteroidetes; c__Sphingobacteriia; o__Sphingobacteriales; f__Sphingobacteriaceae; g__Pedobacter; s__
denovo159115	5	0	1	0	1	1	2	0	1	0	0	6	1	0	5	1	481	29	5	36	2	k__Bacteria; p__Actinobacteria; c__Actinobacteria; o__Actinomycetales; f__Nocardioidaceae; g__; s__
denovo159165	0	1	0	11	1	2	1	2	2	1	0	1	0	0	0	0	1	2	4	19	1	k__Bacteria; p__Actinobacteria; c__Actinobacteria; o__Actinomycetales; f__; g__; s__
denovo159196	9	4	0	9	3	5	3	5	14	2	0	5	6	2	0	0	0	0	2	6	0	k__Bacteria; p__Actinobacteria; c__Actinobacteria; o__Actinomycetales; f__Ruaniaceae
denovo159229	8	1	0	15	10	1	1	13	4	4	4	0	0	0	0	0	0	0	0	0	0	k__Bacteria; p__Bacteroidetes; c__[Saprospirae]; o__[Saprospirales]; f__Chitinophagaceae; g__; s__
denovo159265	11	16	0	2	1	1	5	0	9	6	2	0	3	0	0	0	0	2	4	0	0	k__Bacteria; p__Proteobacteria; c__Gammaproteobacteria; o__Pseudomonadales; f__Moraxellaceae; g__Acinetobacter; s__rhizosphaerae
denovo159310	14	18	0	9	1	2	5	1	4	3	11	0	0	0	0	0	0	5	18	0	3	k__Bacteria; p__Proteobacteria; c__Gammaproteobacteria; o__Pseudomonadales; f__Pseudomonadaceae
denovo159552	1	1	0	4	5	0	3	0	0	0	0	53	0	0	0	0	0	0	2	0	0	k__Bacteria; p__Bacteroidetes; c__[Saprospirae]; o__[Saprospirales]; f__Chitinophagaceae; g__Chitinophaga
denovo159639	112	5	0	3	0	0	2	4	5	1	3	0	0	0	0	0	0	0	0	0	0	k__Bacteria; p__Proteobacteria; c__Alphaproteobacteria; o__Rhodospirillales; f__Rhodospirillaceae; g__; s__
denovo160006	212	321	5	226	54	21	193	36	75	8	11	128	15	7	13	1	60	15	184	101	36	k__Bacteria; p__Proteobacteria; c__Alphaproteobacteria; o__Caulobacterales; f__Caulobacteraceae; g__; s__
denovo160052	9	18	0	4	3	3	6	4	5	4	0	1	2	0	0	0	1	3	3	17	0	k__Bacteria; p__Bacteroidetes; c__[Saprospirae]; o__[Saprospirales]; f__Chitinophagaceae; g__Niabella; s__
denovo160110	142	108	19	3	143	11	61	3	70	3	39	34	193	24	61	12	40	143	10380	278	143	k__Bacteria; p__Proteobacteria; c__Gammaproteobacteria; o__Pseudomonadales; f__Moraxellaceae; g__Acinetobacter; s__lwoffii
denovo160324	7	2	0	5	6	0	0	5	2	3	5	2	0	0	1	1	25	0	3	7	0	k__Bacteria; p__Actinobacteria; c__Actinobacteria; o__Actinomycetales; f__Pseudonocardiaceae; g__Actinomycetospora; s__
denovo160404	1	3	0	4	3	1	5	3	1	1	0	2	3	2	0	0	0	1	2	14	0	k__Bacteria; p__Bacteroidetes; c__[Saprospirae]; o__[Saprospirales]; f__Chitinophagaceae; g__Niabella; s__
denovo160405	0	14	0	1	4	0	1	1	0	1	0	0	0	0	0	0	0	1	32	0	1	k__Bacteria; p__Planctomycetes; c__Planctomycetia; o__Pirellulales; f__Pirellulaceae; g__; s__
denovo160486	3	10	0	889	2	0	2	1	0	0	0	0	0	0	0	0	0	0	20	1	0	k__Bacteria; p__Proteobacteria; c__Gammaproteobacteria; o__Pseudomonadales; f__Moraxellaceae; g__Acinetobacter; s__
denovo160787	3	0	0	12	0	0	2	14	14	2	1	0	0	0	0	0	0	0	0	0	1	k__Bacteria; p__Bacteroidetes; c__Cytophagia; o__Cytophagales; f__Cytophagaceae; g__; s__
denovo160873	1	24	0	7	0	0	21	1	1	0	0	2	0	0	0	0	0	0	0	1	0	k__Bacteria; p__Proteobacteria; c__Alphaproteobacteria; o__Sphingomonadales; f__Sphingomonadaceae; g__Sphingobium; s__
denovo161028	0	0	0	0	0	0	0	0	0	0	2	7	20	9	67	4	52	0	2	41	0	k__Bacteria; p__Proteobacteria; c__Gammaproteobacteria; o__Oceanospirillales; f__Halomonadaceae; g__Halomonas
denovo161457	0	0	0	1	0	36	0	1	0	16	15	17	0	0	0	0	61	0	1	1303	3	k__Bacteria; p__Firmicutes; c__Clostridia; o__Clostridiales; f__Ruminococcaceae; g__Oscillospira; s__
denovo161534	6	12	0	6	2	0	11	0	2	0	0	2	0	0	0	0	0	13	7	2	0	k__Bacteria; p__Proteobacteria; c__Gammaproteobacteria; o__Pseudomonadales; f__Moraxellaceae; g__Acinetobacter; s__
denovo161588	3	4	0	1	0	0	0	0	2	0	0	1	9	4	0	1	0	3	27	3	0	k__Bacteria; p__Firmicutes; c__Bacilli; o__Bacillales; f__Bacillaceae; g__Bacillus
denovo161638	12	1	1	1	3	1	14	0	9	1	0	9	6	0	3	0	8	11	2	39	0	k__Bacteria; p__Actinobacteria; c__Actinobacteria; o__Actinomycetales; f__Nocardioidaceae; g__; s__
denovo161768	18	2	21	3	0	0	0	1	34	0	1	8	0	0	0	0	0	11	1	2	0	k__Bacteria; p__Bacteroidetes; c__Cytophagia; o__Cytophagales; f__Cytophagaceae; g__; s__
denovo161809	7	8	0	9	0	3	3	11	2	2	3	28	0	0	0	0	0	0	10	1	0	k__Bacteria; p__Actinobacteria; c__Actinobacteria; o__Actinomycetales; f__Pseudonocardiaceae; g__; s__
denovo161827	7	5	0	21	12	1	6	4	9	1	0	0	0	0	0	0	0	8	10	6	1	k__Bacteria; p__Chloroflexi; c__Anaerolineae; o__WCHB1-50; f__; g__; s__
denovo162005	107	32	39	61	1	0	4	5	101	0	0	26	0	0	0	0	0	6	11	0	0	k__Bacteria; p__Bacteroidetes; c__Sphingobacteriia; o__Sphingobacteriales; f__; g__; s__
denovo162073	11	0	1	2	2	0	1	2	10	0	1	0	0	0	0	0	0	0	1	33	0	k__Bacteria; p__Planctomycetes; c__Planctomycetia; o__Gemmatales; f__Gemmataceae; g__Gemmata; s__
denovo162347	235	2	0	20	0	1	0	7	3	1	5	11	0	0	2	0	0	0	0	0	0	k__Bacteria; p__Chloroflexi; c__Anaerolineae; o__SBR1031; f__A4b; g__; s__
denovo162456	348	205	38	194	80	29	70	51	41	41	32	218	0	0	0	0	2	2	161	31	3	k__Bacteria; p__Proteobacteria; c__Alphaproteobacteria; o__Rhodobacterales; f__Rhodobacteraceae; g__Rhodobacter; s__
denovo162462	1	8	0	0	5	0	1	0	1	0	3	3	2	1	0	0	1	1	9	28	3	k__Bacteria; p__Proteobacteria; c__Gammaproteobacteria; o__Enterobacteriales; f__Enterobacteriaceae; g__; s__
denovo162503	2	1357	0	2	0	1	280	0	0	0	0	0	4	0	0	0	0	3	1	0	0	k__Bacteria; p__Proteobacteria; c__Alphaproteobacteria; o__Sphingomonadales; f__Sphingomonadaceae; g__Sphingomonas; s__suberifaciens
denovo162580	5	2	0	3	18	0	0	0	2	1	2	0	0	2	1	2	0	3	4	23	4	k__Bacteria; p__Proteobacteria; c__Alphaproteobacteria; o__Rhizobiales; f__Methylobacteriaceae; g__Methylobacterium; s__hispanicum
denovo162646	1428	182	483	237	27	23	96	462	954	33	234	74	2	0	10	1	2	11	29	0	3	k__Bacteria; p__Proteobacteria; c__Gammaproteobacteria; o__Thiotrichales; f__Piscirickettsiaceae; g__; s__
denovo162746	7	6	0	2	3	0	3	1	2	2	0	3	1	1	0	0	4	2	10	25	0	k__Bacteria; p__Bacteroidetes; c__[Saprospirae]; o__[Saprospirales]; f__Chitinophagaceae; g__Niabella; s__
denovo162748	9	3	1	11	2	4	10	4	10	11	3	2	2	1	0	0	1	2	4	8	1	k__Bacteria; p__Actinobacteria; c__Actinobacteria; o__Actinomycetales; f__Promicromonosporaceae
denovo162989	10	4	0	4	4	3	2	5	7	5	2	0	2	3	0	0	1	1	2	8	1	k__Bacteria; p__Actinobacteria; c__Actinobacteria; o__Actinomycetales; f__Bogoriellaceae; g__Georgenia; s__
denovo163089	2	2	0	4	2	3	3	3	7	11	0	0	2	0	0	0	1	0	5	5	0	k__Bacteria; p__Actinobacteria; c__Actinobacteria; o__Actinomycetales; f__Micrococcaceae
denovo163294	11	10	22	44	2	0	2	5	25	1	6	7	0	0	0	0	0	0	0	0	2	k__Bacteria; p__Acidobacteria; c__Acidobacteria-6; o__iii1-15; f__; g__; s__
denovo163391	15	2	0	6	1	1	3	1	7	0	1	8	0	0	0	1	1	1	2	6	3	k__Bacteria; p__Proteobacteria; c__Betaproteobacteria; o__Burkholderiales; f__Burkholderiaceae; g__Burkholderia; s__
denovo163560	19	4	0	1	10	2	1	6	0	0	3	0	0	0	5	0	0	0	2	1	0	k__Bacteria; p__Chloroflexi; c__Thermomicrobia; o__JG30-KF-CM45; f__; g__; s__
denovo163715	13	0	1	1	1	5	0	0	10	0	0	0	9	0	20	0	80	0	2	0	3	k__Bacteria; p__Bacteroidetes; c__Flavobacteriia; o__Flavobacteriales; f__Cryomorphaceae; g__Fluviicola; s__
denovo163725	13	19	0	8	2	0	20	6	0	0	3	0	0	0	0	0	0	0	0	4	0	k__Bacteria; p__Actinobacteria; c__Actinobacteria; o__Actinomycetales; f__Nocardiopsaceae; g__; s__
denovo163919	68	51	2	78	74	19	39	62	45	76	5	8	14	4	0	0	25	4	17	92	0	k__Bacteria; p__Bacteroidetes; c__[Saprospirae]; o__[Saprospirales]; f__Chitinophagaceae; g__Niabella; s__
denovo164167	50	0	21	0	0	1	1	11	6	0	4	0	0	0	0	0	0	5	1	2	1	k__Bacteria; p__Proteobacteria; c__Alphaproteobacteria; o__Rhizobiales; f__; g__; s__
denovo164294	3	4	9509	7	2	2	1	4	1	5	0	0	0	0	0	0	0	2	0	0	0	k__Bacteria; p__Actinobacteria; c__Actinobacteria; o__Actinomycetales; f__Actinomycetaceae
denovo164298	12	5	1	28	12	2	2	3	0	0	5	5	0	0	1	0	0	3	15	3	2	k__Bacteria; p__Proteobacteria; c__Alphaproteobacteria; o__Sphingomonadales; f__Sphingomonadaceae; g__Novosphingobium; s__
denovo164389	26	11	0	30	200	6	11	14	5	7	17	2	6	0	40	0	23	2	61	23	10	k__Bacteria; p__Proteobacteria; c__Alphaproteobacteria; o__Rhizobiales; f__Aurantimonadaceae
denovo164489	512	315	23	390	186	238	509	313	482	983	134	58	96	64	20	3	29	85	121	591	22	k__Bacteria; p__Actinobacteria; c__Actinobacteria; o__Actinomycetales; f__Ruaniaceae
denovo164542	9	0	2	1	1	0	0	0	5	0	0	21	3	0	0	0	0	0	138	3	0	k__Bacteria; p__Actinobacteria; c__Actinobacteria; o__Actinomycetales; f__Micrococcaceae; g__Arthrobacter; s__
denovo164701	2	10	0	4	11	1	12	1	3	0	26	30	7	0	1	4	0	18	63	13	278	k__Bacteria; p__Bacteroidetes; c__Sphingobacteriia; o__Sphingobacteriales; f__Sphingobacteriaceae; g__; s__
denovo164711	0	0	0	0	0	0	0	1	0	1	0	26	0	6	0	4	0	6	30	12	0	k__Bacteria; p__Actinobacteria; c__Actinobacteria; o__Actinomycetales; f__; g__; s__
denovo164987	6	4	0	3	5	2	5	1	0	4	1	4	1	1	0	0	0	3	2	6	0	k__Bacteria; p__Bacteroidetes; c__[Saprospirae]; o__[Saprospirales]; f__Chitinophagaceae; g__Niabella; s__
denovo165417	13	2	1	11	2	13	8	10	11	4	269	2	0	0	0	0	3	6	74	2	5	k__Bacteria; p__Proteobacteria; c__Gammaproteobacteria; o__Pseudomonadales; f__Pseudomonadaceae; g__Pseudomonas; s__
denovo165570	3	1	2	2	3	0	0	2	3	0	3	10	8	2	2	0	1	1	12	37	2	k__Bacteria; p__Proteobacteria; c__Gammaproteobacteria; o__Enterobacteriales; f__Enterobacteriaceae; g__; s__
denovo165769	1	0	0	0	0	0	0	0	3	0	0	11	0	1	22	5	27	1	6	8	1	k__Bacteria; p__Firmicutes; c__Bacilli; o__Bacillales; f__Bacillaceae
denovo165936	10	2	0	1	0	0	3	0	0	4	0	2	1	0	0	0	2	1	8	31	0	k__Bacteria; p__Bacteroidetes; c__[Saprospirae]; o__[Saprospirales]; f__Chitinophagaceae; g__Niabella; s__
denovo165969	3	7	0	6	3	1	6	3	3	6	0	5	2	1	0	0	5	1	6	12	1	k__Bacteria; p__Bacteroidetes; c__[Saprospirae]; o__[Saprospirales]; f__Chitinophagaceae; g__Niabella; s__
denovo166076	71	8	50	6	1	4	7	17	339	1	14	0	0	8	1	0	0	4	0	3	0	k__Bacteria; p__Proteobacteria; c__Betaproteobacteria; o__; f__; g__; s__
denovo166190	2	2	0	3	0	9	1	0	1	1	7	4	0	0	0	0	2	0	0	12	0	k__Bacteria; p__Firmicutes; c__Erysipelotrichi; o__Erysipelotrichales; f__Erysipelotrichaceae; g__[Eubacterium]; s__dolichum
denovo166261	7	3	0	16	5	2	4	7	4	0	3	7	0	0	0	0	5	1	9	5	0	k__Bacteria; p__Proteobacteria; c__Alphaproteobacteria; o__Rhizobiales; f__; g__; s__
denovo166305	30	39	0	21	27	1	9	15	8	1	29	50	37	7	15	0	25	9	190	143	30	k__Bacteria; p__Proteobacteria; c__Gammaproteobacteria; o__Enterobacteriales; f__Enterobacteriaceae; g__; s__
denovo166486	0	1	0	1	1	0	0	1	2	0	1	0	0	0	4	0	0	33	12	10	1	k__Bacteria; p__[Thermi]; c__Deinococci; o__Deinococcales; f__Deinococcaceae; g__Deinococcus; s__
denovo166587	235	9	15	15	2	0	4	28	163	1	16	0	0	0	0	0	0	0	4	0	0	k__Bacteria; p__Bacteroidetes; c__Cytophagia; o__Cytophagales; f__Cytophagaceae; g__; s__
denovo166611	0	0	0	0	0	14	0	0	0	6	4	2	0	0	1	0	5	0	0	281	1	k__Bacteria; p__Bacteroidetes; c__Bacteroidia; o__Bacteroidales; f__Bacteroidaceae; g__Bacteroides
denovo166689	3	0	0	4	12	0	0	3	0	1	0	3	0	0	3	1	2	2	2	19	3	k__Bacteria; p__Proteobacteria; c__Alphaproteobacteria; o__Sphingomonadales; f__Sphingomonadaceae; g__Sphingomonas; s__
denovo166749	35	11	0	25	58	42	23	21	3	53	120	4	0	0	5	2	8	0	28	9	10	k__Bacteria; p__Proteobacteria; c__Alphaproteobacteria; o__Rhizobiales; f__Rhizobiaceae; g__Agrobacterium; s__
denovo167071	4	3	0	9	8	32	0	29	3	53	209	0	0	0	0	0	0	20	77	27	0	k__Bacteria; p__Proteobacteria; c__Alphaproteobacteria; o__Rhodobacterales; f__Rhodobacteraceae; g__Paracoccus; s__
denovo167155	7	7	0	4	0	12	0	1	2	4	25	19	0	0	0	0	0	0	9	57	0	k__Bacteria; p__Firmicutes; c__Clostridia; o__Clostridiales; f__Clostridiaceae; g__Clostridium; s__
denovo167178	4	6	0	1	76	0	8	9	4	0	4	16	0	0	0	0	42	8	27	12	8	k__Bacteria; p__Bacteroidetes; c__Sphingobacteriia; o__Sphingobacteriales; f__Sphingobacteriaceae
denovo167330	16	13	3	10	6	3	9	66	50	4	34	24	5	2	5	0	20	45	358	14	19	k__Bacteria; p__Proteobacteria; c__Gammaproteobacteria; o__Pseudomonadales; f__Pseudomonadaceae; g__Pseudomonas; s__
denovo167452	8	2	5	0	0	3	2	0	23	3	0	13	0	0	1	0	0	2	0	15	2	k__Bacteria; p__Bacteroidetes; c__[Saprospirae]; o__[Saprospirales]; f__Chitinophagaceae; g__; s__
denovo167526	1456	740	59	656	971	270	285	467	180	232	600	88	19	1	16	2	22	5	507	26	113	k__Bacteria; p__Proteobacteria; c__Alphaproteobacteria; o__Rhodobacterales; f__Rhodobacteraceae; g__; s__
denovo167530	0	2	0	15	1	0	1	0	1	1	2	1	1	0	3	0	2	2	14	82	34	k__Bacteria; p__Proteobacteria; c__Gammaproteobacteria; o__Enterobacteriales; f__Enterobacteriaceae; g__Citrobacter; s__
denovo167577	5	0	16	0	5	0	2	5	2	0	4	0	0	0	0	0	0	0	0	35	0	k__Archaea; p__Crenarchaeota; c__Thaumarchaeota; o__Nitrososphaerales; f__Nitrososphaeraceae; g__Candidatus Nitrososphaera; s__
denovo167626	0	3	4	0	0	0	1	25	0	0	11	0	2	0	1	0	1	1	21	7	3	k__Bacteria; p__Firmicutes; c__Bacilli; o__Bacillales; f__Bacillaceae; g__Bacillus; s__
denovo167697	76	19	198	21	3	3	4	16	140	3	8	0	0	0	0	0	41	2	6	9	0	k__Archaea; p__Crenarchaeota; c__Thaumarchaeota; o__Nitrososphaerales; f__Nitrososphaeraceae; g__Candidatus Nitrososphaera
denovo167901	0	0	0	0	0	0	0	0	0	0	0	0	22	10	21	11	56	1	0	0	0	k__Bacteria; p__Proteobacteria; c__Gammaproteobacteria; o__Oceanospirillales; f__Halomonadaceae; g__Halomonas; s__
denovo168089	15	5	2	20	18	4	4	21	5	4	5	51	0	0	0	2	19	0	3	8	2	k__Bacteria; p__Proteobacteria; c__Alphaproteobacteria; o__Rhizobiales; f__Methylobacteriaceae; g__Methylobacterium; s__organophilum
denovo168152	4	3	0	12	0	3	0	1	0	0	0	0	0	0	0	0	33	0	7	4	1	k__Bacteria; p__Bacteroidetes; c__[Saprospirae]; o__[Saprospirales]; f__; g__; s__
denovo168725	31	10	20	39	75	21	2	14	8	3	1	28	0	0	1	0	0	3	9	2	5	k__Bacteria; p__Bacteroidetes; c__Cytophagia; o__Cytophagales; f__Cytophagaceae; g__Spirosoma; s__
denovo168805	5	4	0	3	2	3	0	1	1	9	0	13	1	0	0	0	2	4	7	5	1	k__Bacteria; p__Bacteroidetes; c__[Saprospirae]; o__[Saprospirales]; f__Chitinophagaceae; g__Niabella; s__
denovo168897	2	3	0	6	14	1	4	2	3	0	1	0	0	0	1	0	1	2	3	36	0	k__Bacteria; p__Proteobacteria; c__Alphaproteobacteria; o__Rhizobiales; f__Aurantimonadaceae; g__; s__
denovo168988	0	0	0	1	0	0	0	0	0	0	0	28	9	0	5	0	9	31	0	50	0	k__Bacteria; p__Proteobacteria; c__Gammaproteobacteria; o__Pseudomonadales; f__Pseudomonadaceae; g__Pseudomonas; s__veronii
denovo169055	10	13	1	25	12	8	7	13	10	7	2	0	0	1	1	0	3	3	3	16	1	k__Bacteria; p__Bacteroidetes; c__[Saprospirae]; o__[Saprospirales]; f__Chitinophagaceae; g__Niabella; s__
denovo169218	12	2	1	37	1	0	3	0	0	0	2	0	0	0	0	0	0	2	17	3	1	k__Bacteria; p__Proteobacteria; c__Alphaproteobacteria; o__Rhodobacterales; f__Rhodobacteraceae; g__; s__
denovo169241	3	1	33	27	0	2	0	3	8	0	6	0	0	0	0	0	0	0	1	15	1	k__Bacteria; p__Planctomycetes; c__Planctomycetia; o__Gemmatales; f__Gemmataceae; g__Gemmata; s__
denovo169328	31	2	1	9	0	0	0	1	10	0	2	0	0	0	0	0	0	1	1	2	0	k__Bacteria; p__Acidobacteria; c__Acidobacteria-6; o__iii1-15; f__RB40; g__; s__
denovo169336	11	4	0	19	7	2	11	20	11	54	2	5	0	0	0	1	4	2	7	41	0	k__Bacteria; p__Proteobacteria; c__Betaproteobacteria; o__Burkholderiales; f__Comamonadaceae
denovo169469	11	7	0	5	5	2	2	5	1	0	5	10	15	1	7	0	4	6	43	60	9	k__Bacteria; p__Proteobacteria; c__Gammaproteobacteria; o__Enterobacteriales; f__Enterobacteriaceae; g__; s__
denovo169677	14	34	0	25	1	0	6	1	5	0	0	1	8	2	1	0	0	24	78	15	1	k__Bacteria; p__Proteobacteria; c__Gammaproteobacteria; o__Pseudomonadales; f__Moraxellaceae; g__Acinetobacter; s__
denovo169932	10	9	0	4	2	3	4	6	1	4	1	4	1	1	0	0	2	2	2	14	0	k__Bacteria; p__Bacteroidetes; c__[Saprospirae]; o__[Saprospirales]; f__Chitinophagaceae; g__Niabella; s__
denovo169955	7	2	0	6	1	0	1	7	4	0	11	4	0	0	0	0	2	0	3	5	1	k__Bacteria; p__Proteobacteria; c__Betaproteobacteria; o__Burkholderiales; f__Comamonadaceae; g__; s__
denovo170431	1	5	1	1	0	0	0	1	2	0	0	3	6	1	0	0	1	1	31	1	1	k__Bacteria; p__Proteobacteria; c__Betaproteobacteria; o__Burkholderiales; f__Comamonadaceae
denovo170508	22	1	6	0	0	0	0	5	3	0	8	0	0	0	0	0	0	0	0	0	0	k__Bacteria; p__Acidobacteria; c__Acidobacteria-6; o__iii1-15; f__; g__; s__
denovo170621	4	2	0	3	8	1	1	1	4	7	0	2	1	1	0	0	1	0	2	10	0	k__Bacteria; p__Bacteroidetes; c__[Saprospirae]; o__[Saprospirales]; f__Chitinophagaceae; g__Niabella; s__
denovo170699	0	2	7	6	0	1	0	2	19	0	0	0	0	0	0	0	0	0	7	0	0	k__Bacteria; p__Bacteroidetes; c__Flavobacteriia; o__Flavobacteriales; f__Cryomorphaceae; g__; s__
denovo170718	9	11	0	15	8	1	5	8	5	6	3	2	0	2	0	0	2	3	4	19	0	k__Bacteria; p__Bacteroidetes; c__[Saprospirae]; o__[Saprospirales]; f__Chitinophagaceae; g__; s__
denovo170795	26	21	0	3	2	1	10	2	3	0	0	7	3	0	0	0	2	0	133	5	0	k__Bacteria; p__Proteobacteria; c__Betaproteobacteria; o__Burkholderiales; f__Comamonadaceae; g__Comamonas; s__
denovo170910	347	52	5	38	13	2	14	105	20	12	18	29	3	0	0	0	39	3	23	135	4	k__Bacteria; p__Proteobacteria; c__Alphaproteobacteria; o__Rhizobiales; f__Hyphomicrobiaceae; g__; s__
denovo170997	20	3	10	17	0	0	0	15	11	1	7	0	0	0	0	0	0	0	4	0	0	k__Bacteria; p__Acidobacteria; c__Acidobacteria-6; o__iii1-15; f__RB40; g__; s__
denovo171084	4	0	0	2	53	4	1	6	0	5	6	2	0	0	5	0	2	1	6	20	4	k__Bacteria; p__Proteobacteria; c__Alphaproteobacteria; o__Sphingomonadales; f__Sphingomonadaceae; g__; s__
denovo171091	14	7	0	6	10	8	23	10	6	61	12	7	1	0	0	0	0	6	1	30	1	k__Bacteria; p__Actinobacteria; c__Actinobacteria; o__Actinomycetales
denovo171175	9	5	0	3	1	3	1	4	3	0	1	6	0	0	0	0	3	1	3	1	0	k__Bacteria; p__Proteobacteria; c__Alphaproteobacteria; o__Rhizobiales; f__Rhizobiaceae
denovo171232	5	4	0	3	0	0	1	3	0	0	0	47	0	0	7	0	0	20	14	0	1	k__Bacteria; p__Bacteroidetes; c__[Saprospirae]; o__[Saprospirales]; f__Chitinophagaceae; g__; s__
denovo171263	0	0	0	0	0	0	0	0	0	0	0	3	2	7	4	0	22	2	0	8	0	k__Bacteria; p__Proteobacteria; c__Gammaproteobacteria; o__Xanthomonadales; f__Xanthomonadaceae; g__; s__
denovo171290	63	4	2	18	26	3	0	17	15	4	8	7	10	0	7	0	28	2	3	23	1	k__Bacteria; p__Actinobacteria; c__Actinobacteria; o__Actinomycetales; f__Nakamurellaceae; g__; s__
denovo171338	4	0	0	6	2	0	4	14	5	17	0	3	0	0	0	0	1	0	0	5	0	k__Bacteria; p__Proteobacteria; c__Betaproteobacteria; o__Burkholderiales; f__Comamonadaceae; g__Hylemonella; s__
denovo171486	5	1	13	0	0	0	3	0	80	0	0	7	0	0	0	0	0	15	9	0	0	k__Bacteria; p__Bacteroidetes; c__Cytophagia; o__Cytophagales; f__Cytophagaceae; g__; s__
denovo171499	8	9	1	5	4	1	7	2	6	1	4	3	1	0	0	0	0	1	7	7	0	k__Bacteria; p__Proteobacteria; c__Betaproteobacteria; o__Burkholderiales; f__Comamonadaceae; g__; s__
denovo171628	4	3	0	7	21	2	0	5	0	1	3	0	0	0	0	0	0	0	2	9	0	k__Bacteria; p__Actinobacteria; c__Actinobacteria; o__Actinomycetales; f__Nocardioidaceae; g__Aeromicrobium; s__
denovo171941	0	1	0	1	0	0	0	1	1	1	0	23	0	0	0	0	0	1	1	143	0	k__Bacteria; p__Firmicutes; c__Bacilli; o__Bacillales; f__Bacillaceae; g__Bacillus; s__
denovo171944	6	8	0	7	0	0	3	3	5	3	2	1	0	0	0	0	0	1	17	0	1	k__Bacteria; p__Proteobacteria; c__Gammaproteobacteria; o__Pseudomonadales; f__Pseudomonadaceae; g__Pseudomonas
denovo171958	4	2	0	8	2	0	0	0	1	0	2	1	0	0	1	0	0	1	26	127	0	k__Bacteria; p__Proteobacteria; c__Gammaproteobacteria; o__Enterobacteriales; f__Enterobacteriaceae
denovo172063	8	4	0	3	4	0	1	3	4	0	0	13	0	0	0	0	0	0	3	0	0	k__Bacteria; p__Proteobacteria; c__Alphaproteobacteria; o__Rhizobiales; f__Hyphomicrobiaceae; g__Hyphomicrobium; s__
denovo172075	2430	155	2	760	791	433	597	157	89	294	104	832	61	5	5	4	1992	355	2771	6161	54	k__Bacteria; p__Actinobacteria; c__Actinobacteria; o__Actinomycetales; f__Nocardioidaceae; g__; s__
denovo172169	4	0	16	12	1	0	0	2	2	0	4	0	0	0	0	0	0	0	0	2	0	k__Bacteria; p__Planctomycetes; c__Phycisphaerae; o__WD2101; f__; g__; s__
denovo172185	1	31	0	0	0	1	6	2	1	0	4	0	24	2	0	0	8	6	168	6	1	k__Bacteria; p__Firmicutes; c__Bacilli; o__Lactobacillales; f__Streptococcaceae; g__Lactococcus; s__garvieae
denovo172265	2	17	0	1	1	0	4	0	0	1	0	2	2	0	0	0	1	1	39	2	1	k__Bacteria; p__Proteobacteria; c__Betaproteobacteria; o__Burkholderiales; f__Comamonadaceae; g__Comamonas; s__
denovo172288	3	10	0	24	36	9	13	4	6	11	16	0	0	0	0	0	1	0	6	1	0	k__Bacteria; p__Proteobacteria; c__Alphaproteobacteria; o__Rhodobacterales; f__Rhodobacteraceae; g__Paracoccus; s__
denovo172383	25	47	3	33	22	7	8	17	24	11	28	44	8	7	9	1	6	22	127	117	36	k__Bacteria; p__Proteobacteria; c__Gammaproteobacteria; o__Enterobacteriales; f__Enterobacteriaceae; g__; s__
denovo172411	10	2	0	1	0	1	2	4	14	1	4	1	4	0	0	0	0	1	1	0	0	k__Bacteria; p__Proteobacteria; c__Alphaproteobacteria; o__Rhizobiales; f__Hyphomicrobiaceae; g__Rhodoplanes; s__
denovo172531	47	5	5	3	1	0	2	43	58	1	6	5	0	0	2	5	0	5	11	1	2	k__Bacteria; p__Verrucomicrobia; c__[Pedosphaerae]; o__[Pedosphaerales]; f__Ellin517; g__; s__
denovo172692	2	7	0	11	6	1	3	1	4	5	0	0	0	1	0	0	1	3	1	23	1	k__Bacteria; p__Bacteroidetes; c__[Saprospirae]; o__[Saprospirales]; f__Chitinophagaceae; g__Niabella; s__
denovo172770	9	3	0	7	14	6	6	0	2	1	10	0	0	0	0	0	0	0	9	1	1	k__Bacteria; p__Proteobacteria; c__Alphaproteobacteria; o__Rhizobiales; f__Rhizobiaceae; g__Agrobacterium; s__
denovo172821	4	2	0	2	1	1	4	3	0	2	0	1	2	1	0	0	4	1	6	14	0	k__Bacteria; p__Bacteroidetes; c__[Saprospirae]; o__[Saprospirales]; f__Chitinophagaceae; g__Niabella; s__
denovo173179	10	2	236	80	1	1	2	17	20	8	14	23	2	0	0	0	5	0	0	0	0	k__Bacteria; p__Proteobacteria; c__Alphaproteobacteria; o__Rhodobacterales; f__Rhodobacteraceae; g__; s__
denovo173233	3	11	0	11	9	2	5	10	2	12	0	4	1	2	0	0	2	0	2	12	1	k__Bacteria; p__Bacteroidetes; c__[Saprospirae]; o__[Saprospirales]; f__Chitinophagaceae; g__Niabella; s__
denovo173299	19	1	1	0	0	0	0	1	29	0	1	0	0	0	0	0	0	0	1	0	0	k__Bacteria; p__Planctomycetes; c__Planctomycetia; o__Pirellulales; f__Pirellulaceae; g__; s__
denovo173309	5	2	0	6	12	5	9	0	1	0	4	2	0	0	0	0	0	12	1	0	0	k__Bacteria; p__Actinobacteria; c__Actinobacteria; o__Actinomycetales; f__Nocardiaceae; g__Rhodococcus; s__
denovo173431	15	2	6	1	0	4	0	0	31	1	2	0	0	0	0	0	0	1	1	2	0	k__Bacteria; p__Actinobacteria; c__Acidimicrobiia; o__Acidimicrobiales; f__Iamiaceae; g__Iamia; s__
denovo173714	0	3	1	4	2	0	1	46	4	0	14	1	0	0	0	0	0	0	3	0	0	k__Bacteria; p__Acidobacteria; c__Solibacteres; o__Solibacterales; f__; g__; s__
denovo173719	1	0	0	0	11	1	1	2	2	0	4	3	1	0	10	0	26	10	10	26	15	k__Bacteria; p__Proteobacteria; c__Alphaproteobacteria; o__Rhizobiales; f__Methylobacteriaceae; g__; s__
denovo173814	19	9	0	1	2	5	24	2	1	3	9	164	0	0	0	1	8	39	7	66	1	k__Bacteria; p__Actinobacteria; c__Actinobacteria; o__Actinomycetales; f__Intrasporangiaceae; g__; s__
denovo173836	4	13	32	36	15	4	15	47	11	2	8	14	0	0	1	0	1	7	5	42	4	k__Bacteria; p__Proteobacteria; c__Alphaproteobacteria; o__Rhizobiales; f__Aurantimonadaceae; g__; s__
denovo173905	1102	479	67	1032	870	133	219	349	395	74	355	287	48	1	21	26	174	71	682	298	206	k__Bacteria; p__Proteobacteria; c__Alphaproteobacteria; o__Sphingomonadales; f__Sphingomonadaceae; g__Novosphingobium; s__
denovo173975	14	10	10	1	3	1	2	3	6	0	0	0	0	0	0	0	0	0	2	0	0	k__Bacteria; p__Planctomycetes; c__Planctomycetia; o__Pirellulales; f__Pirellulaceae; g__; s__
denovo174011	28	5	9	5	0	0	2	12	35	0	2	0	0	0	4	0	1	3	14	6	5	k__Bacteria; p__Acidobacteria; c__[Chloracidobacteria]; o__RB41; f__Ellin6075; g__; s__
denovo174128	0	0	0	0	0	0	0	1	0	0	0	112	0	0	7	1	0	2	1	27	1	k__Bacteria; p__Acidobacteria; c__Acidobacteriia; o__Acidobacteriales; f__Koribacteraceae; g__Candidatus Koribacter; s__
denovo174240	12	15	0	2	4	0	6	3	0	0	2	13	0	0	0	0	0	0	54	1	1	k__Bacteria; p__Proteobacteria; c__Betaproteobacteria; o__Methylophilales; f__Methylophilaceae
denovo174245	80	5	13	1	1	0	0	11	33	0	4	0	0	0	1	0	0	8	15	0	0	k__Bacteria; p__Verrucomicrobia; c__[Pedosphaerae]; o__[Pedosphaerales]; f__; g__; s__
denovo174561	3	4	4	4	3	1	6	14	44	1	11	20	2	0	0	0	28	5	13	17	2	k__Bacteria; p__Actinobacteria; c__Actinobacteria; o__Actinomycetales; f__Nocardiaceae
denovo174841	162	16	5	26	8	8	6	48	121	2	16	49	5	0	5	0	0	4	14	51	3	k__Bacteria; p__Proteobacteria; c__Alphaproteobacteria; o__Rhizobiales; f__Hyphomicrobiaceae; g__; s__
denovo174922	4	3	0	15	8	4	0	2	0	4	2	3	0	0	0	0	0	0	1	2	1	k__Bacteria; p__Bacteroidetes; c__Sphingobacteriia; o__Sphingobacteriales; f__Sphingobacteriaceae; g__; s__
denovo174981	3	0	0	1	4	1	0	1	1	0	0	1	0	0	1	0	2	95	5	9	12	k__Bacteria; p__Bacteroidetes; c__Flavobacteriia; o__Flavobacteriales; f__[Weeksellaceae]; g__Chryseobacterium; s__
denovo175109	25	14	2	26	38	3	7	7	19	9	6	16	0	1	9	0	41	5	17	8	3	k__Bacteria; p__Proteobacteria; c__Alphaproteobacteria; o__Rhizobiales; f__Hyphomicrobiaceae; g__Devosia; s__
denovo175179	0	1	1	2	1	1	1	0	1	0	1	3	0	0	0	0	0	3	4	39	0	k__Bacteria; p__Proteobacteria; c__Gammaproteobacteria; o__Enterobacteriales; f__Enterobacteriaceae; g__Citrobacter; s__
denovo175372	85	8	4	12	1	1	3	16	36	0	1	22	0	0	1	0	0	0	0	16	0	k__Bacteria; p__Proteobacteria; c__Betaproteobacteria; o__; f__; g__; s__
denovo175461	76	19	3	29	6	0	17	14	17	1	25	23	0	0	45	0	0	3	6	18	0	k__Bacteria; p__Actinobacteria; c__Actinobacteria; o__Actinomycetales; f__Promicromonosporaceae; g__Xylanimicrobium; s__
denovo175631	7	7	2	5	3	0	10	2	6	5	3	0	4	0	0	0	0	1	6	10	0	k__Bacteria; p__Actinobacteria; c__Actinobacteria; o__Actinomycetales
denovo176168	88	4	0	10	0	2	2	12	27	1	2	6	0	0	0	0	0	0	3	0	0	k__Bacteria; p__Acidobacteria; c__Solibacteres; o__Solibacterales; f__; g__; s__
denovo176343	0	11	1	3	1	5	0	0	3	2	6	1	3	0	1	0	2	9	23	441	1	k__Bacteria; p__Proteobacteria; c__Gammaproteobacteria; o__Enterobacteriales; f__Enterobacteriaceae; g__Citrobacter; s__
denovo176452	1	50	0	2	6	2	123	1	0	1	6	0	0	0	0	0	0	26	1	9	2	k__Bacteria; p__Bacteroidetes; c__Sphingobacteriia; o__Sphingobacteriales; f__Sphingobacteriaceae; g__Sphingobacterium; s__
denovo176531	5	3	22	4	7	0	8	1	0	0	13	30	20	3	28	14	118	5	37	51	9	k__Bacteria; p__Actinobacteria; c__Actinobacteria; o__Actinomycetales; f__Corynebacteriaceae; g__Corynebacterium; s__
denovo176548	26	5	0	15	27	8	4	6	2	4	5	0	0	0	0	0	9	0	1	1	3	k__Bacteria; p__Bacteroidetes; c__Cytophagia; o__Cytophagales; f__Cytophagaceae; g__Dyadobacter; s__
denovo176763	5	5	1	6	7	1	0	4	0	1	0	0	0	0	3	0	5	0	2	11	0	k__Bacteria; p__Proteobacteria; c__Gammaproteobacteria; o__Xanthomonadales; f__Xanthomonadaceae; g__Lysobacter; s__brunescens
denovo176834	84	15	0	4	135	2	9	7	6	1	1	1	0	0	0	0	0	0	314	35	1	k__Bacteria; p__Proteobacteria; c__Betaproteobacteria; o__Burkholderiales; f__Oxalobacteraceae; g__; s__
denovo176839	7	8	0	8	3	1	6	5	3	2	12	0	1	0	0	0	0	2	15	95	2	k__Bacteria; p__Proteobacteria; c__Gammaproteobacteria; o__Enterobacteriales; f__Enterobacteriaceae; g__; s__
denovo176882	3	0	9	1	0	0	0	1	2	0	0	1	0	0	0	0	0	7	19	14	1	k__Bacteria; p__Proteobacteria; c__Alphaproteobacteria; o__Rhodospirillales; f__Rhodospirillaceae; g__; s__
denovo176975	72	0	14	1	0	0	1	2	5	0	0	1	0	0	1	0	0	1	1	16	0	k__Bacteria; p__Chloroflexi; c__TK10; o__AKYG885; f__Dolo_23; g__; s__
denovo177018	10	5	0	53	5	0	1	7	3	2	0	0	0	0	0	0	12	0	7	2	0	k__Bacteria; p__Chloroflexi; c__Thermomicrobia; o__JG30-KF-CM45; f__; g__; s__
denovo177197	30	6	31	2	1	0	2	8	13	0	5	0	0	0	0	0	0	1	2	13	0	k__Bacteria; p__Planctomycetes; c__Planctomycetia; o__Pirellulales; f__Pirellulaceae; g__Pirellula; s__
denovo177418	0	0	0	0	0	0	0	1	0	0	0	2	0	0	0	3	86	0	1	2982	1	k__Bacteria; p__Firmicutes; c__Clostridia; o__Clostridiales; f__Lachnospiraceae; g__; s__
denovo177490	177	61	21	72	119	29	31	24	31	19	60	18	3	0	1	0	1	8	48	4	3	k__Bacteria; p__Proteobacteria; c__Alphaproteobacteria; o__Rhizobiales; f__Rhizobiaceae; g__; s__
denovo177495	28	24	0	37	27	17	26	55	7	31	46	3	3	0	6	3	37	2	16	10	3	k__Bacteria; p__Actinobacteria; c__Actinobacteria; o__Actinomycetales; f__Pseudonocardiaceae; g__Pseudonocardia; s__
denovo177509	4	2	0	7	3	4	3	5	3	5	1	1	9	2	0	0	1	0	3	4	0	k__Bacteria; p__Actinobacteria; c__Actinobacteria; o__Actinomycetales; f__Micrococcaceae; g__Kocuria
denovo177589	57	0	0	2	0	2	0	1	0	1	4	6	0	0	0	0	2	0	0	0	0	k__Bacteria; p__Chlamydiae; c__Chlamydiia; o__Chlamydiales; f__; g__; s__
denovo178093	0	0	0	0	0	0	0	0	0	0	1	0	29	10	34	4	84	0	0	0	0	k__Bacteria; p__Proteobacteria; c__Gammaproteobacteria; o__Oceanospirillales; f__Halomonadaceae; g__Halomonas; s__
denovo178108	9	7	0	4	3	0	2	5	5	1	2	28	7	1	1	1	9	4	54	30	4	k__Bacteria; p__Proteobacteria; c__Gammaproteobacteria; o__Enterobacteriales; f__Enterobacteriaceae; g__; s__
denovo178228	326	43	23	27	48	5	30	12	54	8	6	151	57	9	79	39	11223	718	161	965	12	k__Bacteria; p__Actinobacteria; c__Actinobacteria; o__Actinomycetales; f__Nocardioidaceae; g__; s__
denovo178256	3	0	1	7	2	0	3	0	3	0	0	3	0	0	0	0	2	8	3	23	0	k__Bacteria; p__Actinobacteria; c__Actinobacteria; o__Actinomycetales; f__; g__; s__
denovo178382	11	3	1	12	1	1	4	3	8	0	1	0	0	0	0	0	0	0	0	0	0	k__Bacteria; p__Proteobacteria; c__Alphaproteobacteria; o__Rhizobiales; f__Methylocystaceae; g__; s__
denovo178417	0	11	0	323	19	17	2	1	5	6	0	2	0	0	0	3	1	8	19	8	31	k__Bacteria; p__Bacteroidetes; c__Sphingobacteriia; o__Sphingobacteriales; f__Sphingobacteriaceae; g__; s__
denovo178458	66	27	0	56	47	15	8	54	28	8	24	74	0	0	27	16	93	17	31	86	37	k__Bacteria; p__Bacteroidetes; c__Sphingobacteriia; o__Sphingobacteriales; f__Sphingobacteriaceae; g__; s__
denovo178475	16	3	0	9	8	0	3	15	2	0	8	6	0	0	0	0	7	4	8	4	2	k__Bacteria; p__Proteobacteria; c__Alphaproteobacteria; o__Rhizobiales; f__Rhizobiaceae; g__Rhizobium; s__
denovo178520	97	9	0	61	70	8	4	3	8	2	25	83	59	3	9	0	19	55	465	28	47	k__Bacteria; p__Bacteroidetes; c__Flavobacteriia; o__Flavobacteriales; f__[Weeksellaceae]; g__Chryseobacterium; s__
denovo178539	15	9	6	41	10	12	7	9	9	9	42	1	2	8	0	1	0	2	24	1	3	k__Bacteria; p__Proteobacteria; c__Alphaproteobacteria; o__Sphingomonadales; f__Sphingomonadaceae; g__Sphingobium; s__
denovo178657	9	0	0	4	0	1	0	1	0	0	0	16	3	0	6	0	0	8	28	133	9	k__Bacteria; p__Actinobacteria; c__Thermoleophilia; o__Gaiellales; f__Gaiellaceae; g__; s__
denovo178664	4	37	106	5	1	0	11	0	55	0	0	30	0	0	0	0	0	0	1	1	0	k__Bacteria; p__Proteobacteria; c__Gammaproteobacteria; o__Oceanospirillales; f__Halomonadaceae; g__; s__
denovo178998	3	6	0	8	5	5	2	4	5	4	0	5	3	0	0	0	8	1	7	23	0	k__Bacteria; p__Bacteroidetes; c__[Saprospirae]; o__[Saprospirales]; f__Chitinophagaceae; g__Niabella; s__
denovo179339	12	7	0	9	13	1	4	2	4	6	0	0	0	0	1	0	9	2	4	18	0	k__Bacteria; p__Proteobacteria; c__Gammaproteobacteria; o__Xanthomonadales; f__Xanthomonadaceae; g__Lysobacter; s__brunescens
denovo179357	11	4	0	17	82	2	0	9	18	0	7	0	0	0	2	1	57	4	6	31	11	k__Bacteria; p__Proteobacteria; c__Alphaproteobacteria; o__Rhizobiales; f__Methylobacteriaceae; g__Methylobacterium; s__
denovo179469	36	23	2	18	7	2	13	2	2	3	6	8	54	0	1	0	0	5	21	19	2	k__Bacteria; p__Proteobacteria; c__Betaproteobacteria; o__Burkholderiales; f__Comamonadaceae; g__; s__
denovo179480	6	0	0	2	10	3	1	6	3	2	14	2	0	0	0	2	3	3	1	10	2	k__Bacteria; p__Actinobacteria; c__Actinobacteria; o__Actinomycetales; f__Microbacteriaceae; g__; s__
denovo179879	2	0	0	2	5	3	1	5	3	15	0	4	0	0	0	0	1	1	3	4	0	k__Bacteria; p__Bacteroidetes; c__[Saprospirae]; o__[Saprospirales]; f__Chitinophagaceae; g__Niabella; s__
denovo180411	10	7	0	13	5	1	5	11	9	2	13	23	18	2	5	0	6	8	85	70	18	k__Bacteria; p__Proteobacteria; c__Gammaproteobacteria; o__Enterobacteriales; f__Enterobacteriaceae; g__; s__
denovo180452	1	12	1	4	0	0	5	0	0	0	0	1	3	0	0	0	0	17	18	2	0	k__Bacteria; p__Proteobacteria; c__Gammaproteobacteria; o__Pseudomonadales; f__Moraxellaceae; g__Acinetobacter; s__
denovo180516	7	7	0	24	9	1	0	10	1	5	3	0	0	0	0	0	0	0	63	0	0	k__Bacteria; p__Bacteroidetes; c__[Saprospirae]; o__[Saprospirales]; f__Chitinophagaceae; g__; s__
denovo180523	0	7	0	1	0	3	2	0	2	4	1	1	0	0	0	1	0	3	4	93	0	k__Bacteria; p__Proteobacteria; c__Gammaproteobacteria; o__Enterobacteriales; f__Enterobacteriaceae; g__Citrobacter
denovo180705	6	2	0	19	15	5	1	6	2	4	2	6	0	0	0	0	0	0	3	0	0	k__Bacteria; p__Proteobacteria; c__Alphaproteobacteria; o__Rhizobiales; f__; g__; s__
denovo180820	3	7	0	1	0	0	3	2	0	0	2	58	1	0	0	0	0	12	0	1	0	k__Bacteria; p__[Thermi]; c__Deinococci; o__Deinococcales; f__Deinococcaceae; g__Deinococcus; s__
denovo181037	0	15	1	0	1	0	2	0	1	0	0	2	0	0	0	1	0	4	14	9	0	k__Bacteria; p__Proteobacteria; c__Gammaproteobacteria; o__Pseudomonadales; f__Moraxellaceae; g__Acinetobacter; s__
denovo181158	7	5	1	4	12	2	4	9	6	4	1	3	7	1	0	0	5	2	3	10	0	k__Bacteria; p__Bacteroidetes; c__[Saprospirae]; o__[Saprospirales]; f__Chitinophagaceae; g__; s__
denovo181173	3	7	6	7	2	0	3	4	6	1	5	0	0	0	0	0	0	0	0	0	0	k__Bacteria; p__Planctomycetes; c__Planctomycetia; o__Pirellulales; f__Pirellulaceae; g__; s__
denovo181209	2	2	42	6	1	0	0	4	3	0	1	0	0	0	0	0	0	0	0	0	0	k__Bacteria; p__Planctomycetes; c__Planctomycetia; o__Gemmatales; f__Gemmataceae; g__Gemmata; s__
denovo181409	18	9	77	0	0	1	7	0	67	0	1	0	0	0	0	0	0	0	0	0	0	k__Bacteria; p__Proteobacteria; c__Alphaproteobacteria; o__Rhodospirillales; f__Rhodospirillaceae; g__; s__
denovo181670	16	1	24	1	0	0	1	0	28	0	0	0	0	0	0	0	0	0	0	0	0	k__Bacteria; p__Proteobacteria; c__Alphaproteobacteria; o__Rhodospirillales; f__Rhodospirillaceae; g__; s__
denovo181735	12	2	0	0	0	0	0	0	1	1	0	76	1	0	0	0	0	4	13	26	7	k__Bacteria; p__WS3; c__PRR-12; o__Sediment-1; f__PRR-10; g__; s__
denovo181942	2	3	0	3	3	2	7	0	1	1	3	0	1	0	1	0	0	2	10	6	1	k__Bacteria; p__Proteobacteria; c__Gammaproteobacteria; o__Enterobacteriales; f__Enterobacteriaceae; g__; s__
denovo182036	0	0	0	0	0	0	0	0	0	0	0	0	11	4	13	2	44	0	0	1	0	k__Bacteria; p__Proteobacteria; c__Gammaproteobacteria; o__Oceanospirillales; f__Halomonadaceae; g__Halomonas; s__
denovo182057	3	2	1	14	0	147	2	0	3	72	120	0	12	0	47	0	0	1	0	0	0	k__Bacteria; p__Bacteroidetes; c__Bacteroidia; o__Bacteroidales; f__Bacteroidaceae; g__Bacteroides; s__
denovo182092	3	3	2	0	51	1	3	0	0	0	0	2	2	1	3	0	0	8	589	21	48	k__Bacteria; p__Proteobacteria; c__Gammaproteobacteria; o__Pseudomonadales; f__Moraxellaceae; g__Acinetobacter; s__lwoffii
denovo182346	4	7	0	22	22	3	1	1	6	3	3	0	0	0	0	0	14	6	2	5	0	k__Bacteria; p__Proteobacteria; c__Deltaproteobacteria; o__Myxococcales; f__; g__; s__
denovo182386	0	0	0	0	0	0	0	0	0	0	0	7	4	9	4	1	13	3	0	11	0	k__Bacteria; p__Proteobacteria; c__Gammaproteobacteria; o__Pseudomonadales; f__Pseudomonadaceae; g__Pseudomonas; s__
denovo182442	4	0	0	1	5	0	0	0	3	2	3	0	0	0	0	0	0	2	4	18	8	k__Bacteria; p__[Thermi]; c__Deinococci; o__Deinococcales; f__Deinococcaceae; g__Deinococcus; s__
denovo182602	35	51	0	82	46	25	28	57	23	173	9	49	6	2	0	0	5	12	28	47	0	k__Bacteria; p__Bacteroidetes; c__[Saprospirae]; o__[Saprospirales]; f__Chitinophagaceae; g__Niabella; s__
denovo182840	1	2	0	0	2	0	1	1	2	0	2	3	4	0	0	0	2	4	9	39	1	k__Bacteria; p__Proteobacteria; c__Gammaproteobacteria; o__Enterobacteriales; f__Enterobacteriaceae; g__Citrobacter; s__
denovo182897	70	14	11	17	3	2	3	25	21	1	6	0	0	0	0	0	0	0	14	0	0	k__Bacteria; p__Planctomycetes; c__Planctomycetia; o__Pirellulales; f__Pirellulaceae; g__; s__
denovo183044	91	4	20	6	1	0	1	6	4	0	6	0	0	0	0	0	0	0	5	0	1	k__Bacteria; p__Chloroflexi; c__S085; o__; f__; g__; s__
denovo183062	1	7	1	2	1	0	2	0	1	0	0	2	1	0	0	0	2	96	123	4	2	k__Bacteria; p__Proteobacteria; c__Gammaproteobacteria; o__Pseudomonadales; f__Moraxellaceae; g__Acinetobacter; s__johnsonii
denovo183214	59	24	1	135	92	18	17	43	7	16	34	2	0	0	0	0	0	1	11	14	0	k__Bacteria; p__Bacteroidetes; c__[Saprospirae]; o__[Saprospirales]; f__Chitinophagaceae; g__; s__
denovo183303	6	5	0	9	7	4	0	2	1	2	1	0	0	0	0	0	2	2	8	12	0	k__Bacteria; p__Proteobacteria; c__Gammaproteobacteria; o__Xanthomonadales; f__Xanthomonadaceae; g__Luteimonas; s__
denovo183394	281	92	2	98	10	6	31	53	51	2	50	0	0	0	4	0	0	0	10	1	0	k__Bacteria; p__Proteobacteria; c__Alphaproteobacteria; o__Rhizobiales; f__Hyphomicrobiaceae; g__; s__
denovo183585	4	7	0	9	6	3	4	4	1	7	0	1	1	1	0	0	2	0	2	17	0	k__Bacteria; p__Bacteroidetes; c__[Saprospirae]; o__[Saprospirales]; f__Chitinophagaceae; g__Niabella; s__
denovo183730	1	10	0	1	2	4	1	0	1	2	3	1	0	0	0	0	0	17	20	431	1	k__Bacteria; p__Proteobacteria; c__Gammaproteobacteria; o__Enterobacteriales; f__Enterobacteriaceae; g__Citrobacter; s__
denovo184119	0	3	0	5	6	0	6	1	5	0	4	0	0	0	0	0	2	0	28	3	1	k__Bacteria; p__Proteobacteria; c__Gammaproteobacteria; o__Enterobacteriales; f__Enterobacteriaceae; g__; s__
denovo184282	51	15	13	23	5	1	6	33	55	1	3	0	0	0	0	0	1	1	2	5	0	k__Bacteria; p__Planctomycetes; c__Planctomycetia; o__Pirellulales; f__Pirellulaceae; g__Pirellula; s__
denovo184401	2	0	4	2	0	0	0	1	27	0	1	46	0	0	0	0	0	0	0	0	0	k__Bacteria; p__Proteobacteria; c__Deltaproteobacteria; o__Myxococcales; f__Nannocystaceae; g__Plesiocystis; s__
denovo184453	172	35	31	52	61	5	13	35	18	5	36	104	0	0	3	20	21	3	24	24	27	k__Bacteria; p__Proteobacteria; c__Gammaproteobacteria; o__Xanthomonadales; f__Xanthomonadaceae; g__; s__
denovo184476	1	2	1	5	2	0	1	2	1	0	0	9	1	0	2	0	2	2	23	8	6	k__Bacteria; p__Proteobacteria; c__Gammaproteobacteria; o__Enterobacteriales; f__Enterobacteriaceae; g__; s__
denovo184479	2	10	31	4	6	0	6	29	20	0	3	0	2	3	2	0	0	18	3	20	4	k__Bacteria; p__Proteobacteria; c__Alphaproteobacteria; o__Rickettsiales; f__mitochondria
denovo184597	0	0	0	0	0	0	0	0	0	0	0	9	1	4	4	0	3	13	18	58	1	k__Bacteria; p__Actinobacteria; c__Rubrobacteria; o__Rubrobacterales; f__Rubrobacteraceae; g__Rubrobacter; s__
denovo184641	15	3	18	2	0	0	0	5	11	0	4	0	0	0	0	0	0	0	0	0	0	k__Bacteria; p__Planctomycetes; c__Planctomycetia; o__Pirellulales; f__Pirellulaceae; g__; s__
denovo184644	0	0	0	0	0	0	0	0	0	0	0	0	30	24	45	21	83	0	0	0	1	k__Bacteria; p__Proteobacteria; c__Gammaproteobacteria; o__Oceanospirillales; f__Halomonadaceae; g__Halomonas; s__
denovo184722	155	55	6	189	102	30	27	32	71	19	13	64	4	0	3	0	20	5	79	23	8	k__Bacteria; p__Proteobacteria; c__Alphaproteobacteria; o__Sphingomonadales; f__; g__; s__
denovo184888	61	6	6	27	3	2	3	41	41	0	9	0	0	0	0	0	0	5	14	0	0	k__Bacteria; p__Proteobacteria; c__Deltaproteobacteria; o__Myxococcales; f__; g__; s__
denovo184935	8	4	0	10	8	0	1	3	1	0	0	0	0	0	0	9	5	5	1	3	0	k__Bacteria; p__Proteobacteria; c__Alphaproteobacteria; o__Rhizobiales; f__; g__; s__
denovo184936	3	1	0	5	4	7	2	4	2	6	1	2	1	0	0	0	2	0	0	9	0	k__Bacteria; p__Actinobacteria; c__Actinobacteria; o__Actinomycetales
denovo184976	14	13	0	15	11	4	11	4	10	11	0	2	2	0	0	0	3	3	8	42	0	k__Bacteria; p__Bacteroidetes; c__[Saprospirae]; o__[Saprospirales]; f__Chitinophagaceae; g__Niabella; s__
denovo184991	1	4	0	1	1	2	0	1	0	2	6	2	1	0	0	1	0	7	11	150	0	k__Bacteria; p__Proteobacteria; c__Gammaproteobacteria; o__Enterobacteriales; f__Enterobacteriaceae; g__Citrobacter; s__
denovo185049	12	4	0	0	2	1	3	1	1	8	2	2	4	2	1	0	2	2	6	50	2	k__Bacteria; p__Bacteroidetes; c__[Saprospirae]; o__[Saprospirales]; f__Chitinophagaceae; g__Niabella; s__
denovo185071	0	0	2	5	1	1	0	1	0	1	2	0	0	0	0	0	79	2	0	4456	0	k__Bacteria; p__Bacteroidetes; c__Bacteroidia; o__Bacteroidales; f__Rikenellaceae; g__; s__
denovo185139	1	1	0	1	2	3	3	0	0	4	0	3	2	0	0	0	10	1	9	9	0	k__Bacteria; p__Bacteroidetes; c__[Saprospirae]; o__[Saprospirales]; f__Chitinophagaceae; g__Niabella; s__
denovo185184	3	1	0	4	21	0	3	1	0	0	3	0	0	0	3	0	0	0	5	0	0	k__Bacteria; p__Bacteroidetes; c__Sphingobacteriia; o__Sphingobacteriales; f__Sphingobacteriaceae; g__Sphingobacterium; s__
denovo185437	30	1	5	4	4	3	0	4	9	0	1	0	0	0	0	0	0	0	1	0	0	k__Bacteria; p__Proteobacteria; c__Deltaproteobacteria; o__Myxococcales; f__; g__; s__
denovo185471	9	4	0	8	12	0	2	6	1	0	3	217	5	0	0	0	0	0	0	0	0	k__Bacteria; p__Actinobacteria; c__Actinobacteria; o__Actinomycetales; f__Micrococcaceae; g__Sinomonas; s__
denovo185555	1	14	0	0	1	2	4	0	0	3	1	0	0	0	0	0	0	2	2	19	0	k__Bacteria; p__Bacteroidetes; c__[Saprospirae]; o__[Saprospirales]; f__Chitinophagaceae; g__Niabella; s__
denovo185600	0	0	0	0	0	0	0	0	0	0	0	0	3	1	1	1	0	134	4	20	0	k__Bacteria; p__Proteobacteria; c__Gammaproteobacteria; o__Pseudomonadales; f__Pseudomonadaceae; g__Pseudomonas; s__
denovo185683	3	0	0	4	2	1	8	4	2	1	23	5	0	0	0	0	2	5	29	12	15	k__Bacteria; p__Proteobacteria; c__Gammaproteobacteria; o__Enterobacteriales; f__Enterobacteriaceae
denovo185724	17	2	6	6	2	1	2	12	39	0	25	2	0	0	0	0	3	0	0	0	0	k__Bacteria; p__Actinobacteria; c__Thermoleophilia; o__Solirubrobacterales; f__; g__; s__
denovo185855	38	32	2	25	5	2	9	2	6	0	4	5	1	0	0	0	1	1	3	3	2	k__Bacteria; p__Proteobacteria; c__Alphaproteobacteria; o__Sphingomonadales; f__Sphingomonadaceae; g__; s__
denovo186001	5	3	0	0	0	4	4	1	7	2	30	0	0	0	0	0	0	0	3	0	0	k__Bacteria; p__Proteobacteria; c__Gammaproteobacteria; o__Pseudomonadales; f__Pseudomonadaceae; g__Pseudomonas; s__
denovo186002	12	34	0	47	45	19	18	24	9	57	1	0	0	2	0	0	1	2	3	4	0	k__Bacteria; p__Bacteroidetes; c__[Saprospirae]; o__[Saprospirales]; f__Chitinophagaceae; g__Niabella; s__
denovo186039	1	2	33	7	0	0	0	0	6	0	0	0	0	0	0	0	0	0	1	0	0	k__Bacteria; p__Proteobacteria; c__Alphaproteobacteria; o__; f__; g__; s__
denovo186057	4	1	0	2	4	1	3	12	0	1	8	6	0	0	0	0	2	7	2	17	0	k__Bacteria; p__Actinobacteria; c__Actinobacteria; o__Actinomycetales; f__Nocardioidaceae; g__; s__
denovo186078	16	53	0	12	3	2	8	2	14	11	3	0	4	1	0	0	0	50	25	4	3	k__Bacteria; p__Actinobacteria; c__Actinobacteria; o__Actinomycetales
denovo186228	3	12	0	3	0	17	5	2	0	5	12	1	0	0	0	0	28	0	1	3489	0	k__Bacteria; p__Firmicutes; c__Erysipelotrichi; o__Erysipelotrichales; f__Erysipelotrichaceae; g__; s__
denovo186394	29	5	1	22	5	1	2	12	12	1	7	45	0	0	0	0	0	3	12	10	1	k__Bacteria; p__Actinobacteria; c__Actinobacteria; o__Actinomycetales; f__Micromonosporaceae
denovo186697	5	3	0	4	0	3	1	1	3	14	3	3	1	0	1	0	1	1	0	6	0	k__Bacteria; p__Actinobacteria; c__Actinobacteria; o__Actinomycetales; f__Micrococcaceae; g__Micrococcus
denovo186794	25	3	22	23	0	5	4	9	45	2	2	0	0	0	0	0	0	0	2	0	0	k__Bacteria; p__Chloroflexi; c__Anaerolineae; o__SBR1031; f__A4b; g__; s__
denovo186828	84	237	2	10	5	0	56	8	7	0	6	3	0	0	1	0	0	1	1688	182	8	k__Bacteria; p__Bacteroidetes; c__Sphingobacteriia; o__Sphingobacteriales; f__Sphingobacteriaceae; g__Sphingobacterium; s__
denovo186894	3	0	0	32	55	9	5	0	3	8	18	2	1	0	0	1	0	2	10	20	2	k__Bacteria; p__Bacteroidetes; c__Sphingobacteriia; o__Sphingobacteriales; f__Sphingobacteriaceae; g__; s__
denovo186911	11	0	0	2	0	1	0	4	18	1	2	16	0	0	0	0	0	0	0	0	0	k__Bacteria; p__Proteobacteria; c__Alphaproteobacteria; o__Rhodobacterales; f__Rhodobacteraceae; g__; s__
denovo187031	6	5	0	3	0	1	3	0	1	0	2	0	0	0	0	0	0	25	43	2	0	k__Bacteria; p__Proteobacteria; c__Gammaproteobacteria; o__Pseudomonadales; f__Moraxellaceae; g__Acinetobacter; s__
denovo187111	5	1	0	3	1	1	3	1	3	7	0	6	3	0	0	0	1	2	4	7	0	k__Bacteria; p__Bacteroidetes; c__[Saprospirae]; o__[Saprospirales]; f__Chitinophagaceae; g__Niabella; s__
denovo187166	2	5	0	5	5	2	1	1	2	1	1	2	3	0	0	0	4	0	4	11	0	k__Bacteria; p__Bacteroidetes; c__[Saprospirae]; o__[Saprospirales]; f__Chitinophagaceae; g__; s__
denovo187221	0	1	0	0	0	0	0	0	0	0	0	0	0	24	0	8	89	9	5	51	0	k__Bacteria; p__Proteobacteria; c__Gammaproteobacteria; o__Pseudomonadales; f__Pseudomonadaceae; g__Pseudomonas; s__fragi
denovo187324	580	149	3	292	773	66	61	283	31	37	140	42	1	1	35	2	9	10	107	46	15	k__Bacteria; p__Bacteroidetes; c__Sphingobacteriia; o__Sphingobacteriales; f__Sphingobacteriaceae; g__Pedobacter; s__
denovo187431	29	1	31	3	1	4	0	5	55	0	2	16	0	0	9	0	0	1	1	2	0	k__Bacteria; p__Planctomycetes; c__Planctomycetia; o__Gemmatales; f__Gemmataceae; g__; s__
denovo187621	64	82	2	56	49	25	54	38	25	46	5	35	11	8	1	0	40	16	77	233	2	k__Bacteria; p__Bacteroidetes; c__[Saprospirae]; o__[Saprospirales]; f__Chitinophagaceae; g__Niabella; s__
denovo187700	11	10	0	16	4	1	12	6	12	9	4	0	6	2	1	0	0	0	4	7	2	k__Bacteria; p__Actinobacteria; c__Actinobacteria; o__Actinomycetales; f__Micrococcaceae; g__Rothia; s__mucilaginosa
denovo188144	18	3	1	19	11	2	6	3	9	4	2	1	0	0	0	0	0	5	4	2	0	k__Bacteria; p__Actinobacteria; c__Actinobacteria; o__Actinomycetales; f__Micromonosporaceae
denovo188235	42	9	8	19	3	0	2	18	12	4	14	0	0	0	0	0	0	0	12	1	0	k__Bacteria; p__Proteobacteria; c__Alphaproteobacteria; o__Rhodospirillales; f__Rhodospirillaceae; g__; s__
denovo188329	0	0	0	8	26	2	1	1	1	0	1	0	0	0	0	1	1	0	2	15	1	k__Bacteria; p__Bacteroidetes; c__Sphingobacteriia; o__Sphingobacteriales; f__Sphingobacteriaceae; g__Sphingobacterium; s__
denovo188719	775	38	50	596	12	8	13	90	183	6	61	39	0	0	0	0	1	0	34	2	0	k__Bacteria; p__Proteobacteria; c__Deltaproteobacteria; o__Myxococcales; f__; g__; s__
denovo188749	4	3	0	3	5	1	6	0	1	4	0	3	1	0	0	0	7	2	8	27	2	k__Bacteria; p__Bacteroidetes; c__[Saprospirae]; o__[Saprospirales]; f__Chitinophagaceae; g__; s__
denovo188753	5	3	30	3	2	0	0	0	2	2	1	0	0	1	0	0	3	1	4	7	0	k__Bacteria; p__Proteobacteria; c__Alphaproteobacteria; o__Rhizobiales; f__Hyphomicrobiaceae; g__Devosia; s__
denovo189101	1	3	2	1	1	0	0	2	0	0	1	3	1	1	1	0	0	3	15	9	2	k__Bacteria; p__Proteobacteria; c__Gammaproteobacteria; o__Enterobacteriales; f__Enterobacteriaceae; g__; s__
denovo189194	7	0	1	15	4	3	14	4	8	7	3	1	4	0	0	0	1	2	4	9	1	k__Bacteria; p__Actinobacteria; c__Actinobacteria; o__Actinomycetales
denovo189288	1	0	0	1	2	0	0	1	0	0	2	101	276	148	467	70	569	10	21	541	9	k__Bacteria; p__Proteobacteria; c__Gammaproteobacteria; o__Oceanospirillales; f__Halomonadaceae; g__Halomonas; s__
denovo189342	325	100	943	126	19	7	28	69	442	0	60	0	0	0	1	0	2	25	10	2	1	k__Bacteria; p__Acidobacteria; c__Acidobacteria-6; o__iii1-15; f__; g__; s__
denovo189463	1	12	0	3	1	0	3	0	2	3	4	1	0	0	1	0	1	1	24	1	5	k__Bacteria; p__Proteobacteria; c__Gammaproteobacteria; o__Xanthomonadales; f__Xanthomonadaceae; g__; s__
denovo189670	0	2	0	0	0	1	0	0	1	0	2	1	1	0	1	0	0	3	7	41	2	k__Bacteria; p__Proteobacteria; c__Gammaproteobacteria; o__Enterobacteriales; f__Enterobacteriaceae; g__Citrobacter; s__
denovo189703	3	2	0	0	2	1	1	0	1	0	0	0	1	1	0	0	0	1	28	3	5	k__Bacteria; p__Proteobacteria; c__Betaproteobacteria; o__Burkholderiales; f__Comamonadaceae; g__Comamonas; s__
denovo189731	10	12	1	9	12	7	11	2	11	6	7	188	0	0	0	0	9	0	0	40	2	k__Bacteria; p__Bacteroidetes; c__[Saprospirae]; o__[Saprospirales]; f__Chitinophagaceae; g__Chitinophaga; s__
denovo189857	2	0	0	1	0	1	2	0	1	2	1	3	3	0	0	0	0	5	1	29	0	k__Bacteria; p__Actinobacteria; c__Actinobacteria; o__Actinomycetales; f__; g__; s__
denovo190067	11	9	0	13	8	13	5	10	6	19	3	1	0	0	0	0	0	1	0	4	0	k__Bacteria; p__Actinobacteria; c__Actinobacteria; o__Actinomycetales; f__Micrococcaceae
denovo190124	12	5	0	13	15	0	2	1	1	2	0	0	5	0	0	0	0	4	62	34	1	k__Bacteria; p__Bacteroidetes; c__[Saprospirae]; o__[Saprospirales]; f__Chitinophagaceae; g__; s__
denovo190133	57	7	0	5	8	0	0	5	2	0	1	0	0	0	0	0	0	0	1	0	0	k__Bacteria; p__Bacteroidetes; c__Cytophagia; o__Cytophagales; f__Cytophagaceae; g__; s__
denovo190137	5	5	2	0	0	0	1	0	83	0	0	26	0	0	8	0	16	8	0	5	1	k__Bacteria; p__Proteobacteria; c__Alphaproteobacteria; o__Rickettsiales; f__mitochondria
denovo190360	14	31	0	4	8	6	9	4	2	19	2	8	6	2	0	0	15	8	10	60	0	k__Bacteria; p__Bacteroidetes; c__[Saprospirae]; o__[Saprospirales]; f__Chitinophagaceae; g__Niabella; s__
denovo190366	9	1	0	9	11	0	2	2	0	1	3	1	0	0	3	0	2	4	4	10	1	k__Bacteria; p__Actinobacteria; c__Actinobacteria; o__Actinomycetales; f__Nocardioidaceae
denovo190433	8	7	2	9	2	1	1	11	2	3	6	30	4	0	3	0	0	4	5	14	0	k__Bacteria; p__Proteobacteria; c__Alphaproteobacteria; o__Rhizobiales; f__Bradyrhizobiaceae
denovo190448	0	10	0	2	0	0	4	0	1	0	0	1	0	0	0	0	1	94	101	4	7	k__Bacteria; p__Proteobacteria; c__Gammaproteobacteria; o__Pseudomonadales; f__Moraxellaceae; g__Acinetobacter; s__
denovo190592	1	1	48	1	0	0	0	0	12	0	0	0	0	0	0	0	0	0	0	7	0	k__Bacteria; p__Actinobacteria; c__Thermoleophilia; o__Gaiellales; f__Gaiellaceae; g__; s__
denovo190593	22	7	30	14	1	2	3	4	4	0	2	0	0	0	0	0	0	0	1	0	0	k__Bacteria; p__Planctomycetes; c__Planctomycetia; o__Pirellulales; f__Pirellulaceae; g__A17; s__
denovo190611	3	3	0	8	5	3	0	1	0	2	0	0	0	0	1	0	5	0	4	10	2	k__Bacteria; p__Proteobacteria; c__Alphaproteobacteria; o__Sphingomonadales; f__Sphingomonadaceae; g__Sphingomonas; s__
denovo190737	28	1	0	3	2	9	6	0	1	11	0	1	0	0	0	0	1	0	4	17	0	k__Bacteria; p__Actinobacteria; c__Actinobacteria; o__Actinomycetales; f__Nocardioidaceae; g__; s__
denovo190825	1	6	0	0	0	2	2	0	0	1	2	0	0	0	0	0	0	1	8	59	0	k__Bacteria; p__Proteobacteria; c__Gammaproteobacteria; o__Enterobacteriales; f__Enterobacteriaceae; g__Citrobacter; s__
denovo191067	7	8	0	10	14	1	8	2	1	3	2	0	0	0	1	0	1	4	13	6	12	k__Bacteria; p__Proteobacteria; c__Gammaproteobacteria; o__Xanthomonadales; f__Xanthomonadaceae
denovo191301	461	767	2	231	528	22	332	125	46	4	97	185	44	0	1	9	59	269	989	70	168	k__Bacteria; p__Proteobacteria; c__Alphaproteobacteria; o__Rhizobiales; f__Brucellaceae; g__Ochrobactrum; s__
denovo191336	61	1	20	9	1	0	0	4	17	0	0	0	0	0	0	0	0	23	1	4	0	k__Archaea; p__Crenarchaeota; c__Thaumarchaeota; o__Nitrososphaerales; f__Nitrososphaeraceae; g__Candidatus Nitrososphaera; s__
denovo191483	210	94	3	213	871	46	59	147	67	26	99	46	14	3	64	7	87	48	144	326	36	k__Bacteria; p__Proteobacteria; c__Alphaproteobacteria; o__Rhizobiales; f__Rhizobiaceae
denovo191555	4	9	0	0	3	0	8	1	4	1	7	0	2	0	0	0	0	1	4	0	2	k__Bacteria; p__Proteobacteria; c__Gammaproteobacteria; o__Pseudomonadales; f__Moraxellaceae; g__Acinetobacter; s__rhizosphaerae
denovo191712	1	7	0	1	0	2	2	1	0	0	1	0	0	0	0	1	0	4	8	110	1	k__Bacteria; p__Proteobacteria; c__Gammaproteobacteria; o__Enterobacteriales; f__Enterobacteriaceae; g__Citrobacter
denovo191749	0	21	0	3	10	0	11	1	0	0	0	0	0	0	43	0	0	0	153	0	0	k__Bacteria; p__Bacteroidetes; c__Flavobacteriia; o__Flavobacteriales; f__Flavobacteriaceae; g__; s__
denovo191754	18	5	1	6	2	0	2	12	13	0	3	16	0	0	0	0	21	7	0	4	1	k__Bacteria; p__Actinobacteria; c__Actinobacteria; o__Actinomycetales; f__Pseudonocardiaceae; g__Pseudonocardia; s__
denovo191810	3	7	0	6	4	1	2	1	5	4	0	3	0	0	0	0	2	2	3	20	0	k__Bacteria; p__Bacteroidetes; c__[Saprospirae]; o__[Saprospirales]; f__Chitinophagaceae; g__Niabella; s__
denovo191965	33	4	6	8	1	0	1	16	26	0	1	0	5	0	0	0	0	0	3	0	0	k__Bacteria; p__Bacteroidetes; c__[Saprospirae]; o__[Saprospirales]; f__Chitinophagaceae; g__; s__
denovo192030	8	3	0	3	1	3	2	3	6	5	0	0	2	2	0	0	1	0	2	3	0	k__Bacteria; p__Actinobacteria; c__Actinobacteria; o__Actinomycetales; f__Ruaniaceae
denovo192091	3	10	0	27	11	1	0	7	1	0	5	0	0	0	0	0	0	0	11	0	0	k__Bacteria; p__Bacteroidetes; c__[Saprospirae]; o__[Saprospirales]; f__Chitinophagaceae; g__; s__
denovo192140	1	1	0	1	50	0	0	1	1	1	1	2	2	0	0	0	1	2	1	14	1	k__Bacteria; p__Proteobacteria; c__Alphaproteobacteria; o__Rhizobiales; f__Methylobacteriaceae; g__; s__
denovo192177	1	2	1	4	2	0	1	2	2	0	4	3	0	0	0	0	1	0	23	3	1	k__Bacteria; p__Proteobacteria; c__Gammaproteobacteria; o__Enterobacteriales; f__Enterobacteriaceae; g__; s__
denovo192325	4	4	1	25	29	0	0	0	4	7	7	0	0	0	0	0	0	0	4	1	0	k__Bacteria; p__Proteobacteria; c__Alphaproteobacteria; o__Rhodobacterales; f__Rhodobacteraceae; g__Paracoccus; s__
denovo192386	5	6	0	3	4	2	2	1	0	4	0	1	0	1	0	0	5	1	5	15	0	k__Bacteria; p__Bacteroidetes; c__[Saprospirae]; o__[Saprospirales]; f__Chitinophagaceae; g__Niabella; s__
denovo192400	5	5	0	4	1	5	5	2	0	10	1	1	1	1	1	0	3	3	4	24	0	k__Bacteria; p__Bacteroidetes; c__[Saprospirae]; o__[Saprospirales]; f__Chitinophagaceae; g__Niabella; s__
denovo192488	8	5	27	13	1	1	3	4	16	0	4	1	1	0	0	0	0	0	10	6	0	k__Bacteria; p__Proteobacteria; c__Gammaproteobacteria; o__Xanthomonadales; f__Xanthomonadaceae; g__Arenimonas; s__
denovo192489	2	5	2	3	6	2	2	2	2	0	0	4	0	0	0	0	1	0	0	24	1	k__Bacteria; p__Proteobacteria; c__Alphaproteobacteria; o__Sphingomonadales; f__Sphingomonadaceae
denovo192492	4	1	2	39	1	1	0	3	11	0	1	0	0	0	4	0	0	0	1	2	1	k__Bacteria; p__Actinobacteria; c__Actinobacteria; o__Actinomycetales; f__Micromonosporaceae; g__; s__
denovo192539	4	1	5	27	1	2	2	1	7	1	1	5	2	0	0	0	0	0	12	0	1	k__Bacteria; p__Acidobacteria; c__[Chloracidobacteria]; o__RB41; f__Ellin6075; g__; s__
denovo192757	4	0	0	4	6	1	1	3	5	0	1	1	0	0	1	1	3	1	32	0	1	k__Bacteria; p__Proteobacteria; c__Gammaproteobacteria; o__Enterobacteriales; f__Enterobacteriaceae; g__; s__
denovo192854	2	1	0	4	3	0	0	8	2	4	1	3	2	0	1	0	4	3	5	39	1	k__Bacteria; p__Proteobacteria; c__Betaproteobacteria; o__Burkholderiales; f__Comamonadaceae; g__Hylemonella; s__
denovo192886	4	22	0	3	2	0	14	4	2	1	1	0	0	0	0	0	0	0	2	0	0	k__Bacteria; p__Proteobacteria; c__Alphaproteobacteria; o__Rhizobiales; f__Methylocystaceae; g__Pleomorphomonas
denovo192956	0	0	4	0	0	93	0	2	3	51	81	0	0	0	0	0	20	0	0	0	0	k__Bacteria; p__Proteobacteria; c__Deltaproteobacteria; o__Desulfovibrionales; f__Desulfovibrionaceae; g__Desulfovibrio; s__
denovo193142	79	5	205	27	0	2	6	7	206	3	10	10	0	0	0	0	0	3	0	6	0	k__Bacteria; p__Acidobacteria; c__Acidobacteria-6; o__CCU21; f__; g__; s__
denovo193391	4	4	0	5	1	24	1	3	9	85	17	0	5	0	3	0	1	0	1	43	1	k__Bacteria; p__Actinobacteria; c__Actinobacteria; o__Actinomycetales
denovo193393	8	5	1	17	4	4	11	10	6	7	3	1	5	3	3	0	1	0	2	20	2	k__Bacteria; p__Actinobacteria; c__Actinobacteria; o__Actinomycetales
denovo193601	3	0	0	1	64	1	0	2	3	1	0	2	1	0	0	0	0	0	5	9	4	k__Bacteria; p__Proteobacteria; c__Alphaproteobacteria; o__Rhizobiales; f__Methylobacteriaceae; g__; s__
denovo193627	8	4	0	4	3	1	0	7	4	0	3	11	6	1	2	1	3	3	33	22	1	k__Bacteria; p__Proteobacteria; c__Gammaproteobacteria; o__Enterobacteriales; f__Enterobacteriaceae
denovo193661	79	23	9	165	8	3	9	31	43	1	6	76	0	0	0	2	0	19	9	41	2	k__Bacteria; p__Proteobacteria; c__Alphaproteobacteria; o__Ellin329; f__; g__; s__
denovo193829	2	6	0	5	4	2	3	4	1	9	2	1	0	0	0	0	1	1	0	2	0	k__Bacteria; p__Bacteroidetes; c__[Saprospirae]; o__[Saprospirales]; f__Chitinophagaceae; g__Niabella; s__
denovo194006	1	0	0	3	0	8	1	0	1	2	5	0	3	0	5	1	16	0	0	328	1	k__Bacteria; p__Firmicutes; c__Clostridia; o__Clostridiales; f__Peptostreptococcaceae
denovo194159	3	3	3	0	1	0	0	0	2	0	0	49	0	0	0	0	0	0	7	30	0	k__Bacteria; p__Acidobacteria; c__Acidobacteriia; o__Acidobacteriales; f__Koribacteraceae; g__Candidatus Koribacter; s__
denovo194212	32	20	0	99	297	10	7	20	31	5	26	42	1	0	16	5	69	8	115	62	16	k__Bacteria; p__Proteobacteria; c__Alphaproteobacteria; o__Sphingomonadales; f__Sphingomonadaceae; g__Sphingomonas; s__
denovo194373	13	18	0	38	0	1	2	2	4	0	12	2	2	0	1	0	1	8	70	565	7	k__Bacteria; p__Proteobacteria; c__Gammaproteobacteria; o__Enterobacteriales; f__Enterobacteriaceae
denovo194421	0	0	0	0	0	0	1	0	0	0	0	9	1	0	1	0	10	22	0	51	1	k__Bacteria; p__Proteobacteria; c__Gammaproteobacteria; o__Pseudomonadales; f__Pseudomonadaceae; g__; s__
denovo194520	3	2	31	5	0	0	7	2	0	0	5	7	2	0	7	1	4	5	17	20	8	k__Bacteria; p__Firmicutes; c__Clostridia; o__Clostridiales; f__[Tissierellaceae]; g__Anaerococcus; s__
denovo194551	0	0	0	0	1	0	0	2	0	0	2	4	2	0	1	0	1	1	10	20	1	k__Bacteria; p__Proteobacteria; c__Gammaproteobacteria; o__Enterobacteriales; f__Enterobacteriaceae
denovo194600	50	9	8	8	0	2	4	20	4	5	12	0	0	0	0	0	9	1	0	0	0	k__Bacteria; p__Proteobacteria; c__Alphaproteobacteria; o__Rhizobiales; f__Hyphomicrobiaceae; g__Rhodoplanes; s__
denovo195162	0	40	0	3	0	0	27	1	1	1	1	0	0	0	1	0	0	0	4	0	0	k__Bacteria; p__Bacteroidetes; c__[Saprospirae]; o__[Saprospirales]; f__Chitinophagaceae; g__Niabella; s__
denovo195311	1	0	0	4	39	1	1	3	1	3	0	0	0	1	0	0	0	4	1	5	1	k__Bacteria; p__Proteobacteria; c__Alphaproteobacteria; o__Sphingomonadales; f__Sphingomonadaceae; g__Sphingomonas; s__
denovo195565	8	3	2	8	9	0	4	2	1	0	0	2	1	2	5	0	4	6	53	9	17	k__Bacteria; p__Proteobacteria; c__Gammaproteobacteria; o__Xanthomonadales; f__Xanthomonadaceae; g__; s__
denovo195785	49	0	7	60	0	0	0	19	23	0	14	0	0	0	2	0	0	0	2	0	0	k__Bacteria; p__Proteobacteria; c__Deltaproteobacteria; o__Myxococcales; f__; g__; s__
denovo195995	2	2	0	4	2	4	4	3	2	16	3	0	0	0	0	0	0	0	0	2	0	k__Bacteria; p__Actinobacteria; c__Actinobacteria; o__Actinomycetales; f__Pseudonocardiaceae; g__Jiangella; s__
denovo196024	3	17	0	14	21	5	11	14	10	21	0	1	2	0	0	0	0	1	1	5	0	k__Bacteria; p__Bacteroidetes; c__[Saprospirae]; o__[Saprospirales]; f__Chitinophagaceae; g__Niabella; s__
denovo196214	11	3	12	30	12	3	1	10	8	1	12	13	2	0	0	0	13	1	7	5	1	k__Bacteria; p__Actinobacteria; c__Actinobacteria; o__Actinomycetales; f__Micromonosporaceae; g__; s__
denovo196374	0	2	0	2	0	0	0	0	2	0	1	1	0	0	0	0	1	2	8	42	1	k__Bacteria; p__Proteobacteria; c__Gammaproteobacteria; o__Enterobacteriales; f__Enterobacteriaceae; g__Citrobacter; s__
denovo196417	6	4	0	1	3	0	0	0	1	0	3	9	4	0	1	0	2	4	26	21	4	k__Bacteria; p__Proteobacteria; c__Gammaproteobacteria; o__Enterobacteriales; f__Enterobacteriaceae; g__; s__
denovo196507	29	1	0	0	0	0	0	37	1	2	2	0	0	0	0	1	0	0	0	0	0	k__Bacteria; p__Bacteroidetes; c__Cytophagia; o__Cytophagales; f__Cyclobacteriaceae; g__; s__
denovo196647	7	0	0	1	2	2	0	1	40	0	1	0	0	0	10	0	76	0	1	6	0	k__Bacteria; p__Bacteroidetes; c__Cytophagia; o__Cytophagales; f__Cytophagaceae; g__Siphonobacter; s__aquaeclarae
denovo196690	1	195	1	40	3	0	82	1	1	0	0	0	0	0	0	0	0	1	21	0	0	k__Bacteria; p__Bacteroidetes; c__Flavobacteriia; o__Flavobacteriales; f__Flavobacteriaceae; g__Flavobacterium; s__
denovo196783	1	1	0	0	1	0	0	1	5	1	0	44	0	0	0	0	0	0	0	0	0	k__Bacteria; p__Chloroflexi; c__Anaerolineae; o__Ardenscatenales; f__Ardenscatenaceae; g__Ardenscatena; s__
denovo196883	42	5	0	53	23	1	4	2	4	5	10	7	2	0	1	0	0	1	8	1	3	k__Bacteria; p__Proteobacteria; c__Alphaproteobacteria; o__Sphingomonadales; f__Sphingomonadaceae; g__Sphingobium; s__
denovo196963	83	3	24	8	0	0	4	21	6	5	14	0	3	0	0	0	0	0	7	1	0	k__Bacteria; p__Acidobacteria; c__Acidobacteria-6; o__CCU21; f__; g__; s__
denovo197121	7	4	0	3	4	1	7	2	5	0	0	4	3	0	2	0	5	2	1	9	0	k__Bacteria; p__Actinobacteria; c__Actinobacteria; o__Actinomycetales; f__Nocardioidaceae; g__; s__
denovo197127	1	30	0	3	0	0	10	1	3	0	1	2	0	0	0	0	0	0	1	0	0	k__Bacteria; p__Proteobacteria; c__Alphaproteobacteria; o__Rhizobiales; f__Xanthobacteraceae
denovo197173	13	32	0	21	32	2	26	39	12	78	9	13	4	0	0	0	15	18	24	130	2	k__Bacteria; p__Proteobacteria; c__Betaproteobacteria; o__Burkholderiales; f__Comamonadaceae; g__Hylemonella; s__
denovo197334	7	53	0	46	18	1	29	42	14	0	26	15	0	0	8	0	0	0	0	0	0	k__Bacteria; p__Cyanobacteria; c__Synechococcophycideae; o__Synechococcales; f__Acaryochloridaceae; g__Acaryochloris; s__
denovo197531	1	0	0	1	0	0	0	1	1	0	0	74	0	0	2	0	0	7	26	86	2	k__Bacteria; p__Actinobacteria; c__Thermoleophilia; o__Gaiellales; f__Gaiellaceae; g__; s__
denovo197532	21	1	8	0	1	0	0	3	17	0	0	1	0	0	1	0	0	0	40	1	0	k__Bacteria; p__Proteobacteria; c__Alphaproteobacteria; o__Rhodospirillales; f__Rhodospirillaceae; g__; s__
denovo197634	0	58	0	7	0	0	44	3	1	0	1	0	1	0	0	0	0	0	0	0	0	k__Bacteria; p__Proteobacteria; c__Alphaproteobacteria; o__Sphingomonadales; f__Sphingomonadaceae; g__Sphingobium; s__
denovo197752	46	4	2	43	104	7	14	5	13	4	1	123	28	0	17	5	162	41	80	596	4	k__Bacteria; p__Actinobacteria; c__Actinobacteria; o__Actinomycetales; f__Nocardioidaceae; g__; s__
denovo197842	1	1	0	1	5	0	1	0	0	0	1	2	0	0	0	0	6	3	2	25	1	k__Bacteria; p__Actinobacteria; c__Actinobacteria; o__Actinomycetales; f__Nocardioidaceae; g__; s__
denovo198002	0	0	0	0	0	0	0	0	0	0	0	2	1	7	5	2	24	2	0	17	0	k__Bacteria; p__Proteobacteria; c__Gammaproteobacteria; o__Pseudomonadales; f__Pseudomonadaceae; g__; s__
denovo198798	18	17	0	7	0	0	5	4	6	0	8	2	0	0	0	0	0	2	1	1	0	k__Bacteria; p__Bacteroidetes; c__Cytophagia; o__Cytophagales; f__Cytophagaceae; g__; s__
denovo198837	7	5	1	5	2	0	1	4	9	3	6	10	0	0	0	0	3	4	8	3	0	k__Bacteria; p__Proteobacteria; c__Betaproteobacteria; o__Burkholderiales; f__Comamonadaceae; g__; s__
denovo199127	3	3	0	12	10	1	1	1	13	0	2	0	0	0	0	0	0	0	8	0	0	k__Bacteria; p__Proteobacteria; c__Alphaproteobacteria; o__Sphingomonadales; f__Sphingomonadaceae; g__Sphingomonas
denovo199570	10	15	0	12	7	5	11	9	4	14	1	1	5	0	0	0	2	6	4	48	0	k__Bacteria; p__Bacteroidetes; c__[Saprospirae]; o__[Saprospirales]; f__Chitinophagaceae; g__Niabella; s__
denovo199573	6	4	0	8	2	3	5	8	11	8	1	0	1	0	0	0	0	2	0	14	0	k__Bacteria; p__Actinobacteria; c__Actinobacteria; o__Actinomycetales
denovo199577	0	3	0	1	0	1	0	1	1	0	1	2	1	0	0	0	0	2	5	65	1	k__Bacteria; p__Proteobacteria; c__Gammaproteobacteria; o__Enterobacteriales; f__Enterobacteriaceae; g__Citrobacter; s__
denovo199762	11	3	11	3	3	1	0	6	50	4	1	0	4	0	0	0	0	2	2	1	3	k__Bacteria; p__Proteobacteria; c__Deltaproteobacteria; o__Bdellovibrionales; f__Bdellovibrionaceae; g__Bdellovibrio; s__
denovo200144	5	3	0	5	2	4	5	3	5	9	1	0	2	0	0	0	0	0	1	2	0	k__Bacteria; p__Actinobacteria; c__Actinobacteria; o__Actinomycetales; f__Micrococcaceae
denovo200209	29	11	1	5	1	0	0	20	10	2	8	0	0	0	0	0	0	16	14	20	1	k__Bacteria; p__Planctomycetes; c__Planctomycetia; o__Pirellulales; f__Pirellulaceae; g__Pirellula; s__
denovo200250	96	24	0	25	39	12	25	17	1	4	6	5	2	0	0	0	0	4	21	4	0	k__Bacteria; p__Proteobacteria; c__Alphaproteobacteria; o__Sphingomonadales; f__Sphingomonadaceae; g__Novosphingobium; s__
denovo200379	0	11	0	92	51	0	0	1	0	2	0	0	17	0	0	0	0	0	30	2	8	k__Bacteria; p__Bacteroidetes; c__Flavobacteriia; o__Flavobacteriales; f__Flavobacteriaceae; g__; s__
denovo200938	9	15	0	1	0	1	2	0	3	0	6	0	4	0	0	0	0	0	7	0	1	k__Bacteria; p__Proteobacteria; c__Gammaproteobacteria; o__Pseudomonadales; f__Moraxellaceae; g__Acinetobacter; s__rhizosphaerae
denovo201109	1	9	1	0	0	0	2	0	1	0	0	0	0	0	2	0	1	3	28	9	0	k__Bacteria; p__Proteobacteria; c__Gammaproteobacteria; o__Pseudomonadales; f__Moraxellaceae; g__Acinetobacter; s__
denovo201125	311	15	3	0	0	2	4	1	0	1	1	0	1	0	8	0	2	190	2478	298	3	k__Bacteria; p__Bacteroidetes; c__Flavobacteriia; o__Flavobacteriales; f__[Weeksellaceae]; g__Wautersiella; s__
denovo201133	8535	333	19	9	20	5	98	9	1	0	30	2	24	2	150	6	16	3868	41480	9023	64	k__Bacteria; p__Bacteroidetes; c__Flavobacteriia; o__Flavobacteriales; f__[Weeksellaceae]; g__Wautersiella; s__
denovo201163	6	18	0	3	4	1	7	6	3	1	5	13	2	0	0	0	1	2	25	71	4	k__Bacteria; p__Proteobacteria; c__Gammaproteobacteria; o__Enterobacteriales; f__Enterobacteriaceae
denovo201181	0	0	0	0	0	1	0	0	0	0	0	3	2	11	13	7	24	4	0	24	0	k__Bacteria; p__Proteobacteria; c__Gammaproteobacteria; o__Pseudomonadales; f__Pseudomonadaceae; g__Pseudomonas; s__veronii
denovo201197	27	1	1	15	0	0	1	3	1	0	2	0	0	0	0	0	0	0	0	0	0	k__Bacteria; p__Planctomycetes; c__Planctomycetia; o__Pirellulales; f__Pirellulaceae; g__; s__
denovo201257	1	14	0	8	0	0	1	1	1	0	0	0	3	2	1	0	1	11	13	3	0	k__Bacteria; p__Proteobacteria; c__Gammaproteobacteria; o__Pseudomonadales; f__Moraxellaceae; g__Acinetobacter
denovo201286	5	1	1	0	18	0	2	6	5	0	2	0	0	0	10	0	26	0	5	5	0	k__Bacteria; p__Verrucomicrobia; c__[Spartobacteria]; o__[Chthoniobacterales]; f__[Chthoniobacteraceae]; g__Ellin506; s__
denovo201356	184	75	281	45	7	3	16	50	141	7	24	39	1	0	2	0	2	7	32	22	9	k__Bacteria; p__Acidobacteria; c__Acidobacteria-6; o__iii1-15; f__; g__; s__
denovo201460	5	7	0	0	0	0	5	0	1	0	2	6	2	0	0	0	0	76	10	4	0	k__Bacteria; p__Actinobacteria; c__Actinobacteria; o__Actinomycetales; f__Intrasporangiaceae; g__; s__
denovo201489	10	2	0	6	2	1	7	1	4	4	0	0	3	1	0	0	2	1	0	6	0	k__Bacteria; p__Actinobacteria; c__Actinobacteria; o__Actinomycetales
denovo201776	250	10	5	0	0	0	1	0	19	0	1	7	0	0	0	0	0	4	10	0	0	k__Bacteria; p__Bacteroidetes; c__Sphingobacteriia; o__Sphingobacteriales; f__; g__; s__
denovo201782	3	1	0	7	6	5	14	5	6	11	2	2	0	1	0	0	0	1	1	0	0	k__Bacteria; p__Bacteroidetes; c__[Saprospirae]; o__[Saprospirales]; f__Chitinophagaceae; g__Niabella; s__
denovo201826	42	3	5	20	20	0	11	21	7	3	4	18	11	0	5	0	101	12	15	55	0	k__Bacteria; p__Actinobacteria; c__Actinobacteria; o__Actinomycetales; f__Nocardioidaceae; g__; s__
denovo201871	13	10	0	3	7	2	2	1	0	5	0	4	3	0	0	0	4	2	10	31	0	k__Bacteria; p__Bacteroidetes; c__[Saprospirae]; o__[Saprospirales]; f__Chitinophagaceae; g__Niabella; s__
denovo201913	6	20	0	19	4	0	4	0	1	0	0	0	2	2	0	0	1	14	58	7	1	k__Bacteria; p__Proteobacteria; c__Gammaproteobacteria; o__Pseudomonadales; f__Moraxellaceae; g__Acinetobacter; s__
denovo202002	239	112	0	68	382	52	71	132	18	40	98	17	0	0	4	0	5	11	75	26	4	k__Bacteria; p__Bacteroidetes; c__[Saprospirae]; o__[Saprospirales]; f__Chitinophagaceae; g__Terrimonas; s__
denovo202015	21	24	0	13	4	0	17	2	0	5	3	2	1	0	1	0	4	15	18	29	1	k__Bacteria; p__Proteobacteria; c__Gammaproteobacteria; o__Xanthomonadales; f__Xanthomonadaceae
denovo202073	4	0	39	6	0	0	1	4	12	0	1	0	0	0	0	1	0	0	1	0	0	k__Bacteria; p__Planctomycetes; c__Planctomycetia; o__Gemmatales; f__Gemmataceae; g__Gemmata; s__
denovo202094	7	0	0	1	3	2	0	1	0	4	1	4	0	0	0	0	9	0	10	18	0	k__Bacteria; p__Actinobacteria; c__Actinobacteria; o__Actinomycetales; f__Nocardioidaceae; g__; s__
denovo202341	6	38	0	15	6	4	19	2	2	1	1	0	0	0	0	0	0	0	0	0	0	k__Bacteria; p__Proteobacteria; c__Alphaproteobacteria; o__Rhodospirillales; f__Acetobacteraceae; g__Roseococcus; s__
denovo202355	1	2	1	1	1	0	0	0	3	0	0	5	3	1	0	1	1	1	14	9	2	k__Bacteria; p__Proteobacteria; c__Gammaproteobacteria; o__Enterobacteriales; f__Enterobacteriaceae
denovo202529	12	2	0	16	5	3	4	0	0	2	3	0	0	0	0	0	0	0	1	0	0	k__Bacteria; p__Bacteroidetes; c__[Saprospirae]; o__[Saprospirales]; f__Chitinophagaceae; g__Chitinophaga; s__
denovo202606	197	23	17	88	7	0	10	18	44	3	31	42	0	0	0	0	0	3	30	0	0	k__Bacteria; p__Proteobacteria; c__Gammaproteobacteria; o__Xanthomonadales; f__Sinobacteraceae; g__; s__
denovo202704	3	4	0	12	3	0	1	0	0	0	0	0	0	0	0	0	0	71	0	0	0	k__Bacteria; p__Cyanobacteria; c__Oscillatoriophycideae; o__Chroococcales; f__Xenococcaceae; g__; s__
denovo202758	31	5	0	2	5	0	0	1	5	0	5	1	0	0	5	0	16	1	3	1	0	k__Bacteria; p__Actinobacteria; c__Actinobacteria; o__Actinomycetales; f__Nocardioidaceae; g__; s__
denovo202809	5	3	0	7	2	2	4	5	7	7	2	1	2	0	1	0	1	0	1	6	1	k__Bacteria; p__Actinobacteria; c__Actinobacteria; o__Actinomycetales; f__Intrasporangiaceae; g__; s__
denovo203194	2	11	0	8	9	2	9	10	4	3	19	3	0	0	0	0	2	0	27	4	4	k__Bacteria; p__Proteobacteria; c__Alphaproteobacteria; o__Sphingomonadales; f__Sphingomonadaceae; g__Sphingobium; s__
denovo203355	65	9	0	20	0	0	1	9	26	0	5	44	1	0	0	0	1	6	0	0	0	k__Bacteria; p__Cyanobacteria; c__4C0d-2; o__MLE1-12; f__; g__; s__
denovo203375	3	9	0	3	3	4	4	0	0	2	0	4	2	0	3	0	8	2	8	25	0	k__Bacteria; p__Bacteroidetes; c__[Saprospirae]; o__[Saprospirales]; f__Chitinophagaceae; g__Niabella; s__
denovo203531	6	8	0	3	5	0	0	1	4	0	0	0	0	0	0	0	2	2	17	7	2	k__Bacteria; p__Bacteroidetes; c__Sphingobacteriia; o__Sphingobacteriales; f__Sphingobacteriaceae; g__Pedobacter; s__
denovo203533	4	0	1	0	2	1	0	4	0	0	1	4	4	0	1	0	3	0	12	7	3	k__Bacteria; p__Proteobacteria; c__Gammaproteobacteria; o__Enterobacteriales; f__Enterobacteriaceae
denovo203784	13	2	2	3	8	2	2	2	0	2	1	0	0	1	0	0	5	1	2	18	2	k__Bacteria; p__Proteobacteria; c__Gammaproteobacteria; o__Xanthomonadales; f__Xanthomonadaceae; g__Lysobacter; s__brunescens
denovo203948	2	0	0	4	2	0	0	2	0	0	3	2	0	1	0	5	4	2	4	11	3	k__Bacteria; p__Proteobacteria; c__Alphaproteobacteria; o__Sphingomonadales; f__Sphingomonadaceae; g__Sphingomonas; s__
denovo204068	9	23	0	15	3	0	3	0	1	0	0	3	6	0	0	0	0	28	46	7	2	k__Bacteria; p__Proteobacteria; c__Gammaproteobacteria; o__Pseudomonadales; f__Moraxellaceae; g__Acinetobacter; s__
denovo204078	11	3	0	46	0	0	0	1	4	1	2	0	0	0	0	0	0	0	3	0	0	k__Bacteria; p__Fibrobacteres; c__Fibrobacteria; o__258ds10; f__; g__; s__
denovo204112	6	1	0	5	4	2	0	4	4	2	3	11	8	0	0	2	8	0	11	1	1	k__Bacteria; p__Proteobacteria; c__Alphaproteobacteria; o__Rhizobiales; f__Rhizobiaceae; g__Agrobacterium; s__
denovo204211	59	5	4	46	5	6	1	6	9	1	1	23	0	0	0	0	0	0	1	0	1	k__Bacteria; p__Planctomycetes; c__Planctomycetia; o__Planctomycetales; f__Planctomycetaceae; g__Planctomyces; s__
denovo204217	2	3	0	1	0	2	0	2	0	2	1	0	0	0	0	0	0	21	3	14	0	k__Bacteria; p__Actinobacteria; c__Actinobacteria; o__Actinomycetales; f__Nocardioidaceae; g__; s__
denovo204258	3	22	0	12	1	0	2	5	0	0	0	0	0	0	0	0	0	0	0	0	0	k__Bacteria; p__Bacteroidetes; c__[Saprospirae]; o__[Saprospirales]; f__Chitinophagaceae; g__; s__
denovo204373	10	7	0	13	3	10	7	9	7	32	5	4	0	0	0	0	1	3	0	12	1	k__Bacteria; p__Actinobacteria; c__Actinobacteria; o__Actinomycetales; f__Kineosporiaceae; g__; s__
denovo204498	6	29	0	15	8	1	28	4	3	0	8	3	2	0	11	2	2	12	18	0	0	k__Bacteria; p__Bacteroidetes; c__Flavobacteriia; o__Flavobacteriales; f__Flavobacteriaceae; g__Flavobacterium; s__
denovo204523	2	2	3973	0	1	1	0	1	1	0	1	1	0	0	0	0	0	2	7	9	0	k__Bacteria; p__Proteobacteria; c__Gammaproteobacteria; o__Enterobacteriales; f__Enterobacteriaceae; g__; s__
denovo204535	1	12	0	3	0	0	1	6	5	0	9	0	0	0	0	1	0	6	4	0	1	k__Bacteria; p__Proteobacteria; c__Alphaproteobacteria; o__Rhodospirillales; f__Acetobacteraceae; g__; s__
denovo204747	61	18	0	15	3	0	4	20	6	1	3	22	0	0	4	0	0	4	7	0	3	k__Bacteria; p__Bacteroidetes; c__[Saprospirae]; o__[Saprospirales]; f__Chitinophagaceae; g__; s__
denovo204770	29	2	0	17	13	2	1	1	1	0	2	2	0	2	0	0	39	1	1	8	0	k__Bacteria; p__Proteobacteria; c__Alphaproteobacteria; o__Rhizobiales; f__Methylocystaceae; g__Methylosinus; s__
denovo205056	2147	881	42	2452	1249	704	5593	486	3291	640	148	1480	1367	694	414	115	4362	1334	3185	21783	327	k__Bacteria; p__Actinobacteria; c__Actinobacteria; o__Actinomycetales; f__; g__; s__
denovo205385	46	68	0	49	133	5	21	72	3	5	10	17	12	4	71	0	11	13	65	27	3	k__Bacteria; p__Bacteroidetes; c__Sphingobacteriia; o__Sphingobacteriales; f__Sphingobacteriaceae; g__Pedobacter; s__
denovo205405	5	9	0	1	1	0	7	0	12	1	0	0	0	0	0	0	0	0	7	0	0	k__Bacteria; p__Proteobacteria; c__Gammaproteobacteria; o__Alteromonadales
denovo205418	34	28	0	0	0	3	16	0	12	1	10	0	4	0	0	0	0	1	12	2	1	k__Bacteria; p__Proteobacteria; c__Gammaproteobacteria; o__Pseudomonadales; f__Moraxellaceae; g__Acinetobacter; s__rhizosphaerae
denovo205458	2	7	0	5	8	0	3	2	0	0	0	0	0	0	17	0	0	0	8	12	0	k__Bacteria; p__Proteobacteria; c__Alphaproteobacteria; o__Rhizobiales; f__Beijerinckiaceae; g__; s__
denovo205489	9	3	3	30	10	3	2	6	8	0	7	0	21	0	2	2	34	0	9	41	2	k__Bacteria; p__Proteobacteria; c__Alphaproteobacteria; o__Sphingomonadales; f__Sphingomonadaceae; g__; s__
denovo205588	30	2	3	1	0	0	0	0	49	1	0	0	0	0	0	0	0	0	2	0	0	k__Bacteria; p__Bacteroidetes; c__[Saprospirae]; o__[Saprospirales]; f__Chitinophagaceae; g__; s__
denovo205596	50	15	0	25	24	1	1	4	1	3	10	1	0	0	0	0	0	1	4	4	1	k__Bacteria; p__Proteobacteria; c__Alphaproteobacteria; o__Rhizobiales; f__Rhizobiaceae; g__Agrobacterium; s__
denovo205715	27	2	6	0	5	1	5	14	19	0	8	10	0	0	0	1	53	1	4	0	1	k__Bacteria; p__Actinobacteria; c__Thermoleophilia; o__Solirubrobacterales; f__; g__; s__
denovo205867	300	8	0	0	3	0	0	1	2	0	0	0	0	0	0	2	0	83	1	20	0	k__Bacteria; p__Cyanobacteria; c__Nostocophycideae; o__Nostocales; f__Nostocaceae; g__; s__
denovo205868	1	4	0	6	3	0	5	0	1	0	0	0	2	0	0	0	0	5	12	4	0	k__Bacteria; p__Proteobacteria; c__Gammaproteobacteria; o__Pseudomonadales; f__Moraxellaceae; g__Acinetobacter; s__
denovo205944	2	0	0	2	0	8	3	5	3	4	1	0	0	0	0	0	0	9	1	7	0	k__Bacteria; p__Actinobacteria; c__Actinobacteria; o__Actinomycetales; f__Nocardioidaceae; g__; s__
denovo206120	136	65	0	22	128	1	35	21	5	0	2	336	2	4	239	0	54	31	29	46	0	k__Bacteria; p__Actinobacteria; c__Actinobacteria; o__Actinomycetales; f__Streptomycetaceae; g__Streptomyces; s__
denovo206124	6	6	0	3	0	1	6	0	3	1	0	5	1	1	1	0	1	6	109	4	1	k__Bacteria; p__Proteobacteria; c__Betaproteobacteria; o__Burkholderiales; f__Comamonadaceae
denovo206140	15	9	1	23	1	0	3	7	4	0	2	4	7	1	4	0	0	9	60	417	5	k__Bacteria; p__Proteobacteria; c__Gammaproteobacteria; o__Enterobacteriales; f__Enterobacteriaceae
denovo206196	9	11	0	22	2	0	7	1	7	0	3	0	0	0	0	0	0	0	2	0	0	k__Bacteria; p__Proteobacteria; c__Alphaproteobacteria; o__Rhizobiales; f__; g__; s__
denovo206243	3	1	0	5	8	2	4	5	1	14	2	1	0	0	0	0	0	1	5	6	0	k__Bacteria; p__Proteobacteria; c__Betaproteobacteria; o__Burkholderiales; f__Comamonadaceae
denovo206337	2	4	0	5	0	14	1	0	2	5	11	8	0	0	0	1	147	0	2	2040	0	k__Bacteria; p__Firmicutes; c__Erysipelotrichi; o__Erysipelotrichales; f__Erysipelotrichaceae; g__[Eubacterium]; s__dolichum
denovo206361	49	18	0	105	1	0	9	13	12	3	4	5	0	0	0	0	0	0	1	0	1	k__Bacteria; p__Acidobacteria; c__Solibacteres; o__Solibacterales; f__; g__; s__
denovo206377	306	29	32	50	11	5	7	145	318	0	31	0	0	0	28	0	1	0	5	2	0	k__Bacteria; p__Bacteroidetes; c__Cytophagia; o__Cytophagales; f__Cytophagaceae; g__; s__
denovo206434	966	67	26	181	148	272	166	350	290	271	161	328	29	0	13	1	346	2286	1489	3130	195	k__Bacteria; p__Actinobacteria; c__Actinobacteria; o__Actinomycetales; f__Nocardioidaceae; g__; s__
denovo206824	439	156	1	191	428	69	79	132	72	49	129	118	51	77	32	15	106	41	2890	201	22	k__Bacteria; p__Proteobacteria; c__Alphaproteobacteria; o__Rhizobiales; f__Brucellaceae
denovo206877	17	10	0	21	2	0	8	5	5	0	5	0	2	0	0	0	0	9	15	10	0	k__Bacteria; p__Proteobacteria; c__Alphaproteobacteria; o__Rhodobacterales; f__Rhodobacteraceae; g__Paracoccus
denovo206907	18	2	2	13	0	1	1	8	5	0	3	7	0	0	0	0	0	0	7	0	0	k__Bacteria; p__Proteobacteria; c__Gammaproteobacteria; o__Xanthomonadales; f__Sinobacteraceae; g__; s__
denovo206939	2	3	31	7	1	0	0	24	10	1	13	60	0	0	0	0	0	0	1	0	1	k__Bacteria; p__Planctomycetes; c__Phycisphaerae; o__WD2101; f__; g__; s__
denovo206971	6	8	0	4	1	2	7	1	2	0	3	1	1	0	0	0	0	2	34	0	1	k__Bacteria; p__Proteobacteria; c__Gammaproteobacteria; o__Pseudomonadales; f__Pseudomonadaceae; g__Pseudomonas; s__
denovo206992	5	4	1	2	1	0	3	0	1	1	1	19	0	0	0	0	2	3	2	7	2	k__Bacteria; p__Actinobacteria; c__Actinobacteria; o__Actinomycetales; f__Intrasporangiaceae
denovo207014	0	9	0	10	0	28	2	1	1	10	40	0	0	0	4	0	34	10	4	49	2	k__Bacteria; p__Firmicutes; c__Clostridia; o__Clostridiales; f__Clostridiaceae; g__; s__
denovo207084	6	4	2	18	25	2	4	19	4	5	15	1	2	3	5	0	11	10	4	99	8	k__Bacteria; p__Proteobacteria; c__Alphaproteobacteria; o__Sphingomonadales; f__Sphingomonadaceae; g__Sphingomonas; s__wittichii
denovo207095	0	0	8	13	0	1	0	3	13	1	2	20	0	0	0	0	0	1	1	0	0	k__Bacteria; p__Proteobacteria; c__Deltaproteobacteria; o__Myxococcales; f__; g__; s__
denovo207247	1	3	0	4	28	1	1	4	1	3	3	0	0	0	0	0	0	1	1	6	0	k__Bacteria; p__Proteobacteria; c__Alphaproteobacteria; o__Rhizobiales; f__Aurantimonadaceae; g__; s__
denovo207347	5	5	0	6	3	2	6	4	5	8	0	1	1	0	0	0	8	0	2	15	1	k__Bacteria; p__Bacteroidetes; c__[Saprospirae]; o__[Saprospirales]; f__Chitinophagaceae; g__; s__
denovo207489	6	4	0	8	27	2	0	6	6	0	5	2	0	0	0	0	0	1	10	1	1	k__Bacteria; p__Proteobacteria; c__Alphaproteobacteria; o__Rhizobiales; f__Rhizobiaceae; g__Agrobacterium; s__
denovo207514	107	2	20	1	0	0	0	6	40	1	2	0	0	0	0	0	1	0	2	0	2	k__Bacteria; p__Proteobacteria; c__Deltaproteobacteria; o__NB1-j; f__NB1-i; g__; s__
denovo207517	32	1	6	2	0	0	1	0	13	1	0	14	0	0	0	0	1	5	0	5	0	k__Bacteria; p__Verrucomicrobia; c__[Pedosphaerae]; o__[Pedosphaerales]; f__; g__; s__
denovo207686	1	1	21	2	2	0	0	3	33	0	1	0	9	0	0	0	0	0	0	0	0	k__Bacteria; p__Proteobacteria; c__Deltaproteobacteria; o__Myxococcales; f__Haliangiaceae; g__; s__
denovo207816	1	1	0	0	0	0	0	2	0	1	1	1	1	0	0	0	0	1	1	38	0	k__Bacteria; p__Proteobacteria; c__Gammaproteobacteria; o__Enterobacteriales; f__Enterobacteriaceae; g__Citrobacter; s__
denovo207870	5	0	1	11	8	0	1	7	5	0	2	1	0	0	0	1	19	0	5	3	0	k__Bacteria; p__Proteobacteria; c__Alphaproteobacteria; o__Rhizobiales; f__; g__; s__
denovo207928	9	7	0	26	15	2	9	35	3	4	15	24	12	0	0	0	141	0	4	50	2	k__Bacteria; p__Proteobacteria; c__Alphaproteobacteria; o__Rhizobiales; f__Methylobacteriaceae; g__Methylobacterium; s__organophilum
denovo208056	1	112	0	15	5	0	14	0	1	3	0	3	0	0	0	0	0	1	8	0	0	k__Bacteria; p__Bacteroidetes; c__[Saprospirae]; o__[Saprospirales]; f__Chitinophagaceae; g__Niabella; s__
denovo208065	12	3	1	5	2	0	1	0	2	0	2	0	0	0	0	0	0	0	11	4	1	k__Bacteria; p__Proteobacteria; c__Gammaproteobacteria; o__Xanthomonadales; f__Xanthomonadaceae; g__; s__
denovo208125	124	20	7	115	4	1	2	21	43	2	12	19	0	0	1	0	0	0	19	20	1	k__Bacteria; p__Verrucomicrobia; c__Opitutae; o__Opitutales; f__Opitutaceae; g__; s__
denovo208465	10	343	0	10	2	3	53	11	16	1	7	0	75	4	3	0	0	0	11	30	1	k__Bacteria; p__Proteobacteria; c__Gammaproteobacteria; o__Alteromonadales; f__[Chromatiaceae]; g__Rheinheimera; s__
denovo208554	4	6	0	0	1	0	6	3	1	3	1	1	1	0	0	0	4	2	1	22	2	k__Bacteria; p__Bacteroidetes; c__[Saprospirae]; o__[Saprospirales]; f__Chitinophagaceae; g__; s__
denovo208614	7	3	0	24	4	2	1	4	3	0	4	0	0	0	0	0	0	0	0	0	0	k__Bacteria; p__Proteobacteria; c__Alphaproteobacteria; o__Sphingomonadales; f__Sphingomonadaceae; g__Sphingobium; s__
denovo208708	55	17	0	8	29	3	13	7	1	0	3	18	2	0	0	0	26	12	23	15	3	k__Bacteria; p__Actinobacteria; c__Actinobacteria; o__Actinomycetales; f__Nocardioidaceae; g__Pimelobacter; s__
denovo208838	14	1	2	2	6	0	1	0	8	0	2	1	9	0	0	2	44	1	3	2	7	k__Bacteria; p__Bacteroidetes; c__Bacteroidia; o__Bacteroidales; f__Porphyromonadaceae; g__Porphyromonas; s__
denovo209251	11	5	7	17	7	2	5	7	3	2	7	6	2	0	0	0	0	0	1	1	1	k__Bacteria; p__Actinobacteria; c__Actinobacteria; o__Actinomycetales; f__Microbacteriaceae
denovo209282	19	36	0	50	81	8	7	8	4	2	2	10	0	0	13	0	0	0	51	16	5	k__Bacteria; p__Proteobacteria; c__Alphaproteobacteria; o__Sphingomonadales; f__Erythrobacteraceae; g__; s__
denovo209301	2	7	0	0	1	3	7	5	0	1	50	1	0	0	1	0	0	8	26	14	2	k__Bacteria; p__Proteobacteria; c__Gammaproteobacteria; o__Enterobacteriales; f__Enterobacteriaceae; g__; s__
denovo209319	22	0	0	4	12	0	0	1	0	2	2	2	1	0	2	0	3	1	2	4	0	k__Bacteria; p__Actinobacteria; c__Actinobacteria; o__Actinomycetales; f__Nocardioidaceae; g__Nocardioides; s__
denovo209464	2	21	0	3	10	6	4	1	2	8	1	9	1	0	1	0	1	2	8	47	0	k__Bacteria; p__Proteobacteria; c__Gammaproteobacteria; o__Enterobacteriales; f__Enterobacteriaceae; g__Citrobacter; s__
denovo209754	23	14	4	39	160	11	5	12	16	2	9	41	11	0	18	9	162	73	38	176	34	k__Bacteria; p__Bacteroidetes; c__Sphingobacteriia; o__Sphingobacteriales; f__Sphingobacteriaceae; g__; s__
denovo209813	6	11	0	2	4	1	19	0	3	3	20	0	0	0	0	0	1	2	35	0	8	k__Bacteria; p__Proteobacteria; c__Gammaproteobacteria; o__Pseudomonadales; f__Pseudomonadaceae
denovo209887	0	0	0	0	0	0	0	0	0	0	0	0	41	38	45	27	134	0	0	0	1	k__Bacteria; p__Proteobacteria; c__Gammaproteobacteria; o__Oceanospirillales; f__Halomonadaceae; g__Halomonas; s__
denovo210032	5	4	0	6	9	0	2	7	5	15	2	1	0	1	0	0	0	0	0	0	0	k__Bacteria; p__Bacteroidetes; c__[Saprospirae]; o__[Saprospirales]; f__Chitinophagaceae; g__Niabella; s__
denovo210074	17	0	13	1	1	1	0	0	37	0	2	18	0	0	0	0	0	0	0	0	0	k__Bacteria; p__Proteobacteria; c__Betaproteobacteria; o__Ellin6067; f__; g__; s__
denovo210096	8	23	8	18	0	0	1	2	6	0	0	0	0	0	94	0	0	0	4	0	1	k__Bacteria; p__Proteobacteria; c__Alphaproteobacteria; o__; f__; g__; s__
denovo210223	3	1	26	3	0	0	1	5	18	0	5	0	0	0	0	0	0	0	3	0	1	k__Bacteria; p__Acidobacteria; c__Acidobacteria-6; o__iii1-15; f__; g__; s__
denovo210562	20	9	3	25	1	1	3	10	24	0	8	65	0	0	0	0	1	0	0	3	0	k__Bacteria; p__Planctomycetes; c__Planctomycetia; o__Pirellulales; f__Pirellulaceae; g__; s__
denovo210563	19	1	0	0	0	0	0	1	31	1	1	25	0	0	0	0	0	0	7	0	0	k__Bacteria; p__Proteobacteria; c__Deltaproteobacteria; o__Myxococcales; f__Myxococcaceae; g__Anaeromyxobacter; s__
denovo210571	6	4	0	7	4	2	4	3	2	3	1	0	4	0	1	0	0	0	2	4	0	k__Bacteria; p__Actinobacteria; c__Actinobacteria; o__Actinomycetales
denovo210786	1	3	0	9	9	4	1	4	1	3	1	0	0	0	2	0	0	0	19	40	0	k__Bacteria; p__Actinobacteria; c__Actinobacteria; o__Actinomycetales; f__Nocardioidaceae; g__Aeromicrobium; s__
denovo210806	5	7	1	12	14	6	12	17	6	19	7	0	1	3	0	0	1	2	4	21	1	k__Bacteria; p__Bacteroidetes; c__[Saprospirae]; o__[Saprospirales]; f__Chitinophagaceae; g__Niabella; s__
denovo210807	40	52	1	45	558	12	17	14	26	9	7	0	3	0	3	0	2	6	25	11	4	k__Bacteria; p__Bacteroidetes; c__Cytophagia; o__Cytophagales; f__Cytophagaceae; g__Larkinella; s__
denovo210876	2	0	0	1	2	0	0	4	0	0	0	22	0	0	0	7	8	1	8	10	0	k__Bacteria; p__Proteobacteria; c__Alphaproteobacteria; o__Rhizobiales; f__Methylocystaceae; g__; s__
denovo211069	0	322	0	56	2	0	135	3	2	1	0	0	0	0	0	0	0	0	2	0	0	k__Bacteria; p__Bacteroidetes; c__Flavobacteriia; o__Flavobacteriales; f__Flavobacteriaceae; g__; s__
denovo211077	1	0	1	6	0	0	0	2	8	0	0	14	11	0	0	0	0	0	62	1	3	k__Bacteria; p__Cyanobacteria; c__4C0d-2; o__SM1D11; f__; g__; s__
denovo211112	14	10	0	36	32	10	7	3	1	3	12	2	4	0	0	1	0	1	25	4	5	k__Bacteria; p__Proteobacteria; c__Alphaproteobacteria; o__Rhizobiales; f__Rhizobiaceae; g__Agrobacterium; s__
denovo211146	50	2	23	10	1	0	3	50	78	1	16	69	0	0	1	0	1	16	9	5	1	k__Bacteria; p__Bacteroidetes; c__[Saprospirae]; o__[Saprospirales]; f__Chitinophagaceae; g__; s__
denovo211637	3	7	0	2	2	1	1	0	0	0	0	0	17	3	0	0	1	5	32	3	0	k__Bacteria; p__Proteobacteria; c__Gammaproteobacteria; o__Pseudomonadales; f__Moraxellaceae; g__Acinetobacter; s__
denovo211718	8	20	1	56	0	145	17	8	7	67	111	4	63	1	178	2	812	32	22	10607	14	k__Bacteria; p__Firmicutes; c__Clostridia; o__Clostridiales; f__Peptostreptococcaceae
denovo211793	18	1	8	0	0	1	5	1	38	0	1	0	0	0	0	0	0	0	0	0	0	k__Bacteria; p__Planctomycetes; c__Planctomycetia; o__Pirellulales; f__Pirellulaceae; g__; s__
denovo211942	1	3	3	0	2	2	0	3	8	0	3	17	2	0	0	0	1	2	0	0	0	k__Bacteria; p__Acidobacteria; c__[Chloracidobacteria]; o__RB41; f__Ellin6075; g__; s__
denovo211964	4	11	0	10	3	0	3	0	0	0	1	3	0	0	0	0	0	7	23	6	1	k__Bacteria; p__Bacteroidetes; c__Sphingobacteriia; o__Sphingobacteriales; f__Sphingobacteriaceae; g__Sphingobacterium; s__multivorum
denovo211968	526	12	0	7	4	0	5	28	5	2	15	49	0	0	0	0	2	4	7	25	0	k__Bacteria; p__Actinobacteria; c__Thermoleophilia; o__Solirubrobacterales; f__; g__; s__
denovo212102	4	1	0	6	7	4	1	2	0	3	4	0	0	0	0	1	1	1	3	5	0	k__Bacteria; p__Proteobacteria; c__Alphaproteobacteria; o__Sphingomonadales; f__Sphingomonadaceae; g__; s__
denovo212236	2	6	1	4	1	1	4	3	7	0	5	0	0	0	0	0	23	2	1	0	0	k__Bacteria; p__Actinobacteria; c__Thermoleophilia; o__Solirubrobacterales
denovo212315	3	0	0	1	15	2	0	0	2	1	0	0	0	0	0	0	0	0	9	20	2	k__Bacteria; p__FBP; c__; o__; f__; g__; s__
denovo212345	14	16	0	18	3	11	62	4	4	4	3	0	0	0	7	0	15	0	27	11	6	k__Bacteria; p__Actinobacteria; c__Actinobacteria; o__Actinomycetales; f__; g__; s__
denovo212623	8	10	31	7	4	1	6	1	8	0	0	58	0	0	6	0	22	15	10	5	2	k__Bacteria; p__Actinobacteria; c__Thermoleophilia; o__Solirubrobacterales; f__Patulibacteraceae; g__; s__
denovo212741	2	0	0	2	1	0	2	1	0	0	2	0	0	0	1	15	40	2	3	3	9	k__Bacteria; p__Proteobacteria; c__Betaproteobacteria; o__Burkholderiales; f__Oxalobacteraceae; g__; s__
denovo212795	86	20	54	49	28	8	8	72	282	2	25	82	16	0	18	0	77	66	29	20	11	k__Bacteria; p__Proteobacteria; c__Alphaproteobacteria; o__Sphingomonadales; f__Sphingomonadaceae; g__Kaistobacter; s__
denovo212900	231	11	5	11	30	4	6	13	21	0	12	59	8	0	8	1	498	8	25	48	4	k__Bacteria; p__Actinobacteria; c__Actinobacteria; o__Actinomycetales; f__Nocardioidaceae; g__; s__
denovo212964	1	9	1	6	0	0	1	0	0	0	0	0	9	0	0	0	1	10	16	2	0	k__Bacteria; p__Proteobacteria; c__Gammaproteobacteria; o__Pseudomonadales; f__Moraxellaceae; g__Acinetobacter; s__
denovo212983	8	3	1	8	0	1	5	0	2	1	0	1	1	0	0	0	6	1	3	10	0	k__Bacteria; p__Proteobacteria; c__Gammaproteobacteria; o__Xanthomonadales; f__Xanthomonadaceae; g__; s__
denovo213004	6	6	0	5	3	3	7	7	6	5	0	0	4	1	1	0	0	1	1	6	0	k__Bacteria; p__Actinobacteria; c__Actinobacteria; o__Actinomycetales; f__Micrococcaceae
denovo213267	1	1	1578	1	1	0	4	0	49	0	4	0	0	1	7	1	1	1	39	0	8	k__Bacteria; p__Fusobacteria; c__Fusobacteriia; o__Fusobacteriales; f__Leptotrichiaceae; g__Sneathia; s__
denovo213300	1	8	0	1	9	0	3	0	0	0	1	0	4	0	0	0	0	6	38	0	3	k__Bacteria; p__Proteobacteria; c__Betaproteobacteria; o__Burkholderiales; f__Comamonadaceae
denovo213375	2	49	0	4	5	5	15	5	1	3	60	0	0	0	0	0	0	14	94	5	28	k__Bacteria; p__Proteobacteria; c__Gammaproteobacteria; o__Pseudomonadales; f__Pseudomonadaceae
denovo213896	7	0	0	0	1	5	17	1	11	4	0	1	2	0	0	0	1	2	0	7	0	k__Bacteria; p__Actinobacteria; c__Actinobacteria; o__Actinomycetales; f__Nocardioidaceae; g__; s__
denovo214039	3	0	5	4	4	0	3	2	2	1	4	174	0	0	0	9	11	30	25	112	2	k__Bacteria; p__Actinobacteria; c__Actinobacteria; o__Actinomycetales; f__Nocardioidaceae; g__Nocardioides; s__
denovo214253	8	6	4	1	2	0	3	6	7	0	3	0	0	0	3	0	0	3	4	3	0	k__Bacteria; p__Actinobacteria; c__Actinobacteria; o__Actinomycetales; f__Promicromonosporaceae; g__Cellulosimicrobium; s__
denovo214567	4	3	1	4	0	1	5	2	5	6	1	1	4	0	1	0	0	2	1	3	0	k__Bacteria; p__Actinobacteria; c__Actinobacteria; o__Actinomycetales
denovo215044	66	7	4	17	8	39	10	45	20	78	13	7	1	1	0	0	4	137	62	168	6	k__Bacteria; p__Actinobacteria; c__Actinobacteria; o__Actinomycetales; f__Nocardioidaceae; g__; s__
denovo215406	30	9	1	17	2	4	5	14	38	1	7	4	0	0	0	0	0	6	29	0	3	k__Bacteria; p__Verrucomicrobia; c__[Spartobacteria]; o__[Chthoniobacterales]; f__[Chthoniobacteraceae]; g__; s__
denovo215437	973	394	43	1423	1027	401	587	1149	725	845	230	191	763	26	25	2	794	423	671	7664	38	k__Bacteria; p__Actinobacteria; c__Actinobacteria; o__Actinomycetales; f__Cellulomonadaceae; g__Demequina; s__
denovo215438	0	2	0	0	0	2	1	0	0	0	0	0	2	0	1	0	1	121	258	2	7	k__Bacteria; p__Proteobacteria; c__Gammaproteobacteria; o__Pseudomonadales; f__Moraxellaceae; g__Acinetobacter; s__
denovo215692	31	5	80	2	0	0	4	25	66	1	3	0	0	0	2	0	0	0	0	15	0	k__Bacteria; p__Acidobacteria; c__[Chloracidobacteria]; o__PK29; f__; g__; s__
denovo215924	5	12	0	2	0	1	7	0	0	4	1	3	1	0	0	0	2	34	32	8	0	k__Bacteria; p__Bacteroidetes; c__[Saprospirae]; o__[Saprospirales]; f__Chitinophagaceae; g__Niabella; s__
denovo216347	6	14	0	3	2	2	2	1	8	2	0	3	0	0	2	2	1	32	23	25	2	k__Bacteria; p__Actinobacteria; c__Actinobacteria; o__Actinomycetales; f__; g__; s__
denovo216354	1	6	0	2	2	6	2	0	0	10	5	3	0	0	0	0	0	0	3	5	0	k__Bacteria; p__Bacteroidetes; c__[Saprospirae]; o__[Saprospirales]; f__Chitinophagaceae; g__Niabella; s__
denovo216522	31	9	2	18	12	5	7	14	14	5	45	66	0	151	0	86	693	64	77	246	4	k__Bacteria; p__Proteobacteria; c__Gammaproteobacteria; o__Pseudomonadales; f__Pseudomonadaceae; g__Pseudomonas; s__
denovo216627	2	3	0	6	7	2	3	1	2	0	0	1	2	0	0	0	12	3	7	8	0	k__Bacteria; p__Bacteroidetes; c__[Saprospirae]; o__[Saprospirales]; f__Chitinophagaceae; g__Niabella; s__
denovo216692	6	1	0	3	3	4	3	0	2	1	0	3	0	0	1	0	3	0	7	13	0	k__Bacteria; p__Actinobacteria; c__Actinobacteria; o__Actinomycetales; f__Nocardioidaceae; g__; s__
denovo216699	9	4	3	6	2	6	1	12	1	6	1	2	0	0	0	0	0	0	1	0	0	k__Bacteria; p__Bacteroidetes; c__Cytophagia; o__Cytophagales; f__Cytophagaceae; g__Dyadobacter; s__
denovo216773	7	19	47	11	0	1	0	3	37	0	2	0	0	0	0	0	0	0	0	0	0	k__Bacteria; p__Proteobacteria; c__Betaproteobacteria; o__; f__; g__; s__
denovo216780	15	4	1	6	11	2	5	4	3	0	1	1	1	0	0	0	8	1	6	22	1	k__Bacteria; p__Proteobacteria; c__Gammaproteobacteria; o__Xanthomonadales; f__Xanthomonadaceae; g__Lysobacter; s__brunescens
denovo216787	34	18	0	7	8	4	13	5	1	0	2	12	0	0	1	0	0	1	8	1	0	k__Bacteria; p__Bacteroidetes; c__[Saprospirae]; o__[Saprospirales]; f__Chitinophagaceae; g__; s__
denovo216873	1	2	0	55	33	2	2	14	0	14	0	7	0	0	7	0	1	1	119	4	4	k__Bacteria; p__Bacteroidetes; c__Flavobacteriia; o__Flavobacteriales; f__[Weeksellaceae]; g__Wautersiella; s__
denovo216947	4	3	0	18	14	4	3	3	1	2	1	18	2	0	2	4	23	7	8	12	1	k__Bacteria; p__Proteobacteria; c__Alphaproteobacteria; o__Rhizobiales; f__; g__; s__
denovo216998	63	30	0	0	1	1	10	6	25	0	6	0	15	2	2	2	3	1	26	1	0	k__Bacteria; p__Proteobacteria; c__Gammaproteobacteria; o__Pseudomonadales; f__Moraxellaceae; g__Acinetobacter; s__rhizosphaerae
denovo217150	2	3	0	1	2	0	0	1	3	0	2	7	6	1	3	0	7	2	28	10	7	k__Bacteria; p__Proteobacteria; c__Gammaproteobacteria; o__Enterobacteriales; f__Enterobacteriaceae
denovo217322	1	3	0	0	1	3	4	1	0	0	1	0	0	0	0	1	3	7	28	2	5	k__Bacteria; p__Cyanobacteria
denovo217358	27	20	0	12	2	2	14	3	9	0	4	0	0	0	0	0	0	4	21	1	1	k__Bacteria; p__Proteobacteria; c__Gammaproteobacteria; o__Xanthomonadales; f__Xanthomonadaceae; g__Pseudoxanthomonas; s__mexicana
denovo217447	3	5	0	1	1	0	2	0	1	2	0	8	2	0	1	0	9	4	8	8	1	k__Bacteria; p__Bacteroidetes; c__[Saprospirae]; o__[Saprospirales]; f__Chitinophagaceae; g__Niabella; s__
denovo217448	23	4	0	3	0	0	0	5	5	0	0	0	2	0	0	0	0	2	0	5	0	k__Bacteria; p__Planctomycetes; c__Planctomycetia; o__Planctomycetales; f__Planctomycetaceae; g__Planctomyces; s__
denovo217501	2	3	0	4	1	1	3	1	2	0	0	6	4	1	1	0	11	2	4	35	0	k__Bacteria; p__Actinobacteria; c__Actinobacteria; o__Actinomycetales; f__; g__; s__
denovo217788	8	3	1	5	2	1	1	0	0	2	1	2	2	0	0	0	5	1	2	10	0	k__Bacteria; p__Proteobacteria; c__Gammaproteobacteria; o__Xanthomonadales; f__Xanthomonadaceae; g__Lysobacter; s__brunescens
denovo217966	6	7	0	14	6	5	5	2	0	0	2	3	0	0	1	0	0	0	2	1	0	k__Bacteria; p__Proteobacteria; c__Alphaproteobacteria; o__Rhizobiales; f__Phyllobacteriaceae; g__Mesorhizobium; s__
denovo218220	5	3	4	2	2	0	2	0	11	1	0	10	0	0	0	0	0	0	4	2	2	k__Bacteria; p__Acidobacteria; c__[Chloracidobacteria]; o__RB41; f__; g__; s__
denovo218373	19	0	0	1	0	0	1	16	1	0	11	5	0	0	0	0	0	0	1	0	0	k__Bacteria; p__Proteobacteria; c__Gammaproteobacteria; o__Xanthomonadales; f__Sinobacteraceae; g__; s__
denovo218457	12	79	2	8	3	0	60	1	5	0	2	1	6	2	0	0	1	38	116	17	1	k__Bacteria; p__Proteobacteria; c__Gammaproteobacteria; o__Pseudomonadales; f__Moraxellaceae; g__Acinetobacter; s__
denovo218903	26	10	0	3	0	0	2	1	18	0	6	0	0	0	0	0	0	0	9	36	0	k__Bacteria; p__Proteobacteria; c__Deltaproteobacteria; o__NB1-j; f__; g__; s__
denovo219371	60	5	0	0	1	1	0	12	24	0	5	0	0	0	0	0	0	0	0	0	0	k__Bacteria; p__Planctomycetes; c__Planctomycetia; o__Gemmatales; f__Gemmataceae; g__; s__
denovo219432	18	18	0	17	11	2	17	9	19	26	5	3	3	5	0	0	2	0	7	25	0	k__Bacteria; p__Actinobacteria; c__Actinobacteria; o__Actinomycetales
denovo219556	6	2	0	3	4	4	2	4	1	1	10	0	0	0	0	0	0	0	3	3	4	k__Bacteria; p__Proteobacteria; c__Alphaproteobacteria; o__Sphingomonadales; f__Sphingomonadaceae; g__Novosphingobium; s__
denovo219662	145	6	0	2	4	0	3	1	3	0	1	179	2	2	4	0	12	4	4	4	0	k__Bacteria; p__Actinobacteria; c__Actinobacteria; o__Actinomycetales; f__Streptomycetaceae; g__Streptomyces; s__
[truncated: 3,154 more rows]
