# Supplementary material for: Characterization of the Skin Microbiota of the Cane Toad Rhinella cf. marina in Puerto Rico and Costa Rica
Source: Front Microbiol. 2018 Jan 5;8:2624. doi: 10.3389/fmicb.2017.02624 (PMC5760547; doi:10.3389/fmicb.2017.02624)
Supplement: Supplementary file 5 [file Table_4.XLSX]

## Sheet: Sheet1
Supplementary Table 4. Statistical analyses comparing metadata, beta diversity and alpha rarefaction values for country, habitat and body site using Student's t test.
For each of the two datasets, PERMANOVA tests to beta diversity community structure are also presented.
Animal's length AOV
Df Sum Sq Mean Sq F value Pr(>F)
Location 1 28.45 28.450 3.784 0.0707 .
Residuals 15 112.78 7.518
---
Signif. codes: 0 ‘***’ 0.001 ‘**’ 0.01 ‘*’ 0.05 ‘.’ 0.1 ‘ ’ 1
Animal's weight AOV
Df Sum Sq Mean Sq F value Pr(>F)
Location 1 504412 504412 117.1 1.76e-08 ***
Residuals 15 64638 4309
---
Signif. codes: 0 ‘***’ 0.001 ‘**’ 0.01 ‘*’ 0.05 ‘.’ 0.1 ‘ ’ 1
Skin's pH
Df Sum Sq Mean Sq F value Pr(>F)
Location 1 1.22 1.2198 13.97 0.00198 **
Residuals 15 1.31 0.0873
---
Signif. codes: 0 ‘***’ 0.001 ‘**’ 0.01 ‘*’ 0.05 ‘.’ 0.1 ‘ ’ 1
Statistical tests on alpha diversity, on the Dorsal and Ventral sample types (n=42)
PD
Group1	Group2	Group1 mean	Group1 std	Group2 mean	Group2 std	t stat	p-value
Ventral	Dorsal	10.292.149.119	330.413.877.872	104.484.961.048	407.286.627.535	-0.13332	0.888
Chao 1
Group1	Group2	Group1 mean	Group1 std	Group2 mean	Group2 std	t stat	p-value
Ventral	Dorsal	3789.93	878.196	3815.47	1295.17	-0.072978	0.94
Shannon
Group1	Group2	Group1 mean	Group1 std	Group2 mean	Group2 std	t stat	p-value
Ventral	Dorsal	5.93636	1.18614	5.85237	1.901	0.164584	0.868
Statistical tests on alpha diversity, on the Dorsal and Ventral sample types (n=42)
PD
Group1	Group2	Group1 mean	Group1 std	Group2 mean	Group2 std	t stat	p-value
Santa_Ana_Ventral	Santa_Ana_Dorsal	90.63	20.4297	88.6651	26.5542	0.175935	1
Santa_Ana_Dorsal	Sarapiqui_Ventral	88.6651	26.5542	63.1423	21.1654	1.87391	1
Santa_Ana_Ventral	Turrialba_Ventral	90.63	20.4297	59.9999	11.214	2.6226	0.39
Santa_Ana_Ventral	Sarapiqui_Ventral	90.63	20.4297	63.1423	21.1654	2.40439	0.375
Sarapiqui_Dorsal	Sarapiqui_Ventral	54.8969	33.6481	63.1423	21.1654	-0.477129	1
Sarapiqui_Dorsal	Santa_Ana_Ventral	54.8969	33.6481	90.63	20.4297	-2.55307	0.405
Sarapiqui_Dorsal	Turrialba_Ventral	54.8969	33.6481	59.9999	11.214	-0.266044	1
Sarapiqui_Dorsal	Santa_Ana_Dorsal	54.8969	33.6481	88.6651	26.5542	-2.16856	0.75
Turrialba_Dorsal	Turrialba_Ventral	72.8524	8.36137	59.9999	11.214	1.59144	1
Turrialba_Dorsal	Santa_Ana_Ventral	72.8524	8.36137	90.63	20.4297	-1.55986	1
Turrialba_Dorsal	Sarapiqui_Ventral	72.8524	8.36137	63.1423	21.1654	0.781049	1
Turrialba_Dorsal	Sarapiqui_Dorsal	72.8524	8.36137	54.8969	33.6481	0.948768	1
Turrialba_Dorsal	Santa_Ana_Dorsal	72.8524	8.36137	88.6651	26.5542	-1.0814	1
Turrialba_Ventral	Sarapiqui_Ventral	59.9999	11.214	63.1423	21.1654	-0.243758	1
Turrialba_Ventral	Santa_Ana_Dorsal	59.9999	11.214	88.6651	26.5542	-1.93115	1
Betadiversity PERMANOVA
Dorsal and Ventral sample types (n=42)
pseudo-F	0.9657
p-value	0.461
Statistical tests on alpha diversity, on 21 individual samples comparing Countries and Locations
non-parametric two-sample t-test using 999 Monte Carlo permutations (Diversity~Location)
PD
Group1	Group2	Group1 mean	Group1 std	Group2 mean	Group2 std	t stat	p-value
Puerto_Rico	Costa_Rica	83.7433	22.7984	57.7528	22.5503	3.62155	0.004
Chao 1
Group1	Group2	Group1 mean	Group1 std	Group2 mean	Group2 std	t stat	p-value
Puerto_Rico	Costa_Rica	1642.98	425.267	1137.31	432.365	3.72325	0.002
PD
Group1	Group2	Group1 mean	Group1 std	Group2 mean	Group2 std	t stat	p-value
Sarapiqui	Santa_Ana	112.891	46.1988	181.274	27.2299	-3.59445	0.021
Turrialba	Sarapiqui	138.713	14.9622	112.891	46.1988	0.98213	1
Turrialba	Santa_Ana	138.713	14.9622	181.274	27.2299	-2.73382	0.06
Chao 1
Group1	Group2	Group1 mean	Group1 std	Group2 mean	Group2 std	t stat	p-value
Sarapiqui	Santa_Ana	2066.13	804.692	3360.73	545.083	-3.71417	0.009
Turrialba	Sarapiqui	2781.61	259.725	2066.13	804.692	1.56265	0.405
Turrialba	Santa_Ana	2781.61	259.725	3360.73	545.083	-1.88359	0.291
Betadiversity PERMANOVA
21 individual samples comparing the Countries
pseudo-F	5.05
p-value	0.001
ANOSIM
test statistic	0.421
p-value	0.01
21 individual samples comparing the Locations
pseudo-F	4.653
p-value	0.001
