# Supplementary material for: Characterization of the Skin Microbiota of the Cane Toad Rhinella cf. marina in Puerto Rico and Costa Rica
Source: Front Microbiol. 2018 Jan 5;8:2624. doi: 10.3389/fmicb.2017.02624 (PMC5760547; doi:10.3389/fmicb.2017.02624)
Supplement: Supplementary file 6 [file Table_5.XLSX]

## Sheet: Location_otu_table_L2_R
Supplementary Table 5. Relative abundance for each Phyla-level OTU for each of the three habitats
Phylum	Santa_Ana	Turrialba	Sarapiqui
k__Bacteria;p__Proteobacteria	0.322248	0.505995	0.559439
k__Bacteria;p__Bacteroidetes	0.41876	0.324012	0.146964
k__Bacteria;p__Firmicutes	0.0105858	0.0766008	0.123492
k__Bacteria;p__Actinobacteria	0.170981	0.0667575	0.12139
k__Bacteria;p__Acidobacteria	0.0274387	0.00384877	0.021448
k__Bacteria;p__Fusobacteria	0.0123569	0.00030654	0.00714286
k__Bacteria;p__TM7	0.000326975	0.000579019	0.00585831
k__Bacteria;p__Verrucomicrobia	0.0113488	0.0154632	0.00467108
k__Bacteria;p__Cyanobacteria	0.00188011	0.00357629	0.00276372
k__Bacteria;p__Planctomycetes	0.0118392	0.000885559	0.00247178
k__Bacteria;p__Chloroflexi	0.00479564	0.000442779	0.00118723
k__Bacteria;p__Nitrospirae	0.00115804	0.00010218	0.000642273
k__Archaea;p__Crenarchaeota	0.00132153	0.000476839	0.000583885
k__Bacteria;p__Armatimonadetes	0.000640327	0.00020436	0.000486571
k__Bacteria;p__[Thermi]	0.000149864	0.0001703	0.000447645
k__Bacteria;p__WS3	0.00020436	6.81e-05	0.00013624
k__Bacteria;p__Gemmatimonadetes	0.000163488	3.41e-05	0.00013624
k__Bacteria;p__Chlorobi	0.000435967	0	0.00013624
k__Bacteria;p__Tenericutes	0.000190736	0.00030654	9.73e-05
k__Bacteria;p__Spirochaetes	0.000449591	0	9.73e-05
k__Bacteria;p__FBP	0.00013624	0.00013624	7.79e-05
k__Archaea;p__Euryarchaeota	0.000762943	0	7.79e-05
k__Bacteria;p__OD1	0.000422343	0	7.79e-05
k__Bacteria;p__Chlamydiae	0.000190736	0	7.79e-05
k__Bacteria;p__TM6	0.000640327	0	3.89e-05
k__Archaea;p__[Parvarchaeota]	1.36e-05	0	3.89e-05
k__Bacteria;p__Elusimicrobia	6.81e-05	0	1.95e-05
k__Bacteria;p__WPS-2	4.09e-05	3.41e-05	0
k__Bacteria;p__FCPU426	9.54e-05	0	0
k__Bacteria;p__NC10	8.17e-05	0	0
k__Bacteria;p__BRC1	4.09e-05	0	0
k__Bacteria;p__Fibrobacteres	4.09e-05	0	0
k__Bacteria;p__SBR1093	4.09e-05	0	0
k__Bacteria;p__[Caldithrix]	4.09e-05	0	0
k__Bacteria;p__GN02	2.72e-05	0	0
k__Bacteria;p__GN04	2.72e-05	0	0
k__Bacteria;p__WWE1	2.72e-05	0	0
k__Bacteria;p__OP11	1.36e-05	0	0
k__Bacteria;p__OP3	1.36e-05	0	0
