# Supplementary material for: Characterization of the Skin Microbiota of the Cane Toad Rhinella cf. marina in Puerto Rico and Costa Rica
Source: Front Microbiol. 2018 Jan 5;8:2624. doi: 10.3389/fmicb.2017.02624 (PMC5760547; doi:10.3389/fmicb.2017.02624)
Supplement: Supplementary file 7 [file Table_6.XLSX]

## Sheet: Location_otu_table_L6_R
Supplementary Table 6. Relative abundance for each genus-level OTU for each of the three habitats
Genus	Santa_Ana	Turrialba	Sarapiqui
k__Bacteria;p__Proteobacteria;c__Gammaproteobacteria;o__Oceanospirillales;f__Halomonadaceae;g__Halomonas	0.000326975	0.0010218	0.231491
k__Bacteria;p__Proteobacteria;c__Gammaproteobacteria;o__Pseudomonadales;f__Pseudomonadaceae;g__Pseudomonas	0.0226839	0.071049	0.117517
k__Bacteria;p__Bacteroidetes;c__[Saprospirae];o__[Saprospirales];f__Chitinophagaceae;g__Niabella	0.26861	0.0720368	0.0919813
k__Bacteria;p__Firmicutes;c__Bacilli;o__Lactobacillales;f__Leuconostocaceae;g__Leuconostoc	5.45e-05	0.00013624	0.0507396
k__Bacteria;p__Firmicutes;c__Bacilli;o__Lactobacillales;f__Leuconostocaceae;Other	9.54e-05	3.41e-05	0.0403659
k__Bacteria;p__Proteobacteria;c__Gammaproteobacteria;o__Pseudomonadales;f__Moraxellaceae;g__Acinetobacter	0.0706812	0.213726	0.0398015
k__Bacteria;p__Actinobacteria;c__Actinobacteria;o__Actinomycetales;f__Micrococcaceae;g__Kocuria	0.0764305	0.0112398	0.0250487
k__Bacteria;p__Actinobacteria;c__Actinobacteria;o__Actinomycetales;f__Nocardioidaceae;Other	0.0176022	0.0194142	0.0217011
k__Bacteria;p__Actinobacteria;c__Actinobacteria;o__Actinomycetales;f__Intrasporangiaceae;Other	0.00287466	0.00388283	0.0213507
k__Bacteria;p__Proteobacteria;c__Gammaproteobacteria;o__Enterobacteriales;f__Enterobacteriaceae;g__Citrobacter	0.0146322	0.0616826	0.0197937
k__Bacteria;p__Proteobacteria;c__Gammaproteobacteria;o__Xanthomonadales;f__Xanthomonadaceae;Other	0.00418256	0.00895777	0.0153367
k__Bacteria;p__Bacteroidetes;c__Sphingobacteriia;o__Sphingobacteriales;f__Sphingobacteriaceae;Other	0.0176294	0.0344005	0.0118723
k__Bacteria;p__Proteobacteria;c__Alphaproteobacteria;o__Rhizobiales;f__Rhizobiaceae;g__Agrobacterium	0.0174251	0.00991144	0.0109965
k__Bacteria;p__Firmicutes;c__Bacilli;o__Bacillales;f__Bacillaceae;g__Bacillus	0.00107629	0.00551771	0.00971195
k__Bacteria;p__Proteobacteria;c__Alphaproteobacteria;o__Rhodobacterales;f__Rhodobacteraceae;Other	0.0122207	0.00623297	0.00949786
k__Bacteria;p__Firmicutes;c__Bacilli;o__Bacillales;f__Staphylococcaceae;g__Staphylococcus	0.000449591	3.41e-05	0.00897236
k__Bacteria;p__Actinobacteria;c__Actinobacteria;o__Actinomycetales;Other;Other	0.0119619	0.00882153	0.00868042
k__Bacteria;p__Proteobacteria;c__Gammaproteobacteria;o__Enterobacteriales;f__Enterobacteriaceae;Other	0.00964578	0.0188351	0.00766835
k__Bacteria;p__Bacteroidetes;c__Flavobacteriia;o__Flavobacteriales;f__[Weeksellaceae];g__Chryseobacterium	0.0102589	0.0700272	0.0074348
k__Bacteria;p__Acidobacteria;c__[Chloracidobacteria];o__RB41;Other;Other	0.00509537	0.00027248	0.00733749
k__Bacteria;p__Actinobacteria;c__Actinobacteria;o__Actinomycetales;f__Nocardioidaceae;g__Nocardioides	0.00257493	0.00217984	0.00714286
k__Bacteria;p__Fusobacteria;c__Fusobacteriia;o__Fusobacteriales;f__Fusobacteriaceae;g__Fusobacterium	0.0104087	0.00013624	0.00714286
k__Bacteria;p__Bacteroidetes;c__Bacteroidia;o__Bacteroidales;f__Bacteroidaceae;g__Bacteroides	0.00953679	0.0550749	0.00698716
k__Bacteria;p__Bacteroidetes;c__[Saprospirae];o__[Saprospirales];f__Chitinophagaceae;Other	0.0196322	0.00538147	0.00694823
k__Bacteria;p__Proteobacteria;c__Alphaproteobacteria;o__Sphingomonadales;f__Sphingomonadaceae;g__Sphingomonas	0.00667575	0.00722071	0.00632542
k__Bacteria;p__Proteobacteria;c__Betaproteobacteria;o__Burkholderiales;f__Comamonadaceae;Other	0.0133106	0.00657357	0.00605294
k__Bacteria;p__TM7;c__TM7-3;Other;Other;Other	0	0.000510899	0.00554691
k__Bacteria;p__Acidobacteria;c__[Chloracidobacteria];o__RB41;f__Ellin6075;Other	0.00615804	0.00160082	0.00552744
k__Bacteria;p__Proteobacteria;c__Gammaproteobacteria;o__Enterobacteriales;f__Enterobacteriaceae;g__Erwinia	0.00930518	0.016485	0.00535228
k__Bacteria;p__Proteobacteria;c__Gammaproteobacteria;o__Enterobacteriales;f__Enterobacteriaceae;g__Providencia	0	3.41e-05	0.00482678
k__Bacteria;p__Actinobacteria;c__Actinobacteria;o__Actinomycetales;f__Cellulomonadaceae;Other	9.54e-05	0.00197548	0.00373686
k__Bacteria;p__Proteobacteria;c__Betaproteobacteria;o__Neisseriales;f__Neisseriaceae;Other	2.72e-05	0.00013624	0.00363955
k__Bacteria;p__Proteobacteria;c__Gammaproteobacteria;o__Enterobacteriales;f__Enterobacteriaceae;Other	0.00328338	0.00732289	0.00360062
k__Bacteria;p__Proteobacteria;c__Gammaproteobacteria;o__Pseudomonadales;f__Pseudomonadaceae;Other	0.00178474	0.00105586	0.00348385
k__Bacteria;p__Proteobacteria;c__Gammaproteobacteria;o__Xanthomonadales;f__Xanthomonadaceae;g__Lysobacter	0.00719346	0.00282697	0.00307513
k__Bacteria;p__Proteobacteria;c__Alphaproteobacteria;o__Rhizobiales;f__Methylobacteriaceae;g__Methylobacterium	0.00228883	0.00442779	0.00305566
k__Bacteria;p__Proteobacteria;c__Alphaproteobacteria;o__Sphingomonadales;f__Sphingomonadaceae;g__Kaistobacter	0.00213897	0.00126022	0.00305566
k__Bacteria;p__Proteobacteria;c__Gammaproteobacteria;o__Xanthomonadales;f__Xanthomonadaceae;g__Stenotrophomonas	0.00527248	0.0220708	0.00297781
k__Bacteria;p__Proteobacteria;c__Alphaproteobacteria;o__Sphingomonadales;f__Sphingomonadaceae;Other	0.0023842	0.001703	0.00264694
k__Bacteria;p__Bacteroidetes;c__Sphingobacteriia;o__Sphingobacteriales;f__Sphingobacteriaceae;g__Sphingobacterium	0.023406	0.0166894	0.00254963
k__Bacteria;p__Proteobacteria;c__Deltaproteobacteria;o__Myxococcales;Other;Other	0.00564033	0.000681199	0.00247178
k__Bacteria;p__Bacteroidetes;c__Cytophagia;o__Cytophagales;f__Cytophagaceae;Other	0.00709809	0.0011921	0.00245232
k__Bacteria;p__Acidobacteria;c__Acidobacteria-6;o__iii1-15;Other;Other	0.00726158	0.000817439	0.00241339
k__Bacteria;p__Actinobacteria;c__Actinobacteria;o__Actinomycetales;f__Intrasporangiaceae;Other	0.000926431	0.000715259	0.002355
k__Bacteria;p__Proteobacteria;c__Betaproteobacteria;o__Burkholderiales;f__Comamonadaceae;Other	0.00463215	0.00476839	0.00223822
k__Bacteria;p__Proteobacteria;c__Alphaproteobacteria;o__Rhizobiales;Other;Other	0.00453678	0.000783379	0.00223822
k__Bacteria;p__Actinobacteria;c__Actinobacteria;o__Actinomycetales;f__Ruaniaceae;Other	0.00807902	0.0013624	0.00217984
k__Bacteria;p__Actinobacteria;c__Actinobacteria;o__Actinomycetales;Other;Other	0.00688011	0.00108992	0.00212145
k__Bacteria;p__Proteobacteria;c__Gammaproteobacteria;o__Xanthomonadales;f__Sinobacteraceae;Other	0.00395095	0.000374659	0.00198521
k__Bacteria;p__Actinobacteria;c__Thermoleophilia;o__Solirubrobacterales;Other;Other	0.00179836	0.0001703	0.00194628
k__Bacteria;p__Proteobacteria;c__Alphaproteobacteria;o__Rhizobiales;f__Hyphomicrobiaceae;g__Devosia	0.00574932	0.000885559	0.00192682
k__Bacteria;p__Proteobacteria;c__Alphaproteobacteria;o__Rhodobacterales;f__Rhodobacteraceae;g__Paracoccus	0.00271117	0.000817439	0.00190736
k__Bacteria;p__Bacteroidetes;c__Flavobacteriia;o__Flavobacteriales;f__[Weeksellaceae];g__Elizabethkingia	0.000163488	0.000544959	0.00188789
k__Bacteria;p__Proteobacteria;c__Alphaproteobacteria;o__Rhizobiales;f__Hyphomicrobiaceae;g__Rhodoplanes	0.00316076	0.000715259	0.00184897
k__Bacteria;p__Proteobacteria;c__Alphaproteobacteria;o__Rhodobacterales;f__Rhodobacteraceae;Other	0.00513624	0.00122616	0.00181004
k__Bacteria;p__Firmicutes;c__Bacilli;o__Lactobacillales;f__Leuconostocaceae;Other	0	0	0.00177112
k__Bacteria;p__Proteobacteria;c__Alphaproteobacteria;o__Rhizobiales;f__Rhizobiaceae;g__Rhizobium	0.00185286	0.000715259	0.00173219
k__Bacteria;p__Proteobacteria;c__Deltaproteobacteria;o__Myxococcales;f__Polyangiaceae;Other	0.000299728	0	0.00171273
k__Bacteria;p__Proteobacteria;c__Alphaproteobacteria;o__Caulobacterales;f__Caulobacteraceae;Other	0.00178474	0.000885559	0.00165434
k__Bacteria;p__Actinobacteria;c__Actinobacteria;o__Actinomycetales;f__Pseudonocardiaceae;g__Actinomycetospora	0.0016485	0.000647139	0.00159595
k__Bacteria;p__Firmicutes;c__Erysipelotrichi;o__Erysipelotrichales;f__Erysipelotrichaceae;Other	0.000313351	0.00865123	0.0015181
k__Bacteria;p__Firmicutes;c__Clostridia;o__Clostridiales;f__Clostridiaceae;Other	0.00168937	0.000987738	0.00147918
k__Bacteria;p__Actinobacteria;c__Actinobacteria;o__Actinomycetales;f__Cellulomonadaceae;g__Demequina	0.00475477	0.00190736	0.00144025
k__Bacteria;p__Proteobacteria;c__Alphaproteobacteria;o__Rhodospirillales;f__Rhodospirillaceae;Other	0.00260218	0.0001703	0.00140132
k__Bacteria;p__Bacteroidetes;c__Sphingobacteriia;o__Sphingobacteriales;f__Sphingobacteriaceae;g__Pedobacter	0.00414169	0.00241826	0.00134293
k__Bacteria;p__Proteobacteria;c__Alphaproteobacteria;o__Sphingomonadales;f__Sphingomonadaceae;g__Sphingobium	0.00743869	0.00180518	0.00134293
k__Bacteria;p__Firmicutes;c__Bacilli;o__Lactobacillales;f__Streptococcaceae;g__Lactococcus	6.81e-05	0.00027248	0.00134293
k__Bacteria;p__Actinobacteria;c__Actinobacteria;o__Actinomycetales;f__Streptomycetaceae;g__Streptomyces	0.00205722	0.00023842	0.00134293
k__Bacteria;p__Proteobacteria;c__Alphaproteobacteria;o__Sphingomonadales;f__Sphingomonadaceae;g__Novosphingobium	0.0027248	0.0013624	0.00126508
k__Bacteria;p__Bacteroidetes;c__Cytophagia;o__Cytophagales;f__Cytophagaceae;g__Dyadobacter	0.00722071	0.00122616	0.00114831
k__Bacteria;p__Actinobacteria;c__Actinobacteria;o__Actinomycetales;f__Frankiaceae;Other	0.000149864	0.00020436	0.00112884
k__Bacteria;p__Proteobacteria;c__Alphaproteobacteria;o__Rhizobiales;f__Rhizobiaceae;Other	0.00138965	0.00030654	0.00110938
k__Bacteria;p__Firmicutes;c__Bacilli;o__Bacillales;f__Planococcaceae;g__Lysinibacillus	0.000149864	0.000749319	0.00107046
k__Bacteria;p__Bacteroidetes;c__Sphingobacteriia;o__Sphingobacteriales;f__Sphingobacteriaceae;g__Olivibacter	0.000803815	6.81e-05	0.00107046
k__Bacteria;p__Bacteroidetes;c__Flavobacteriia;o__Flavobacteriales;f__Flavobacteriaceae;g__Flavobacterium	0.00350136	0.00241826	0.00105099
k__Bacteria;p__Proteobacteria;c__Alphaproteobacteria;o__Rhizobiales;f__Bradyrhizobiaceae;Other	0.000817439	0.000442779	0.00105099
k__Bacteria;p__Actinobacteria;c__Actinobacteria;o__Actinomycetales;f__Pseudonocardiaceae;g__Pseudonocardia	0.00147139	0.00020436	0.00105099
k__Bacteria;p__Planctomycetes;c__Planctomycetia;o__Pirellulales;f__Pirellulaceae;Other	0.00438692	0.00023842	0.00103153
k__Bacteria;p__Actinobacteria;c__Actinobacteria;o__Actinomycetales;f__Corynebacteriaceae;g__Corynebacterium	0.00013624	0.00023842	0.00101207
k__Bacteria;p__Acidobacteria;c__[Chloracidobacteria];o__PK29;Other;Other	0.000476839	6.81e-05	0.00101207
k__Bacteria;p__Actinobacteria;c__Actinobacteria;o__Actinomycetales;f__Streptomycetaceae;Other	0.00356948	0.00030654	0.000992604
k__Bacteria;p__Proteobacteria;c__Alphaproteobacteria;o__Rhizobiales;f__Methylobacteriaceae;Other	0.00111717	0.00173706	0.000973141
k__Bacteria;p__Actinobacteria;c__Actinobacteria;o__Actinomycetales;f__Nocardioidaceae;g__Aeromicrobium	0.00316076	0.00146458	0.000973141
k__Bacteria;p__Firmicutes;c__Clostridia;o__Clostridiales;f__Lachnospiraceae;Other	0.00152589	0.00728883	0.000914753
k__Bacteria;p__Actinobacteria;c__Actinobacteria;o__Actinomycetales;f__Mycobacteriaceae;g__Mycobacterium	0.00134877	0.000510899	0.000914753
k__Bacteria;p__Actinobacteria;c__Thermoleophilia;o__Gaiellales;f__Gaiellaceae;Other	0.000980926	0.000681199	0.000836902
k__Bacteria;p__Proteobacteria;c__Alphaproteobacteria;o__Rhizobiales;f__Brucellaceae;Other	0.000653951	0.0018733	0.000817439
k__Bacteria;p__Proteobacteria;c__Gammaproteobacteria;o__Enterobacteriales;f__Enterobacteriaceae;g__Xenorhabdus	0.000926431	0	0.000817439
k__Bacteria;p__Bacteroidetes;c__Cytophagia;o__Cytophagales;f__Cytophagaceae;g__Spirosoma	0.00162125	0.00163488	0.000778513
k__Bacteria;p__Actinobacteria;c__Actinobacteria;o__Actinomycetales;f__Microbacteriaceae;g__Leucobacter	0.00215259	0.000681199	0.000778513
k__Bacteria;p__Bacteroidetes;c__Bacteroidia;o__Bacteroidales;f__Porphyromonadaceae;g__Parabacteroides	0.00125341	0.0232629	0.00075905
k__Bacteria;p__Proteobacteria;c__Alphaproteobacteria;o__Sphingomonadales;f__Erythrobacteraceae;Other	0.00179836	0.000544959	0.00075905
k__Bacteria;p__Proteobacteria;c__Alphaproteobacteria;o__Rhizobiales;f__Phyllobacteriaceae;g__Mesorhizobium	0.00122616	0.000374659	0.00075905
k__Bacteria;p__Bacteroidetes;c__[Saprospirae];o__[Saprospirales];f__Chitinophagaceae;g__Chitinophaga	0.000858311	0.00023842	0.00075905
k__Bacteria;p__Proteobacteria;c__Gammaproteobacteria;o__Oceanospirillales;f__Halomonadaceae;g__Haererehalobacter	4.09e-05	0	0.00075905
k__Bacteria;p__Bacteroidetes;c__[Saprospirae];o__[Saprospirales];f__Chitinophagaceae;g__Flavisolibacter	0.000694823	0.000613079	0.000720125
k__Bacteria;p__Bacteroidetes;c__Cytophagia;o__Cytophagales;f__Cytophagaceae;g__Hymenobacter	9.54e-05	0.00027248	0.000720125
k__Bacteria;p__Proteobacteria;c__Gammaproteobacteria;o__Thiotrichales;f__Piscirickettsiaceae;Other	0.0023842	0.00020436	0.000720125
k__Bacteria;p__Actinobacteria;c__Thermoleophilia;o__Solirubrobacterales;f__Solirubrobacteraceae;Other	0.000871935	0.00013624	0.000700662
k__Bacteria;p__Cyanobacteria;c__Nostocophycideae;o__Nostocales;f__Scytonemataceae;Other	0.000367847	0.000749319	0.000681199
k__Bacteria;p__Proteobacteria;c__Alphaproteobacteria;o__Rhizobiales;f__Methylocystaceae;Other	0.000517711	0.00013624	0.000681199
k__Bacteria;p__Actinobacteria;c__Actinobacteria;o__Actinomycetales;f__Pseudonocardiaceae;g__Amycolatopsis	1.36e-05	0	0.000681199
k__Bacteria;p__Proteobacteria;c__Alphaproteobacteria;o__Rhizobiales;f__Hyphomicrobiaceae;g__Hyphomicrobium	0.00163488	0.00013624	0.000642273
k__Bacteria;p__Proteobacteria;c__Alphaproteobacteria;o__Rhodobacterales;f__Hyphomonadaceae;Other	0.000926431	6.81e-05	0.000642273
k__Bacteria;p__Bacteroidetes;c__Flavobacteriia;o__Flavobacteriales;f__[Weeksellaceae];g__Wautersiella	0.00265668	0.0263283	0.00062281
k__Bacteria;p__Proteobacteria;c__Alphaproteobacteria;o__Rhizobiales;f__Phyllobacteriaceae;Other	0.00145777	0.00013624	0.00062281
k__Bacteria;p__Firmicutes;c__Clostridia;o__Clostridiales;f__Peptostreptococcaceae;Other	0.000422343	0.00347411	0.000603348
k__Bacteria;p__Acidobacteria;c__Acidobacteriia;o__Acidobacteriales;f__Koribacteraceae;Other	4.09e-05	0.00020436	0.000603348
k__Bacteria;p__Proteobacteria;c__Gammaproteobacteria;o__Xanthomonadales;f__Xanthomonadaceae;g__Pseudoxanthomonas	0.00208447	0.000613079	0.000583885
k__Bacteria;p__Proteobacteria;c__Alphaproteobacteria;o__Rhizobiales;f__Brucellaceae;g__Ochrobactrum	0.00158038	0.00163488	0.000564422
k__Bacteria;p__Actinobacteria;c__Acidimicrobiia;o__Acidimicrobiales;Other;Other	0.00103542	0.0001703	0.000564422
k__Bacteria;p__Bacteroidetes;c__Bacteroidia;o__Bacteroidales;f__Rikenellaceae;g__PW3	0.00152589	0	0.000564422
k__Bacteria;p__Proteobacteria;c__Gammaproteobacteria;o__Alteromonadales;f__Alteromonadaceae;g__Cellvibrio	0.000831063	0.00020436	0.000544959
k__Bacteria;p__Proteobacteria;c__Alphaproteobacteria;o__Ellin329;Other;Other	0.000422343	0.00020436	0.000544959
k__Bacteria;p__Proteobacteria;c__Alphaproteobacteria;o__Rhizobiales;f__Hyphomicrobiaceae;Other	0.00110354	3.41e-05	0.000544959
k__Bacteria;p__Cyanobacteria;c__Synechococcophycideae;o__Synechococcales;f__Acaryochloridaceae;g__Acaryochloris	0.000531335	0	0.000544959
k__Bacteria;p__Actinobacteria;c__Actinobacteria;o__Actinomycetales;f__Micrococcaceae;g__Arthrobacter	0.000149864	0.00258856	0.000525496
k__Bacteria;p__Bacteroidetes;c__Bacteroidia;o__Bacteroidales;f__[Odoribacteraceae];g__Odoribacter	0.00212534	0.000442779	0.000525496
k__Bacteria;p__Proteobacteria;c__Alphaproteobacteria;o__Rhodobacterales;f__Rhodobacteraceae;g__Rhodobacter	0.00160763	0.000374659	0.000525496
k__Archaea;p__Crenarchaeota;c__Thaumarchaeota;o__Nitrososphaerales;f__Nitrososphaeraceae;g__Candidatus Nitrososphaera	0.00129428	0.000476839	0.000506033
k__Bacteria;p__Actinobacteria;c__Actinobacteria;o__Actinomycetales;f__Microbacteriaceae;g__Salinibacterium	0.000708447	0.00023842	0.000506033
k__Bacteria;p__Proteobacteria;c__Deltaproteobacteria;o__Syntrophobacterales;f__Syntrophobacteraceae;Other	0.00099455	0.00010218	0.000506033
k__Bacteria;p__Nitrospirae;c__Nitrospira;o__Nitrospirales;f__Nitrospiraceae;g__Nitrospira	0.000912807	3.41e-05	0.000506033
k__Bacteria;p__Acidobacteria;c__DA052;o__Ellin6513;Other;Other	4.09e-05	0	0.000506033
k__Bacteria;p__Proteobacteria;c__Alphaproteobacteria;o__Rhodospirillales;f__Acetobacteraceae;g__Gluconobacter	0	0	0.000506033
k__Bacteria;p__Verrucomicrobia;c__[Spartobacteria];o__[Chthoniobacterales];f__[Chthoniobacteraceae];g__DA101	0.000490463	0.001703	0.000486571
k__Bacteria;p__Proteobacteria;c__Betaproteobacteria;o__Methylophilales;f__Methylophilaceae;g__Methylotenera	0.000558583	0.00010218	0.000486571
k__Bacteria;p__Acidobacteria;c__Solibacteres;o__Solibacterales;Other;Other	0.00129428	6.81e-05	0.000486571
k__Bacteria;p__Proteobacteria;c__Deltaproteobacteria;o__Spirobacillales;Other;Other	0.000177112	3.41e-05	0.000486571
k__Bacteria;p__Actinobacteria;c__Actinobacteria;o__Actinomycetales;f__Microbacteriaceae;g__Microbacterium	0.000558583	0.000374659	0.000467108
k__Bacteria;p__Cyanobacteria;c__Oscillatoriophycideae;o__Oscillatoriales;f__Phormidiaceae;g__Phormidium	9.54e-05	0.00013624	0.000467108
k__Bacteria;p__Bacteroidetes;c__[Saprospirae];o__[Saprospirales];f__Saprospiraceae;Other	0.000708447	3.41e-05	0.000467108
k__Bacteria;p__Bacteroidetes;c__Flavobacteriia;o__Flavobacteriales;f__Flavobacteriaceae;Other	0.0240872	0.00490463	0.000447645
k__Bacteria;p__Bacteroidetes;c__[Saprospirae];o__[Saprospirales];f__Chitinophagaceae;g__Sediminibacterium	0.000517711	6.81e-05	0.000447645
k__Bacteria;p__Actinobacteria;c__Actinobacteria;o__Actinomycetales;f__Dermabacteraceae;g__Brachybacterium	0.00013624	6.81e-05	0.000447645
k__Bacteria;p__Acidobacteria;c__Sva0725;o__Sva0725;Other;Other	0.000681199	3.41e-05	0.000447645
k__Bacteria;p__Actinobacteria;c__Actinobacteria;o__Actinomycetales;f__Nakamurellaceae;Other	0.000531335	0.000476839	0.000428182
k__Bacteria;p__Proteobacteria;c__Alphaproteobacteria;o__Rhizobiales;f__Rhizobiaceae;Other	0.000858311	0.00027248	0.000428182
k__Bacteria;p__Verrucomicrobia;c__Verrucomicrobiae;o__Verrucomicrobiales;f__Verrucomicrobiaceae;Other	0.0013624	0.00013624	0.000428182
k__Bacteria;p__Bacteroidetes;c__Sphingobacteriia;o__Sphingobacteriales;Other;Other	0.0010218	0.00013624	0.000428182
k__Bacteria;p__Verrucomicrobia;c__[Spartobacteria];o__[Chthoniobacterales];f__[Chthoniobacteraceae];Other	0.000504087	0.00013624	0.000428182
k__Bacteria;p__Proteobacteria;c__Betaproteobacteria;o__Burkholderiales;f__Burkholderiaceae;g__Burkholderia	0.000149864	0.00010218	0.000428182
k__Bacteria;p__Proteobacteria;c__Betaproteobacteria;o__MND1;Other;Other	0.000749319	0	0.000428182
k__Bacteria;p__Cyanobacteria;c__Synechococcophycideae;o__Pseudanabaenales;f__Pseudanabaenaceae;g__Leptolyngbya	1.36e-05	0.000783379	0.000408719
k__Bacteria;p__Proteobacteria;c__Alphaproteobacteria;o__Caulobacterales;f__Caulobacteraceae;g__Mycoplana	0.00106267	0.000408719	0.000408719
k__Bacteria;p__Verrucomicrobia;c__[Spartobacteria];o__[Chthoniobacterales];f__[Chthoniobacteraceae];g__Candidatus Xiphinematobacter	0.00129428	0.00030654	0.000408719
k__Bacteria;p__Planctomycetes;c__Planctomycetia;o__Gemmatales;f__Gemmataceae;g__Gemmata	0.00153951	0.00013624	0.000408719
k__Bacteria;p__Acidobacteria;c__Acidobacteria-6;o__iii1-15;f__mb2424;Other	0.00228883	6.81e-05	0.000408719
k__Bacteria;p__Proteobacteria;c__Gammaproteobacteria;o__Alteromonadales;f__[Chromatiaceae];g__Rheinheimera	0.000231608	6.81e-05	0.000408719
k__Bacteria;p__Acidobacteria;c__Acidobacteriia;o__Acidobacteriales;f__Acidobacteriaceae;g__Terriglobus	8.17e-05	6.81e-05	0.000408719
k__Bacteria;p__Firmicutes;c__Clostridia;o__Clostridiales;f__Clostridiaceae;g__Clostridium	0.000558583	0.00160082	0.000389257
k__Bacteria;p__Proteobacteria;c__Betaproteobacteria;o__Burkholderiales;f__Oxalobacteraceae;Other	0.000340599	0.0011921	0.000389257
k__Bacteria;p__[Thermi];c__Deinococci;o__Deinococcales;f__Deinococcaceae;g__Deinococcus	0	0.00010218	0.000389257
k__Bacteria;p__Proteobacteria;c__Alphaproteobacteria;o__Rhizobiales;f__Methylocystaceae;g__Methylosinus	0.000217984	3.41e-05	0.000389257
k__Bacteria;p__Acidobacteria;c__Solibacteres;o__Solibacterales;f__Solibacteraceae;Other	5.45e-05	3.41e-05	0.000389257
k__Bacteria;p__Actinobacteria;c__Rubrobacteria;o__Rubrobacterales;f__Rubrobacteraceae;g__Rubrobacter	2.72e-05	0.000647139	0.000369794
k__Bacteria;p__Proteobacteria;c__Alphaproteobacteria;o__Sphingomonadales;f__Sphingomonadaceae;g__Sphingopyxis	0.000449591	0.000340599	0.000369794
k__Bacteria;p__Proteobacteria;c__Alphaproteobacteria;o__Rhizobiales;f__Aurantimonadaceae;Other	0.00110354	0.00020436	0.000369794
k__Bacteria;p__Proteobacteria;c__Alphaproteobacteria;o__Rhizobiales;f__Methylocystaceae;g__Methylopila	0.0010218	0.00020436	0.000369794
k__Bacteria;p__Proteobacteria;c__Betaproteobacteria;Other;Other;Other	0.00179836	0.0001703	0.000369794
k__Bacteria;p__Proteobacteria;c__Alphaproteobacteria;o__Rhizobiales;f__Xanthobacteraceae;Other	0.000544959	0.0001703	0.000369794
k__Bacteria;p__Firmicutes;c__Bacilli;o__Lactobacillales;f__Enterococcaceae;g__Enterococcus	0.000490463	6.81e-05	0.000369794
k__Bacteria;p__Proteobacteria;c__Gammaproteobacteria;o__Pseudomonadales;f__Pseudomonadaceae;Other	0.000435967	0.00112398	0.000350331
k__Bacteria;p__Firmicutes;c__Clostridia;o__Clostridiales;f__Lachnospiraceae;g__Dorea	4.09e-05	0.000544959	0.000350331
k__Bacteria;p__Proteobacteria;c__Betaproteobacteria;o__Burkholderiales;f__Alcaligenaceae;g__Achromobacter	0.000667575	0.000340599	0.000350331
k__Bacteria;p__Actinobacteria;c__Actinobacteria;o__Actinomycetales;f__Kineosporiaceae;g__Kineococcus	0.000449591	0.00020436	0.000350331
k__Bacteria;p__Proteobacteria;c__Alphaproteobacteria;o__Rhizobiales;f__Beijerinckiaceae;Other	0.000435967	0.0001703	0.000350331
k__Bacteria;p__Proteobacteria;c__Alphaproteobacteria;o__Caulobacterales;f__Caulobacteraceae;g__Phenylobacterium	0.000395095	0.0001703	0.000350331
k__Bacteria;p__Proteobacteria;c__Betaproteobacteria;o__Burkholderiales;f__Comamonadaceae;g__Methylibium	0.000286104	0.0001703	0.000350331
k__Bacteria;p__Armatimonadetes;c__[Fimbriimonadia];o__[Fimbriimonadales];f__[Fimbriimonadaceae];g__Fimbriimonas	0.000422343	0.00013624	0.000350331
k__Bacteria;p__Actinobacteria;c__Actinobacteria;o__Actinomycetales;f__Micrococcaceae;Other	0.000245232	0.00010218	0.000350331
k__Bacteria;p__Actinobacteria;c__Actinobacteria;o__Actinomycetales;f__Cellulomonadaceae;g__Cellulomonas	0.000190736	0.00010218	0.000350331
k__Bacteria;p__Actinobacteria;c__Actinobacteria;o__Actinomycetales;f__Micromonosporaceae;Other	0.000858311	6.81e-05	0.000350331
k__Bacteria;p__Firmicutes;c__Erysipelotrichi;o__Erysipelotrichales;f__Erysipelotrichaceae;g__[Eubacterium]	6.81e-05	0.00412125	0.000330868
k__Bacteria;p__Proteobacteria;c__Alphaproteobacteria;o__Rhizobiales;f__Xanthobacteraceae;g__Labrys	0.00013624	0.0001703	0.000330868
k__Bacteria;p__Actinobacteria;c__Actinobacteria;o__Actinomycetales;f__Micrococcaceae;Other	0.00106267	0.00010218	0.000330868
k__Bacteria;p__Proteobacteria;c__Alphaproteobacteria;o__Rhodospirillales;f__Acetobacteraceae;Other	0.000490463	0.00010218	0.000330868
k__Bacteria;p__Proteobacteria;c__Alphaproteobacteria;o__Caulobacterales;f__Caulobacteraceae;g__Asticcacaulis	0.000245232	3.41e-05	0.000330868
k__Bacteria;p__Proteobacteria;c__Alphaproteobacteria;o__Rhodospirillales;f__Acetobacteraceae;g__Acetobacter	0	0	0.000330868
k__Bacteria;p__Proteobacteria;c__Betaproteobacteria;o__Burkholderiales;f__Comamonadaceae;g__Comamonas	0.000694823	0.00173706	0.000311405
k__Bacteria;p__Firmicutes;c__Bacilli;o__Bacillales;f__Planococcaceae;Other	0.000108992	0.001703	0.000311405
k__Bacteria;p__Actinobacteria;c__Actinobacteria;o__Actinomycetales;f__Intrasporangiaceae;g__Phycicoccus	0.000422343	0.00027248	0.000311405
k__Bacteria;p__Actinobacteria;c__Actinobacteria;o__Actinomycetales;f__Dermacoccaceae;g__Dermacoccus	1.36e-05	0.00020436	0.000311405
k__Bacteria;p__Chloroflexi;c__Ellin6529;Other;Other;Other	0.000667575	0.00013624	0.000311405
k__Bacteria;p__Verrucomicrobia;c__Verrucomicrobiae;o__Verrucomicrobiales;f__Verrucomicrobiaceae;g__Akkermansia	0.000217984	0.0121935	0.000291942
k__Bacteria;p__Firmicutes;c__Clostridia;o__Clostridiales;Other;Other	0.000749319	0.00224796	0.000291942
k__Bacteria;p__Verrucomicrobia;c__Verrucomicrobiae;o__Verrucomicrobiales;f__Verrucomicrobiaceae;g__Luteolibacter	0.00167575	0.00030654	0.000291942
k__Bacteria;p__Actinobacteria;c__Thermoleophilia;o__Solirubrobacterales;f__Patulibacteraceae;Other	0.000177112	0.00010218	0.000291942
k__Bacteria;p__Proteobacteria;c__Gammaproteobacteria;o__Xanthomonadales;f__Sinobacteraceae;g__Steroidobacter	0.00182561	3.41e-05	0.000291942
k__Bacteria;p__Proteobacteria;c__Alphaproteobacteria;Other;Other;Other	0.000395095	3.41e-05	0.000291942
k__Bacteria;p__Acidobacteria;c__Acidobacteriia;o__Acidobacteriales;f__Acidobacteriaceae;g__Edaphobacter	0.00013624	3.41e-05	0.000291942
k__Bacteria;p__Verrucomicrobia;c__[Methylacidiphilae];o__Methylacidiphilales;f__LD19;Other	0.000435967	0	0.000291942
k__Bacteria;p__Bacteroidetes;c__Bacteroidia;o__Bacteroidales;f__Porphyromonadaceae;g__Dysgonomonas	0.000367847	0	0.000291942
k__Bacteria;p__Firmicutes;c__Clostridia;o__Clostridiales;f__Lachnospiraceae;g__Coprococcus	0.000190736	0.0125	0.00027248
k__Bacteria;p__Firmicutes;c__Bacilli;o__Bacillales;f__[Exiguobacteraceae];g__Exiguobacterium	9.54e-05	0.00824251	0.00027248
k__Bacteria;p__Actinobacteria;c__Actinobacteria;o__Actinomycetales;f__Microbacteriaceae;Other	0.000163488	0.00027248	0.00027248
k__Bacteria;p__Planctomycetes;c__Planctomycetia;o__Planctomycetales;f__Planctomycetaceae;g__Planctomyces	0.00208447	0.00023842	0.00027248
k__Bacteria;p__Actinobacteria;c__Actinobacteria;o__Actinomycetales;f__Microbacteriaceae;g__Curtobacterium	0.000217984	0.00023842	0.00027248
k__Bacteria;p__Acidobacteria;c__Acidobacteria-6;o__CCU21;Other;Other	0.00100817	0.00010218	0.00027248
k__Bacteria;p__Proteobacteria;c__Gammaproteobacteria;o__Pseudomonadales;f__Moraxellaceae;g__Perlucidibaca	0.000163488	3.41e-05	0.00027248
k__Bacteria;p__Verrucomicrobia;c__[Pedosphaerae];o__[Pedosphaerales];f__auto67_4W;Other	0.00106267	0	0.00027248
k__Bacteria;p__Proteobacteria;c__Gammaproteobacteria;o__Legionellales;Other;Other	0.000190736	0	0.00027248
k__Bacteria;p__Actinobacteria;c__Actinobacteria;o__Actinomycetales;f__Micrococcaceae;g__Sinomonas	2.72e-05	0	0.00027248
k__Bacteria;p__Bacteroidetes;c__Bacteroidia;o__Bacteroidales;f__Rikenellaceae;Other	0.000381471	0.001703	0.000253017
k__Bacteria;p__Proteobacteria;c__Alphaproteobacteria;o__Rickettsiales;f__mitochondria;Other	0.000940054	0.000442779	0.000253017
k__Bacteria;p__Verrucomicrobia;c__[Spartobacteria];o__[Chthoniobacterales];f__[Chthoniobacteraceae];g__Chthoniobacter	0.000531335	0.0001703	0.000253017
k__Bacteria;p__Proteobacteria;c__Deltaproteobacteria;o__Bdellovibrionales;f__Bdellovibrionaceae;g__Bdellovibrio	0.000449591	6.81e-05	0.000253017
k__Bacteria;p__TM7;c__TM7-3;o__I025;Other;Other	0.000258856	6.81e-05	0.000253017
k__Bacteria;p__Actinobacteria;c__Actinobacteria;o__Actinomycetales;f__Brevibacteriaceae;g__Brevibacterium	0.000108992	6.81e-05	0.000253017
k__Bacteria;p__Bacteroidetes;c__[Saprospirae];o__[Saprospirales];f__Chitinophagaceae;g__Terrimonas	0.000640327	3.41e-05	0.000253017
k__Bacteria;p__Proteobacteria;c__Betaproteobacteria;o__Neisseriales;f__Neisseriaceae;g__Microvirgula	0	0.000374659	0.000233554
k__Bacteria;p__Bacteroidetes;c__Bacteroidia;o__Bacteroidales;f__Prevotellaceae;g__Prevotella	0.000544959	0.00027248	0.000233554
k__Bacteria;p__Proteobacteria;c__Alphaproteobacteria;o__Rhizobiales;Other;Other	0.000735695	0.00023842	0.000233554
k__Bacteria;p__Proteobacteria;c__Betaproteobacteria;o__Burkholderiales;f__Comamonadaceae;g__Hylemonella	0.000871935	0.0001703	0.000233554
k__Bacteria;p__Acidobacteria;c__Acidobacteria-6;o__iii1-15;f__RB40;Other	0.000967302	0.00010218	0.000233554
k__Bacteria;p__Actinobacteria;c__Actinobacteria;o__Actinomycetales;f__Micrococcaceae;g__Micrococcus	5.45e-05	0.00010218	0.000233554
k__Bacteria;p__Verrucomicrobia;c__Opitutae;o__Opitutales;f__Opitutaceae;g__Opitutus	0.000831063	6.81e-05	0.000233554
k__Bacteria;p__Proteobacteria;c__Deltaproteobacteria;o__Myxococcales;f__Haliangiaceae;Other	0.000435967	3.41e-05	0.000233554
k__Bacteria;p__Actinobacteria;c__Actinobacteria;o__Actinomycetales;f__Promicromonosporaceae;g__Xylanimicrobium	0.000408719	3.41e-05	0.000233554
k__Bacteria;p__Actinobacteria;c__Thermoleophilia;o__Gaiellales;Other;Other	0.00013624	0	0.000233554
k__Bacteria;p__Proteobacteria;c__Gammaproteobacteria;o__Xanthomonadales;f__Xanthomonadaceae;g__Dokdonella	8.17e-05	0	0.000233554
k__Bacteria;p__Proteobacteria;c__Alphaproteobacteria;o__Rickettsiales;f__mitochondria;g__Saprolegnia	0	0	0.000233554
k__Bacteria;p__Actinobacteria;c__Acidimicrobiia;o__Acidimicrobiales;f__C111;Other	0.000177112	0.00023842	0.000214091
k__Bacteria;p__Verrucomicrobia;c__[Pedosphaerae];o__[Pedosphaerales];f__Ellin515;Other	0.000613079	0.00013624	0.000214091
k__Bacteria;p__Actinobacteria;c__Actinobacteria;o__Actinomycetales;f__Micromonosporaceae;g__Actinoplanes	0.000326975	0.00013624	0.000214091
k__Bacteria;p__Verrucomicrobia;c__Verrucomicrobiae;o__Verrucomicrobiales;f__Verrucomicrobiaceae;g__Prosthecobacter	0.000149864	0.00013624	0.000214091
k__Bacteria;p__Planctomycetes;c__Phycisphaerae;o__WD2101;Other;Other	0.000667575	0.00010218	0.000214091
k__Bacteria;p__Verrucomicrobia;c__[Pedosphaerae];o__[Pedosphaerales];Other;Other	0.000326975	6.81e-05	0.000214091
k__Bacteria;p__Firmicutes;c__Bacilli;o__Lactobacillales;f__Leuconostocaceae;g__Weissella	0	0	0.000214091
k__Bacteria;p__Firmicutes;c__Clostridia;o__Clostridiales;f__Ruminococcaceae;g__Oscillospira	0.000190736	0.00190736	0.000194628
k__Bacteria;p__Proteobacteria;c__Alphaproteobacteria;o__Rhizobiales;f__Bradyrhizobiaceae;g__Bosea	0.000490463	0.000374659	0.000194628
k__Bacteria;p__Proteobacteria;c__Gammaproteobacteria;o__Enterobacteriales;f__Enterobacteriaceae;g__Klebsiella	0.000149864	0.00020436	0.000194628
k__Bacteria;p__Chloroflexi;c__Anaerolineae;o__SBR1031;f__A4b;Other	0.00119891	0.00010218	0.000194628
k__Bacteria;p__Proteobacteria;c__Betaproteobacteria;o__Burkholderiales;f__Alcaligenaceae;Other	0.000926431	6.81e-05	0.000194628
k__Bacteria;p__Proteobacteria;c__Betaproteobacteria;o__Ellin6067;Other;Other	0.000599455	3.41e-05	0.000194628
k__Bacteria;p__Bacteroidetes;c__Bacteroidia;o__Bacteroidales;f__[Odoribacteraceae];g__Butyricimonas	0	3.41e-05	0.000194628
k__Bacteria;p__Verrucomicrobia;c__Opitutae;o__Opitutales;f__Opitutaceae;Other	0.000803815	0	0.000194628
k__Bacteria;p__Planctomycetes;c__Planctomycetia;o__Gemmatales;f__Gemmataceae;Other	0.000749319	0	0.000194628
k__Bacteria;p__Proteobacteria;c__Alphaproteobacteria;o__Sphingomonadales;Other;Other	0.000558583	0	0.000194628
k__Bacteria;p__Acidobacteria;c__Acidobacteria-5;Other;Other;Other	0.000504087	0	0.000194628
k__Bacteria;p__Proteobacteria;c__Alphaproteobacteria;o__Rhizobiales;f__Rhodobiaceae;g__Afifella	0.000149864	0	0.000194628
k__Bacteria;p__Proteobacteria;c__Gammaproteobacteria;o__Alteromonadales;f__[Chromatiaceae];Other	0.00013624	0.000374659	0.000175165
k__Bacteria;p__Bacteroidetes;c__Cytophagia;o__Cytophagales;f__Cytophagaceae;g__Cytophaga	6.81e-05	0.0001703	0.000175165
k__Bacteria;p__Acidobacteria;c__Acidobacteriia;o__Acidobacteriales;f__Acidobacteriaceae;Other	4.09e-05	0.00010218	0.000175165
k__Bacteria;p__Firmicutes;c__Clostridia;o__Clostridiales;Other;Other	4.09e-05	0.00010218	0.000175165
k__Bacteria;p__Actinobacteria;c__Actinobacteria;o__Actinomycetales;f__Sanguibacteraceae;g__Sanguibacter	0.000177112	6.81e-05	0.000175165
k__Bacteria;p__Actinobacteria;c__Actinobacteria;o__Actinomycetales;f__Kineosporiaceae;g__Kineosporia	0.000190736	3.41e-05	0.000175165
k__Bacteria;p__Actinobacteria;c__Thermoleophilia;o__Solirubrobacterales;f__Conexibacteraceae;Other	0.000108992	3.41e-05	0.000175165
k__Bacteria;p__Chloroflexi;c__Thermomicrobia;o__JG30-KF-CM45;Other;Other	0.000122616	0	0.000175165
k__Bacteria;p__Actinobacteria;c__Actinobacteria;o__Actinomycetales;f__Pseudonocardiaceae;Other	0.000108992	0	0.000175165
k__Bacteria;p__Firmicutes;c__Clostridia;o__Clostridiales;f__Ruminococcaceae;Other	0.000190736	0.000919619	0.000155703
k__Bacteria;p__Proteobacteria;c__Gammaproteobacteria;o__Xanthomonadales;f__Xanthomonadaceae;g__Luteimonas	0.00179836	0.000851499	0.000155703
k__Bacteria;p__Firmicutes;c__Bacilli;o__Lactobacillales;f__Streptococcaceae;g__Streptococcus	0	0.00010218	0.000155703
k__Bacteria;p__Proteobacteria;c__Deltaproteobacteria;o__Bdellovibrionales;f__Bacteriovoracaceae;Other	0.000449591	6.81e-05	0.000155703
k__Bacteria;p__Bacteroidetes;c__Flavobacteriia;o__Flavobacteriales;f__[Weeksellaceae];Other	0.000326975	6.81e-05	0.000155703
k__Bacteria;p__Firmicutes;c__Bacilli;o__Turicibacterales;f__Turicibacteraceae;g__Turicibacter	0.000245232	3.41e-05	0.000155703
k__Bacteria;p__Acidobacteria;c__Acidobacteriia;o__Acidobacteriales;f__Koribacteraceae;g__Candidatus Koribacter	0	3.41e-05	0.000155703
k__Bacteria;p__Proteobacteria;c__Deltaproteobacteria;Other;Other;Other	8.17e-05	0	0.000155703
k__Bacteria;p__Actinobacteria;c__Actinobacteria;o__Actinomycetales;f__Actinosynnemataceae;g__Kutzneria	6.81e-05	0	0.000155703
k__Bacteria;p__Firmicutes;c__Erysipelotrichi;o__Erysipelotrichales;f__Erysipelotrichaceae;g__cc_115	0	0	0.000155703
k__Bacteria;p__Bacteroidetes;c__Bacteroidia;o__Bacteroidales;Other;Other	0.000912807	0.00020436	0.00013624
k__Bacteria;p__Nitrospirae;c__Nitrospira;o__Nitrospirales;f__0319-6A21;Other	0.00020436	6.81e-05	0.00013624
k__Bacteria;p__Armatimonadetes;c__Armatimonadia;o__Armatimonadales;f__Armatimonadaceae;Other	0.000122616	6.81e-05	0.00013624
k__Bacteria;p__WS3;c__PRR-12;o__Sediment-1;f__PRR-10;Other	8.17e-05	6.81e-05	0.00013624
k__Bacteria;p__Proteobacteria;c__Gammaproteobacteria;o__Legionellales;f__Coxiellaceae;g__Rickettsiella	0.00416894	3.41e-05	0.00013624
k__Bacteria;p__Proteobacteria;c__Alphaproteobacteria;o__BD7-3;Other;Other	0.00020436	3.41e-05	0.00013624
k__Bacteria;p__Proteobacteria;c__Alphaproteobacteria;o__Rickettsiales;f__Rickettsiaceae;g__Rickettsia	0.000258856	0	0.00013624
k__Bacteria;p__Verrucomicrobia;c__[Pedosphaerae];o__[Pedosphaerales];f__Ellin517;Other	0.000258856	0	0.00013624
k__Bacteria;p__Proteobacteria;c__Betaproteobacteria;o__Burkholderiales;f__Burkholderiaceae;Other	5.45e-05	0	0.00013624
k__Bacteria;p__Actinobacteria;c__Actinobacteria;o__Actinomycetales;f__Gordoniaceae;g__Gordonia	4.09e-05	0	0.00013624
k__Bacteria;p__Proteobacteria;c__Gammaproteobacteria;o__Enterobacteriales;f__Enterobacteriaceae;g__Enterobacter	2.72e-05	0	0.00013624
k__Bacteria;p__Proteobacteria;c__Gammaproteobacteria;o__Pasteurellales;f__Pasteurellaceae;g__Haemophilus	1.36e-05	0	0.00013624
k__Bacteria;p__Proteobacteria;c__Gammaproteobacteria;o__Enterobacteriales;f__Enterobacteriaceae;g__Trabulsiella	0.00013624	0.00023842	0.000116777
k__Bacteria;p__Acidobacteria;c__[Chloracidobacteria];o__11-24;Other;Other	0.000395095	0.00010218	0.000116777
k__Bacteria;p__Proteobacteria;c__Deltaproteobacteria;o__Myxococcales;Other;Other	0.000258856	0.00010218	0.000116777
k__Bacteria;p__Proteobacteria;c__Alphaproteobacteria;o__Rhizobiales;f__Bradyrhizobiaceae;g__Balneimonas	0.000177112	6.81e-05	0.000116777
k__Bacteria;p__Bacteroidetes;c__Flavobacteriia;o__Flavobacteriales;f__Cryomorphaceae;g__Fluviicola	0.0020436	3.41e-05	0.000116777
k__Bacteria;p__Actinobacteria;c__Actinobacteria;o__Actinomycetales;f__Actinosynnemataceae;g__Lentzea	0.000435967	3.41e-05	0.000116777
k__Bacteria;p__Proteobacteria;c__Betaproteobacteria;o__IS-44;Other;Other	0.000299728	3.41e-05	0.000116777
k__Bacteria;p__Proteobacteria;c__Gammaproteobacteria;Other;Other;Other	0.000149864	3.41e-05	0.000116777
k__Bacteria;p__Proteobacteria;c__Betaproteobacteria;o__Burkholderiales;f__Oxalobacteraceae;g__Janthinobacterium	6.81e-05	3.41e-05	0.000116777
k__Bacteria;p__Proteobacteria;c__Betaproteobacteria;o__SC-I-84;Other;Other	0.000708447	0	0.000116777
k__Bacteria;p__Actinobacteria;c__Actinobacteria;o__Actinomycetales;f__Promicromonosporaceae;Other	0.000245232	0	0.000116777
k__Bacteria;p__Actinobacteria;c__Actinobacteria;o__Actinomycetales;f__Micrococcaceae;g__Rothia	0.000217984	0	0.000116777
k__Bacteria;p__Actinobacteria;c__Actinobacteria;o__Actinomycetales;f__Pseudonocardiaceae;Other	0.000190736	0	0.000116777
k__Bacteria;p__Cyanobacteria;c__4C0d-2;o__MLE1-12;Other;Other	0.00013624	0	0.000116777
k__Bacteria;p__Actinobacteria;c__Actinobacteria;o__Actinomycetales;f__Kineosporiaceae;Other	0.000108992	0	0.000116777
k__Bacteria;p__Firmicutes;c__Bacilli;o__Lactobacillales;f__Lactobacillaceae;g__Lactobacillus	5.45e-05	0	0.000116777
k__Bacteria;p__Proteobacteria;c__Betaproteobacteria;o__Burkholderiales;f__Oxalobacteraceae;g__Cupriavidus	2.72e-05	0	0.000116777
k__Bacteria;p__Verrucomicrobia;c__[Spartobacteria];o__[Chthoniobacterales];f__[Chthoniobacteraceae];g__Ellin506	0.00013624	0.00010218	9.73e-05
k__Bacteria;p__Acidobacteria;c__iii1-8;o__32-20;Other;Other	2.72e-05	6.81e-05	9.73e-05
k__Bacteria;p__Actinobacteria;c__Actinobacteria;o__Actinomycetales;f__Sporichthyaceae;g__Sporichthya	2.72e-05	6.81e-05	9.73e-05
k__Bacteria;p__Actinobacteria;c__Actinobacteria;o__Actinomycetales;f__Microbacteriaceae;g__Yonghaparkia	0.000108992	3.41e-05	9.73e-05
k__Bacteria;p__Actinobacteria;c__Actinobacteria;o__Actinomycetales;f__Sporichthyaceae;Other	0	3.41e-05	9.73e-05
k__Bacteria;p__Bacteroidetes;c__Bacteroidia;o__Bacteroidales;f__Rikenellaceae;g__Rikenella	0.000286104	0	9.73e-05
k__Bacteria;p__Proteobacteria;c__Deltaproteobacteria;o__Desulfovibrionales;f__Desulfovibrionaceae;g__Desulfovibrio	0.000177112	0	9.73e-05
k__Bacteria;p__Proteobacteria;c__Gammaproteobacteria;o__Vibrionales;f__Vibrionaceae;g__Vibrio	0.00013624	0	9.73e-05
k__Bacteria;p__Proteobacteria;c__Alphaproteobacteria;o__Rhizobiales;f__Phyllobacteriaceae;g__Aminobacter	0.000122616	0	9.73e-05
k__Bacteria;p__Actinobacteria;c__Actinobacteria;o__Actinomycetales;f__Intrasporangiaceae;g__Terracoccus	4.09e-05	0	9.73e-05
k__Bacteria;p__Gemmatimonadetes;c__Gemm-3;Other;Other;Other	2.72e-05	0	9.73e-05
k__Bacteria;p__Proteobacteria;c__Alphaproteobacteria;o__Rickettsiales;Other;Other	2.72e-05	0	9.73e-05
k__Bacteria;p__Actinobacteria;c__Actinobacteria;o__Actinomycetales;f__Intrasporangiaceae;g__Knoellia	0	0	9.73e-05
k__Bacteria;p__Firmicutes;c__Clostridia;o__Clostridiales;f__Veillonellaceae;g__Phascolarctobacterium	0	0	9.73e-05
k__Bacteria;p__Firmicutes;c__Clostridia;o__Clostridiales;f__Lachnospiraceae;Other	8.17e-05	0.00146458	7.79e-05
k__Bacteria;p__Proteobacteria;c__Alphaproteobacteria;o__Caulobacterales;f__Caulobacteraceae;g__Brevundimonas	8.17e-05	0.000442779	7.79e-05
k__Bacteria;p__Cyanobacteria;c__Nostocophycideae;o__Stigonematales;f__Rivulariaceae;g__Calothrix	2.72e-05	0.000408719	7.79e-05
k__Bacteria;p__Actinobacteria;c__Actinobacteria;o__Actinomycetales;f__Kineosporiaceae;Other	0.000108992	0.00030654	7.79e-05
k__Bacteria;p__FBP;Other;Other;Other;Other	0.00013624	0.00013624	7.79e-05
k__Bacteria;p__Actinobacteria;c__Actinobacteria;o__Actinomycetales;f__Microbacteriaceae;g__Rathayibacter	0.000163488	0.00010218	7.79e-05
k__Bacteria;p__Actinobacteria;c__Actinobacteria;o__Actinomycetales;f__Nocardioidaceae;g__Kribbella	5.45e-05	6.81e-05	7.79e-05
k__Bacteria;p__Firmicutes;c__Clostridia;o__Clostridiales;f__Veillonellaceae;g__Dialister	2.72e-05	6.81e-05	7.79e-05
k__Bacteria;p__Planctomycetes;c__Planctomycetia;o__Pirellulales;f__Pirellulaceae;g__A17	0.000504087	3.41e-05	7.79e-05
k__Bacteria;p__Proteobacteria;c__Alphaproteobacteria;o__Rhizobiales;f__Hyphomicrobiaceae;g__Pedomicrobium	0.000490463	3.41e-05	7.79e-05
k__Bacteria;p__Chloroflexi;c__Anaerolineae;o__Ardenscatenales;f__Ardenscatenaceae;g__Ardenscatena	0.000286104	3.41e-05	7.79e-05
k__Bacteria;p__Actinobacteria;c__MB-A2-108;o__0319-7L14;Other;Other	0.000245232	3.41e-05	7.79e-05
k__Bacteria;p__Firmicutes;c__Clostridia;o__Clostridiales;f__[Tissierellaceae];g__Anaerococcus	9.54e-05	3.41e-05	7.79e-05
k__Bacteria;p__Acidobacteria;c__Solibacteres;o__Solibacterales;f__[Bryobacteraceae];Other	6.81e-05	3.41e-05	7.79e-05
k__Bacteria;p__Acidobacteria;c__iii1-8;o__DS-18;Other;Other	6.81e-05	3.41e-05	7.79e-05
k__Bacteria;p__Actinobacteria;c__Actinobacteria;o__Actinomycetales;f__Micromonosporaceae;Other	5.45e-05	3.41e-05	7.79e-05
k__Bacteria;p__Chloroflexi;c__C0119;Other;Other;Other	0	3.41e-05	7.79e-05
k__Bacteria;p__Cyanobacteria;c__Nostocophycideae;o__Nostocales;f__Scytonemataceae;g__Scytonema	0	3.41e-05	7.79e-05
k__Bacteria;p__Proteobacteria;c__Gammaproteobacteria;o__Alteromonadales;f__211ds20;Other	0.000367847	0	7.79e-05
k__Bacteria;p__Bacteroidetes;c__Flavobacteriia;o__Flavobacteriales;f__Cryomorphaceae;Other	0.000340599	0	7.79e-05
k__Bacteria;p__Spirochaetes;c__[Brachyspirae];o__[Brachyspirales];f__Brachyspiraceae;g__Brachyspira	0.000340599	0	7.79e-05
k__Bacteria;p__Proteobacteria;c__Deltaproteobacteria;o__NB1-j;Other;Other	0.00027248	0	7.79e-05
k__Bacteria;p__Proteobacteria;c__Gammaproteobacteria;o__Enterobacteriales;f__Enterobacteriaceae;g__Serratia	0.000217984	0	7.79e-05
k__Bacteria;p__Verrucomicrobia;c__Opitutae;o__[Cerasicoccales];f__[Cerasicoccaceae];Other	0.000217984	0	7.79e-05
k__Bacteria;p__Bacteroidetes;c__[Saprospirae];o__[Saprospirales];f__Chitinophagaceae;g__Flavihumibacter	0.000190736	0	7.79e-05
k__Bacteria;p__Proteobacteria;c__Deltaproteobacteria;o__Myxococcales;f__Nannocystaceae;g__Plesiocystis	0.000163488	0	7.79e-05
k__Bacteria;p__Chloroflexi;c__Chloroflexi;o__Chloroflexales;f__Oscillochloridaceae;g__Oscillochloris	0.000149864	0	7.79e-05
k__Bacteria;p__Actinobacteria;c__Actinobacteria;o__Actinomycetales;f__Dermabacteraceae;Other	2.72e-05	0	7.79e-05
k__Bacteria;p__Bacteroidetes;c__[Saprospirae];o__[Saprospirales];f__Saprospiraceae;g__Haliscomenobacter	2.72e-05	0	7.79e-05
k__Bacteria;p__Chlorobi;c__OPB56;Other;Other;Other	2.72e-05	0	7.79e-05
k__Bacteria;p__Proteobacteria;c__Alphaproteobacteria;o__Rhizobiales;f__Bradyrhizobiaceae;Other	2.72e-05	0	7.79e-05
k__Bacteria;p__Proteobacteria;c__TA18;o__PHOS-HD29;Other;Other	2.72e-05	0	7.79e-05
k__Bacteria;p__Proteobacteria;c__Alphaproteobacteria;o__Rhizobiales;f__Xanthobacteraceae;g__Azorhizobium	1.36e-05	0	7.79e-05
k__Bacteria;p__Actinobacteria;c__Actinobacteria;o__Actinomycetales;f__Glycomycetaceae;g__Glycomyces	0	0	7.79e-05
k__Bacteria;p__Actinobacteria;c__Actinobacteria;o__Actinomycetales;f__Propionibacteriaceae;g__Propionibacterium	0	0	7.79e-05
k__Bacteria;p__Bacteroidetes;c__Cytophagia;o__Cytophagales;f__[Amoebophilaceae];g__Candidatus Amoebophilus	0	0	7.79e-05
k__Bacteria;p__Proteobacteria;c__Betaproteobacteria;o__Neisseriales;f__Neisseriaceae;g__Chromobacterium	0	0	7.79e-05
k__Bacteria;p__Proteobacteria;c__Gammaproteobacteria;o__Oceanospirillales;f__Oceanospirillaceae;g__Marinomonas	0	0	7.79e-05
k__Bacteria;p__Proteobacteria;c__Gammaproteobacteria;o__Xanthomonadales;f__Sinobacteraceae;g__Nevskia	0	0	7.79e-05
k__Bacteria;p__Verrucomicrobia;c__[Spartobacteria];o__[Chthoniobacterales];f__[Chthoniobacteraceae];Other	0	0	7.79e-05
k__Bacteria;p__Proteobacteria;c__Gammaproteobacteria;o__Aeromonadales;f__Aeromonadaceae;Other	0.0010218	0.00337193	5.84e-05
k__Bacteria;p__Bacteroidetes;c__Flavobacteriia;o__Flavobacteriales;f__Flavobacteriaceae;g__Myroides	0	0.000510899	5.84e-05
k__Bacteria;p__Cyanobacteria;c__Oscillatoriophycideae;o__Chroococcales;f__Xenococcaceae;Other	2.72e-05	0.000374659	5.84e-05
k__Bacteria;p__Tenericutes;c__Mollicutes;o__RF39;Other;Other	0.000177112	0.00020436	5.84e-05
k__Bacteria;p__Actinobacteria;c__Acidimicrobiia;o__Acidimicrobiales;f__EB1017;Other	0.00020436	0.0001703	5.84e-05
k__Bacteria;p__Proteobacteria;c__Gammaproteobacteria;o__Xanthomonadales;f__Xanthomonadaceae;Other	0.00013624	0.00013624	5.84e-05
k__Bacteria;p__Firmicutes;c__Clostridia;o__Clostridiales;f__[Tissierellaceae];g__Finegoldia	0.00027248	0.00010218	5.84e-05
k__Bacteria;p__Firmicutes;c__Bacilli;o__Bacillales;f__Paenibacillaceae;g__Paenibacillus	0.000163488	0.00010218	5.84e-05
k__Bacteria;p__Proteobacteria;c__Betaproteobacteria;o__Burkholderiales;f__Comamonadaceae;g__Delftia	4.09e-05	0.00010218	5.84e-05
k__Bacteria;p__Firmicutes;c__Bacilli;o__Lactobacillales;f__Carnobacteriaceae;g__Trichococcus	0	0.00010218	5.84e-05
k__Bacteria;p__Proteobacteria;c__Gammaproteobacteria;o__Pseudomonadales;f__Moraxellaceae;Other	0	0.00010218	5.84e-05
k__Bacteria;p__Proteobacteria;c__Gammaproteobacteria;o__34P16;Other;Other	0.000449591	6.81e-05	5.84e-05
k__Bacteria;p__Cyanobacteria;c__4C0d-2;o__SM1D11;Other;Other	0.000258856	6.81e-05	5.84e-05
k__Bacteria;p__Actinobacteria;c__Actinobacteria;o__Actinomycetales;f__Microbacteriaceae;g__Agrococcus	0.000108992	6.81e-05	5.84e-05
k__Bacteria;p__Bacteroidetes;c__Cytophagia;o__Cytophagales;f__Cytophagaceae;g__Rudanella	8.17e-05	6.81e-05	5.84e-05
k__Bacteria;p__Actinobacteria;c__Actinobacteria;o__Actinomycetales;f__Williamsiaceae;g__Williamsia	2.72e-05	6.81e-05	5.84e-05
k__Bacteria;p__Firmicutes;c__Bacilli;o__Bacillales;f__Bacillaceae;Other	0	6.81e-05	5.84e-05
k__Bacteria;p__Actinobacteria;c__Actinobacteria;o__Actinomycetales;f__Actinosynnemataceae;g__Saccharothrix	0.000544959	3.41e-05	5.84e-05
k__Bacteria;p__Actinobacteria;c__Actinobacteria;o__Actinomycetales;f__Nocardiaceae;Other	5.45e-05	3.41e-05	5.84e-05
k__Bacteria;p__Proteobacteria;c__Deltaproteobacteria;o__[Entotheonellales];f__[Entotheonellaceae];Other	4.09e-05	3.41e-05	5.84e-05
k__Bacteria;p__Bacteroidetes;c__Bacteroidia;o__Bacteroidales;f__Porphyromonadaceae;g__Porphyromonas	1.36e-05	3.41e-05	5.84e-05
k__Bacteria;p__Planctomycetes;c__vadinHA49;o__DH61;Other;Other	1.36e-05	3.41e-05	5.84e-05
k__Bacteria;p__Proteobacteria;c__Betaproteobacteria;o__Burkholderiales;f__Oxalobacteraceae;Other	1.36e-05	3.41e-05	5.84e-05
k__Bacteria;p__Proteobacteria;c__Alphaproteobacteria;o__Rhizobiales;f__Hyphomicrobiaceae;Other	0	3.41e-05	5.84e-05
k__Bacteria;p__Proteobacteria;c__Betaproteobacteria;o__Burkholderiales;f__Oxalobacteraceae;g__Ralstonia	0	3.41e-05	5.84e-05
k__Bacteria;p__Actinobacteria;c__Actinobacteria;o__Actinomycetales;f__Microbacteriaceae;g__Agromyces	0.000558583	0	5.84e-05
k__Bacteria;p__Planctomycetes;c__OM190;o__CL500-15;Other;Other	0.000476839	0	5.84e-05
k__Bacteria;p__Proteobacteria;c__Gammaproteobacteria;o__Enterobacteriales;f__Enterobacteriaceae;g__Proteus	0.000395095	0	5.84e-05
k__Bacteria;p__Proteobacteria;c__Gammaproteobacteria;o__Chromatiales;Other;Other	0.00020436	0	5.84e-05
k__Bacteria;p__Chloroflexi;c__TK10;o__AKYG885;f__Dolo_23;Other	0.000122616	0	5.84e-05
k__Bacteria;p__Bacteroidetes;c__[Saprospirae];o__[Saprospirales];Other;Other	0.000108992	0	5.84e-05
k__Bacteria;p__Proteobacteria;c__Alphaproteobacteria;o__Rhodospirillales;Other;Other	5.45e-05	0	5.84e-05
k__Bacteria;p__Proteobacteria;c__Deltaproteobacteria;o__Myxococcales;f__0319-6G20;Other	5.45e-05	0	5.84e-05
k__Bacteria;p__Proteobacteria;c__Betaproteobacteria;o__Burkholderiales;Other;Other	4.09e-05	0	5.84e-05
k__Bacteria;p__Cyanobacteria;c__Synechococcophycideae;o__Pseudanabaenales;f__Pseudanabaenaceae;Other	2.72e-05	0	5.84e-05
k__Archaea;p__Crenarchaeota;c__Thaumarchaeota;o__Cenarchaeales;f__SAGMA-X;Other	0	0	5.84e-05
k__Bacteria;p__Acidobacteria;c__Holophagae;o__Holophagales;f__Holophagaceae;g__Geothrix	0	0	5.84e-05
k__Bacteria;p__Bacteroidetes;c__Cytophagia;o__Cytophagales;f__Cytophagaceae;g__Siphonobacter	0	0	5.84e-05
k__Bacteria;p__Chlamydiae;c__Chlamydiia;o__Chlamydiales;f__Parachlamydiaceae;g__Parachlamydia	0	0	5.84e-05
k__Bacteria;p__Firmicutes;c__Bacilli;o__Bacillales;f__[Exiguobacteraceae];Other	0	0	5.84e-05
k__Bacteria;p__Firmicutes;c__Clostridia;o__Clostridiales;f__Veillonellaceae;g__Veillonella	0	0	5.84e-05
k__Bacteria;p__Proteobacteria;c__Betaproteobacteria;o__Neisseriales;f__Neisseriaceae;g__Neisseria	0	0	5.84e-05
k__Bacteria;p__Bacteroidetes;c__Bacteroidia;o__Bacteroidales;f__Bacteroidaceae;Other	0.000108992	0.000510899	3.89e-05
k__Bacteria;p__Cyanobacteria;c__Nostocophycideae;o__Nostocales;f__Nostocaceae;Other	0.000245232	0.000340599	3.89e-05
k__Bacteria;p__Firmicutes;c__Clostridia;o__Clostridiales;f__[Tissierellaceae];g__Peptoniphilus	0.000149864	0.00020436	3.89e-05
k__Bacteria;p__Firmicutes;c__Bacilli;o__Bacillales;f__Paenibacillaceae;Other	2.72e-05	0.00013624	3.89e-05
k__Bacteria;p__Bacteroidetes;c__Cytophagia;o__Cytophagales;f__Cytophagaceae;g__Leadbetterella	0.000286104	6.81e-05	3.89e-05
k__Bacteria;p__Actinobacteria;c__Actinobacteria;o__Actinomycetales;f__Nocardiaceae;g__Rhodococcus	0.000258856	6.81e-05	3.89e-05
k__Bacteria;p__Proteobacteria;c__Gammaproteobacteria;o__Enterobacteriales;f__Enterobacteriaceae;g__Pantoea	9.54e-05	6.81e-05	3.89e-05
k__Bacteria;p__Actinobacteria;c__Thermoleophilia;o__Solirubrobacterales;f__Patulibacteraceae;g__Patulibacter	8.17e-05	6.81e-05	3.89e-05
k__Bacteria;p__[Thermi];c__Deinococci;o__Deinococcales;f__Trueperaceae;g__Truepera	8.17e-05	6.81e-05	3.89e-05
k__Bacteria;p__Proteobacteria;c__Alphaproteobacteria;o__Rhizobiales;f__Methylobacteriaceae;Other	4.09e-05	6.81e-05	3.89e-05
k__Bacteria;p__Actinobacteria;c__Actinobacteria;o__Actinomycetales;f__Microbacteriaceae;Other	0.000395095	3.41e-05	3.89e-05
k__Bacteria;p__Proteobacteria;c__Betaproteobacteria;o__Burkholderiales;f__Comamonadaceae;g__Rubrivivax	0.00020436	3.41e-05	3.89e-05
k__Bacteria;p__Bacteroidetes;c__Cytophagia;o__Cytophagales;f__Cytophagaceae;g__Adhaeribacter	0.000108992	3.41e-05	3.89e-05
k__Bacteria;p__Proteobacteria;c__Alphaproteobacteria;o__Caulobacterales;f__Caulobacteraceae;g__Caulobacter	6.81e-05	3.41e-05	3.89e-05
k__Bacteria;p__Proteobacteria;c__Alphaproteobacteria;o__Rhodobacterales;f__Rhodobacteraceae;g__Rubellimicrobium	6.81e-05	3.41e-05	3.89e-05
k__Bacteria;p__Bacteroidetes;c__Sphingobacteriia;o__Sphingobacteriales;f__Sphingobacteriaceae;Other	5.45e-05	3.41e-05	3.89e-05
k__Bacteria;p__Actinobacteria;c__Actinobacteria;o__Actinomycetales;f__Nocardioidaceae;g__Pimelobacter	4.09e-05	3.41e-05	3.89e-05
k__Bacteria;p__Proteobacteria;c__Alphaproteobacteria;o__Rhodospirillales;f__Rhodospirillaceae;g__Skermanella	1.36e-05	3.41e-05	3.89e-05
k__Bacteria;p__Chloroflexi;c__Ktedonobacteria;o__JG30-KF-AS9;Other;Other	0	3.41e-05	3.89e-05
k__Bacteria;p__Firmicutes;c__Bacilli;o__Bacillales;f__Bacillaceae;Other	0	3.41e-05	3.89e-05
k__Bacteria;p__Firmicutes;c__Bacilli;o__Bacillales;f__Planococcaceae;g__Rummeliibacillus	0	3.41e-05	3.89e-05
k__Bacteria;p__OD1;Other;Other;Other;Other	0.000408719	0	3.89e-05
k__Bacteria;p__Acidobacteria;c__[Chloracidobacteria];o__DS-100;Other;Other	0.000367847	0	3.89e-05
k__Archaea;p__Euryarchaeota;c__Methanomicrobia;o__Methanosarcinales;f__Methanosarcinaceae;g__Methanimicrococcus	0.000326975	0	3.89e-05
k__Bacteria;p__Actinobacteria;c__Actinobacteria;o__Bifidobacteriales;f__Bifidobacteriaceae;g__Bifidobacterium	0.000299728	0	3.89e-05
k__Bacteria;p__Proteobacteria;c__Betaproteobacteria;o__Rhodocyclales;f__Rhodocyclaceae;Other	0.00027248	0	3.89e-05
k__Archaea;p__Euryarchaeota;c__Methanomicrobia;o__Methanomicrobiales;f__Methanocorpusculaceae;g__Methanocorpusculum	0.000245232	0	3.89e-05
k__Bacteria;p__Chloroflexi;c__S085;Other;Other;Other	0.000245232	0	3.89e-05
k__Bacteria;p__Planctomycetes;c__Phycisphaerae;o__Phycisphaerales;Other;Other	0.00013624	0	3.89e-05
k__Bacteria;p__Cyanobacteria;c__ML635J-21;Other;Other;Other	9.54e-05	0	3.89e-05
k__Bacteria;p__Acidobacteria;c__RB25;Other;Other;Other	8.17e-05	0	3.89e-05
k__Bacteria;p__Actinobacteria;c__Actinobacteria;o__Actinomycetales;f__Micromonosporaceae;g__Virgisporangium	8.17e-05	0	3.89e-05
k__Bacteria;p__Proteobacteria;c__Betaproteobacteria;o__Methylophilales;f__Methylophilaceae;Other	8.17e-05	0	3.89e-05
k__Bacteria;p__Proteobacteria;c__Deltaproteobacteria;o__Myxococcales;f__Polyangiaceae;g__Chondromyces	8.17e-05	0	3.89e-05
k__Bacteria;p__Proteobacteria;c__Gammaproteobacteria;o__Enterobacteriales;f__Enterobacteriaceae;g__Yersinia	6.81e-05	0	3.89e-05
k__Bacteria;p__TM7;c__SC3;Other;Other;Other	6.81e-05	0	3.89e-05
k__Bacteria;p__Proteobacteria;c__Alphaproteobacteria;o__Rhodospirillales;f__Rhodospirillaceae;g__Phaeospirillum	5.45e-05	0	3.89e-05
k__Bacteria;p__Proteobacteria;c__Gammaproteobacteria;o__Xanthomonadales;f__Xanthomonadaceae;g__Arenimonas	5.45e-05	0	3.89e-05
k__Bacteria;p__Firmicutes;c__Clostridia;o__Clostridiales;f__[Tissierellaceae];g__WAL_1855D	4.09e-05	0	3.89e-05
k__Bacteria;p__TM6;c__SJA-4;Other;Other;Other	4.09e-05	0	3.89e-05
k__Bacteria;p__Planctomycetes;c__Planctomycetia;o__B97;Other;Other	2.72e-05	0	3.89e-05
k__Bacteria;p__Proteobacteria;c__Gammaproteobacteria;o__Xanthomonadales;f__Sinobacteraceae;g__Hydrocarboniphaga	2.72e-05	0	3.89e-05
k__Bacteria;p__Verrucomicrobia;c__Verrucomicrobiae;o__Verrucomicrobiales;f__Verrucomicrobiaceae;g__Verrucomicrobium	2.72e-05	0	3.89e-05
k__Archaea;p__[Parvarchaeota];c__[Parvarchaea];o__YLA114;Other;Other	1.36e-05	0	3.89e-05
k__Bacteria;p__Bacteroidetes;c__Cytophagia;o__Cytophagales;f__Cytophagaceae;g__Rhodocytophaga	1.36e-05	0	3.89e-05
k__Bacteria;p__Bacteroidetes;c__Flavobacteriia;o__Flavobacteriales;f__Blattabacteriaceae;Other	1.36e-05	0	3.89e-05
k__Bacteria;p__Cyanobacteria;c__Nostocophycideae;o__Nostocales;f__Nostocaceae;Other	1.36e-05	0	3.89e-05
k__Bacteria;p__OD1;c__SM2F11;Other;Other;Other	1.36e-05	0	3.89e-05
k__Bacteria;p__Proteobacteria;c__Deltaproteobacteria;o__Myxococcales;f__Cystobacterineae;Other	1.36e-05	0	3.89e-05
k__Bacteria;p__Proteobacteria;c__Gammaproteobacteria;o__Legionellales;f__Legionellaceae;g__Legionella	1.36e-05	0	3.89e-05
k__Bacteria;p__Tenericutes;c__Mollicutes;o__Entomoplasmatales;f__Entomoplasmataceae;g__Entomoplasma	1.36e-05	0	3.89e-05
k__Bacteria;p__Acidobacteria;c__[Chloracidobacteria];Other;Other;Other	0	0	3.89e-05
k__Bacteria;p__Bacteroidetes;c__Bacteroidia;o__Bacteroidales;f__[Paraprevotellaceae];Other	0	0	3.89e-05
k__Bacteria;p__Chlorobi;Other;Other;Other;Other	0	0	3.89e-05
k__Bacteria;p__Cyanobacteria;c__Oscillatoriophycideae;o__Chroococcales;Other;Other	0	0	3.89e-05
k__Bacteria;p__Firmicutes;c__Bacilli;o__Lactobacillales;f__Aerococcaceae;Other	0	0	3.89e-05
k__Bacteria;p__Planctomycetes;c__028H05-P-BN-P5;Other;Other;Other	0	0	3.89e-05
k__Bacteria;p__Firmicutes;c__Clostridia;o__Clostridiales;f__Peptostreptococcaceae;Other	8.17e-05	0.00337193	1.95e-05
k__Bacteria;p__Firmicutes;c__Erysipelotrichi;o__Erysipelotrichales;f__Erysipelotrichaceae;g__PSB-M-3	6.81e-05	0.000613079	1.95e-05
k__Bacteria;p__Firmicutes;c__Clostridia;o__Clostridiales;f__Ruminococcaceae;g__Ruminococcus	4.09e-05	0.000340599	1.95e-05
k__Bacteria;p__Proteobacteria;c__Gammaproteobacteria;o__Pseudomonadales;f__Moraxellaceae;g__Enhydrobacter	0	0.00027248	1.95e-05
k__Bacteria;p__Bacteroidetes;c__Cytophagia;o__Cytophagales;f__Cytophagaceae;g__Larkinella	0.000694823	0.00023842	1.95e-05
k__Bacteria;p__Cyanobacteria;Other;Other;Other;Other	1.36e-05	0.00010218	1.95e-05
k__Bacteria;p__Proteobacteria;c__Betaproteobacteria;o__Rhodocyclales;f__Rhodocyclaceae;Other	0	0.00010218	1.95e-05
k__Bacteria;p__Planctomycetes;c__Planctomycetia;o__Pirellulales;f__Pirellulaceae;g__Pirellula	0.00099455	6.81e-05	1.95e-05
k__Bacteria;p__Proteobacteria;c__Alphaproteobacteria;o__Sphingomonadales;f__Sphingomonadaceae;Other	0.000217984	6.81e-05	1.95e-05
k__Bacteria;p__Proteobacteria;c__Deltaproteobacteria;o__Myxococcales;f__Myxococcaceae;g__Anaeromyxobacter	4.09e-05	6.81e-05	1.95e-05
k__Bacteria;p__Actinobacteria;c__Actinobacteria;o__Actinomycetales;f__Microbacteriaceae;g__Pseudoclavibacter	0	6.81e-05	1.95e-05
k__Bacteria;p__Bacteroidetes;c__Bacteroidia;o__Bacteroidales;f__Rikenellaceae;g__AF12	0	6.81e-05	1.95e-05
k__Bacteria;p__Bacteroidetes;c__Sphingobacteriia;o__Sphingobacteriales;f__Sphingobacteriaceae;g__Solitalea	0	6.81e-05	1.95e-05
k__Bacteria;p__Proteobacteria;c__Betaproteobacteria;o__A21b;f__EB1003;Other	0	6.81e-05	1.95e-05
k__Bacteria;p__Proteobacteria;c__Deltaproteobacteria;o__NB1-j;f__NB1-i;Other	0.000108992	3.41e-05	1.95e-05
k__Bacteria;p__Gemmatimonadetes;c__Gemm-1;Other;Other;Other	9.54e-05	3.41e-05	1.95e-05
k__Bacteria;p__Actinobacteria;c__Actinobacteria;o__Actinomycetales;f__Beutenbergiaceae;g__Salana	8.17e-05	3.41e-05	1.95e-05
k__Bacteria;p__Firmicutes;c__Clostridia;o__Clostridiales;f__Lachnospiraceae;g__Epulopiscium	6.81e-05	3.41e-05	1.95e-05
k__Bacteria;p__Proteobacteria;c__Alphaproteobacteria;o__Rhizobiales;f__Aurantimonadaceae;Other	6.81e-05	3.41e-05	1.95e-05
k__Bacteria;p__Proteobacteria;c__Epsilonproteobacteria;o__Campylobacterales;f__Campylobacteraceae;g__Campylobacter	4.09e-05	3.41e-05	1.95e-05
k__Bacteria;p__Proteobacteria;c__Alphaproteobacteria;o__Sphingomonadales;Other;Other	2.72e-05	3.41e-05	1.95e-05
k__Bacteria;p__Proteobacteria;c__Gammaproteobacteria;o__Enterobacteriales;f__Enterobacteriaceae;g__Salmonella	2.72e-05	3.41e-05	1.95e-05
k__Bacteria;p__Firmicutes;c__Clostridia;o__Clostridiales;f__[Tissierellaceae];g__1-68	1.36e-05	3.41e-05	1.95e-05
k__Bacteria;p__Bacteroidetes;c__Flavobacteriia;o__Flavobacteriales;f__[Weeksellaceae];g__Cloacibacterium	0	3.41e-05	1.95e-05
k__Bacteria;p__Firmicutes;c__Bacilli;o__Bacillales;f__Planococcaceae;Other	0	3.41e-05	1.95e-05
k__Bacteria;p__Actinobacteria;c__Actinobacteria;o__Actinomycetales;f__Actinomycetaceae;Other	0.00355586	0	1.95e-05
k__Bacteria;p__Actinobacteria;c__Actinobacteria;o__Actinomycetales;f__Actinomycetaceae;g__Actinomyces	0.000735695	0	1.95e-05
k__Bacteria;p__Chlorobi;c__SJA-28;Other;Other;Other	0.000354223	0	1.95e-05
k__Bacteria;p__Chloroflexi;c__Anaerolineae;o__GCA004;Other;Other	0.000340599	0	1.95e-05
k__Bacteria;p__Chloroflexi;c__Gitt-GS-136;Other;Other;Other	0.000177112	0	1.95e-05
k__Bacteria;p__Proteobacteria;c__Betaproteobacteria;o__Neisseriales;f__Neisseriaceae;Other	0.000163488	0	1.95e-05
k__Bacteria;p__Chloroflexi;c__Anaerolineae;o__S0208;Other;Other	0.00013624	0	1.95e-05
k__Bacteria;p__Proteobacteria;c__Deltaproteobacteria;o__Desulfuromonadales;f__Geobacteraceae;g__Geobacter	0.00013624	0	1.95e-05
k__Bacteria;p__Proteobacteria;c__Alphaproteobacteria;o__Rhizobiales;f__Xanthobacteraceae;g__Xanthobacter	0.000122616	0	1.95e-05
k__Bacteria;p__Proteobacteria;c__Betaproteobacteria;o__Rhodocyclales;f__Rhodocyclaceae;g__Azoarcus	0.000122616	0	1.95e-05
k__Bacteria;p__Proteobacteria;c__Gammaproteobacteria;o__HTCC2188;f__HTCC2089;Other	0.000122616	0	1.95e-05
k__Bacteria;p__Bacteroidetes;c__VC2_1_Bac22;Other;Other;Other	0.000108992	0	1.95e-05
k__Bacteria;p__Spirochaetes;c__[Leptospirae];o__[Leptospirales];f__Leptospiraceae;g__Turneriella	0.000108992	0	1.95e-05
k__Bacteria;p__Chloroflexi;c__Anaerolineae;o__H39;Other;Other	9.54e-05	0	1.95e-05
k__Bacteria;p__Actinobacteria;c__Actinobacteria;o__Actinomycetales;f__Ruaniaceae;Other	8.17e-05	0	1.95e-05
k__Bacteria;p__Proteobacteria;c__Betaproteobacteria;Other;Other;Other	6.81e-05	0	1.95e-05
k__Bacteria;p__[Thermi];c__Deinococci;o__Deinococcales;f__Trueperaceae;Other	6.81e-05	0	1.95e-05
k__Bacteria;p__Bacteroidetes;c__Sphingobacteriia;o__Sphingobacteriales;f__Sphingobacteriaceae;g__Parapedobacter	5.45e-05	0	1.95e-05
k__Bacteria;p__Bacteroidetes;c__[Saprospirae];o__[Saprospirales];f__Chitinophagaceae;Other	5.45e-05	0	1.95e-05
k__Bacteria;p__Chloroflexi;c__Anaerolineae;o__envOPS12;Other;Other	5.45e-05	0	1.95e-05
k__Bacteria;p__Chloroflexi;c__TK17;o__mle1-48;Other;Other	5.45e-05	0	1.95e-05
k__Bacteria;p__Proteobacteria;c__Betaproteobacteria;o__Burkholderiales;f__Burkholderiaceae;Other	5.45e-05	0	1.95e-05
k__Bacteria;p__Proteobacteria;c__Deltaproteobacteria;o__Myxococcales;f__Polyangiaceae;Other	5.45e-05	0	1.95e-05
k__Bacteria;p__Proteobacteria;c__Gammaproteobacteria;o__Pasteurellales;Other;Other	5.45e-05	0	1.95e-05
k__Bacteria;p__Acidobacteria;c__PAUC37f;Other;Other;Other	4.09e-05	0	1.95e-05
k__Bacteria;p__Bacteroidetes;c__Cytophagia;o__Cytophagales;f__Flammeovirgaceae;Other	4.09e-05	0	1.95e-05
k__Bacteria;p__Bacteroidetes;c__Flavobacteriia;o__Flavobacteriales;f__Flavobacteriaceae;g__Zhouia	4.09e-05	0	1.95e-05
k__Bacteria;p__Gemmatimonadetes;c__Gemmatimonadetes;Other;Other;Other	4.09e-05	0	1.95e-05
k__Bacteria;p__Proteobacteria;c__Alphaproteobacteria;o__Rhizobiales;f__Methylocystaceae;g__Pleomorphomonas	4.09e-05	0	1.95e-05
k__Bacteria;p__Proteobacteria;c__Alphaproteobacteria;o__Rhodobacterales;f__Rhodobacteraceae;g__Amaricoccus	4.09e-05	0	1.95e-05
k__Bacteria;p__Proteobacteria;c__Betaproteobacteria;o__Burkholderiales;f__Comamonadaceae;g__Ramlibacter	4.09e-05	0	1.95e-05
k__Bacteria;p__Actinobacteria;c__Actinobacteria;o__Actinomycetales;f__Bogoriellaceae;g__Georgenia	2.72e-05	0	1.95e-05
k__Bacteria;p__Actinobacteria;c__Actinobacteria;o__Actinomycetales;f__Micromonosporaceae;g__Dactylosporangium	2.72e-05	0	1.95e-05
k__Bacteria;p__Actinobacteria;c__Actinobacteria;o__Actinomycetales;f__Nocardiopsaceae;Other	2.72e-05	0	1.95e-05
k__Bacteria;p__Proteobacteria;c__Alphaproteobacteria;o__Rhizobiales;f__Beijerinckiaceae;g__Chelatococcus	2.72e-05	0	1.95e-05
k__Bacteria;p__Proteobacteria;c__Alphaproteobacteria;o__Sphingomonadales;f__Sphingomonadaceae;g__Blastomonas	2.72e-05	0	1.95e-05
k__Bacteria;p__Actinobacteria;c__Actinobacteria;o__Actinomycetales;f__Microbacteriaceae;g__Cryocola	1.36e-05	0	1.95e-05
k__Bacteria;p__Actinobacteria;c__Actinobacteria;o__Actinomycetales;f__Rarobacteraceae;g__Rarobacter	1.36e-05	0	1.95e-05
k__Bacteria;p__Cyanobacteria;c__Nostocophycideae;o__Nostocales;Other;Other	1.36e-05	0	1.95e-05
k__Bacteria;p__Elusimicrobia;c__Elusimicrobia;o__IIb;Other;Other	1.36e-05	0	1.95e-05
k__Bacteria;p__Firmicutes;c__Clostridia;o__Clostridiales;f__Gracilibacteraceae;Other	1.36e-05	0	1.95e-05
k__Bacteria;p__Firmicutes;c__Clostridia;o__Clostridiales;f__Veillonellaceae;g__Anaerovibrio	1.36e-05	0	1.95e-05
k__Bacteria;p__Planctomycetes;c__Phycisphaerae;o__Pla1;Other;Other	1.36e-05	0	1.95e-05
k__Bacteria;p__Proteobacteria;c__Deltaproteobacteria;o__NB1-j;f__MND4;Other	1.36e-05	0	1.95e-05
k__Archaea;p__Crenarchaeota;c__Thermoprotei;Other;Other;Other	0	0	1.95e-05
k__Bacteria;p__Acidobacteria;c__Holophagae;o__Holophagales;f__Holophagaceae;Other	0	0	1.95e-05
k__Bacteria;p__Actinobacteria;c__Actinobacteria;o__Actinomycetales;f__Geodermatophilaceae;Other	0	0	1.95e-05
k__Bacteria;p__Actinobacteria;c__Actinobacteria;o__Actinomycetales;f__Promicromonosporaceae;g__Cellulosimicrobium	0	0	1.95e-05
k__Bacteria;p__Actinobacteria;c__Actinobacteria;o__Actinomycetales;f__Streptomycetaceae;Other	0	0	1.95e-05
k__Bacteria;p__Bacteroidetes;c__Bacteroidia;o__Bacteroidales;f__Bacteroidaceae;Other	0	0	1.95e-05
k__Bacteria;p__Bacteroidetes;c__[Saprospirae];o__[Saprospirales];f__Chitinophagaceae;g__Segetibacter	0	0	1.95e-05
k__Bacteria;p__Chlamydiae;c__Chlamydiia;o__Chlamydiales;f__Rhabdochlamydiaceae;g__Candidatus Rhabdochlamydia	0	0	1.95e-05
k__Bacteria;p__Chloroflexi;c__Anaerolineae;o__pLW-97;Other;Other	0	0	1.95e-05
k__Bacteria;p__Cyanobacteria;c__4C0d-2;o__YS2;Other;Other	0	0	1.95e-05
k__Bacteria;p__Firmicutes;c__Erysipelotrichi;o__Erysipelotrichales;f__Erysipelotrichaceae;g__Clostridium	0	0	1.95e-05
k__Bacteria;p__Proteobacteria;c__Alphaproteobacteria;o__Rhizobiales;f__Bartonellaceae;Other	0	0	1.95e-05
k__Bacteria;p__Proteobacteria;c__Alphaproteobacteria;o__Sphingomonadales;f__Erythrobacteraceae;Other	0	0	1.95e-05
k__Bacteria;p__Proteobacteria;c__Betaproteobacteria;o__Rhodocyclales;f__Rhodocyclaceae;g__Hydrogenophilus	0	0	1.95e-05
k__Bacteria;p__Proteobacteria;c__Gammaproteobacteria;o__Oceanospirillales;f__Halomonadaceae;Other	0	0	1.95e-05
k__Bacteria;p__TM7;c__TM7-1;Other;Other;Other	0	0	1.95e-05
k__Bacteria;p__Verrucomicrobia;Other;Other;Other;Other	0	0	1.95e-05
k__Bacteria;p__Firmicutes;c__Clostridia;o__Clostridiales;f__Veillonellaceae;Other	0.000122616	0.00558583	0
k__Bacteria;p__Firmicutes;c__Clostridia;o__Clostridiales;f__[Mogibacteriaceae];g__Anaerovorax	8.17e-05	0.00126022	0
k__Bacteria;p__Proteobacteria;c__Betaproteobacteria;o__Neisseriales;f__Neisseriaceae;g__Vitreoscilla	0	0.000851499	0
k__Bacteria;p__Proteobacteria;c__Gammaproteobacteria;o__Xanthomonadales;f__Xanthomonadaceae;g__Xanthomonas	5.45e-05	0.000647139	0
k__Bacteria;p__Firmicutes;c__Clostridia;o__Clostridiales;f__Peptococcaceae;Other	1.36e-05	0.000579019	0
k__Bacteria;p__Proteobacteria;c__Deltaproteobacteria;o__Desulfovibrionales;f__Desulfovibrionaceae;g__Bilophila	1.36e-05	0.000510899	0
k__Bacteria;p__Firmicutes;c__Erysipelotrichi;o__Erysipelotrichales;f__Erysipelotrichaceae;g__Coprobacillus	0	0.000476839	0
k__Bacteria;p__Bacteroidetes;c__Bacteroidia;o__Bacteroidales;f__Porphyromonadaceae;Other	0	0.000340599	0
k__Bacteria;p__Cyanobacteria;c__Oscillatoriophycideae;o__Chroococcales;Other;Other	0	0.00027248	0
k__Bacteria;p__Firmicutes;c__Bacilli;o__Bacillales;Other;Other	0	0.00023842	0
k__Bacteria;p__Fusobacteria;c__Fusobacteriia;o__Fusobacteriales;f__Leptotrichiaceae;g__Sneathia	0.00181199	0.0001703	0
k__Bacteria;p__Actinobacteria;c__Actinobacteria;o__Actinomycetales;f__Geodermatophilaceae;Other	6.81e-05	0.0001703	0
k__Bacteria;p__Proteobacteria;c__Gammaproteobacteria;o__Pseudomonadales;f__Moraxellaceae;Other	5.45e-05	0.0001703	0
k__Bacteria;p__Firmicutes;c__Clostridia;o__Clostridiales;f__Peptococcaceae;g__rc4-4	0.00013624	0.00013624	0
k__Bacteria;p__Cyanobacteria;c__Oscillatoriophycideae;o__Chroococcales;f__Xenococcaceae;g__Chroococcidiopsis	0	0.00013624	0
k__Bacteria;p__Actinobacteria;c__Coriobacteriia;o__Coriobacteriales;f__Coriobacteriaceae;Other	1.36e-05	0.00010218	0
k__Bacteria;p__Cyanobacteria;c__Oscillatoriophycideae;o__Chroococcales;f__Chroococcaceae;g__Chroococcus	0	0.00010218	0
k__Bacteria;p__Tenericutes;c__Mollicutes;o__Anaeroplasmatales;f__Anaeroplasmataceae;g__Anaeroplasma	0	0.00010218	0
k__Bacteria;p__Bacteroidetes;c__Cytophagia;o__Cytophagales;f__Cytophagaceae;g__Emticicia	0.000122616	6.81e-05	0
k__Bacteria;p__Firmicutes;c__Bacilli;o__Bacillales;Other;Other	1.36e-05	6.81e-05	0
k__Bacteria;p__Proteobacteria;c__Betaproteobacteria;o__Burkholderiales;f__Alcaligenaceae;g__Oligella	1.36e-05	6.81e-05	0
k__Bacteria;p__Firmicutes;c__Bacilli;o__Bacillales;f__Planococcaceae;g__Solibacillus	0	6.81e-05	0
k__Bacteria;p__Firmicutes;c__Clostridia;o__Clostridiales;f__[Mogibacteriaceae];Other	0	6.81e-05	0
k__Bacteria;p__Actinobacteria;c__Actinobacteria;o__Actinomycetales;f__Nocardioidaceae;Other	0.000149864	3.41e-05	0
k__Bacteria;p__Proteobacteria;c__Gammaproteobacteria;o__Alteromonadales;f__Alteromonadaceae;Other	0.000149864	3.41e-05	0
k__Bacteria;p__Chloroflexi;c__Chloroflexi;o__Herpetosiphonales;Other;Other	0.000122616	3.41e-05	0
k__Bacteria;p__Chloroflexi;c__Anaerolineae;o__WCHB1-50;Other;Other	9.54e-05	3.41e-05	0
k__Bacteria;p__Actinobacteria;c__Actinobacteria;o__Actinomycetales;f__Pseudonocardiaceae;g__Jiangella	6.81e-05	3.41e-05	0
k__Bacteria;p__Chloroflexi;c__Anaerolineae;o__SBR1031;f__oc28;Other	4.09e-05	3.41e-05	0
k__Bacteria;p__WPS-2;Other;Other;Other;Other	4.09e-05	3.41e-05	0
k__Bacteria;p__Cyanobacteria;c__Nostocophycideae;o__Nostocales;f__Nostocaceae;g__Nostoc	1.36e-05	3.41e-05	0
k__Bacteria;p__Planctomycetes;c__Planctomycetia;o__Gemmatales;f__Isosphaeraceae;Other	1.36e-05	3.41e-05	0
k__Bacteria;p__Proteobacteria;c__Alphaproteobacteria;o__Rhizobiales;f__Rhizobiaceae;g__Kaistia	1.36e-05	3.41e-05	0
k__Bacteria;p__Cyanobacteria;c__Oscillatoriophycideae;o__Chroococcales;f__Xenococcaceae;Other	0	3.41e-05	0
k__Bacteria;p__Firmicutes;c__Clostridia;o__Clostridiales;f__Clostridiaceae;g__Caloramator	0	3.41e-05	0
k__Bacteria;p__Firmicutes;c__Clostridia;o__Clostridiales;f__Dehalobacteriaceae;g__Dehalobacterium	0	3.41e-05	0
k__Bacteria;p__Firmicutes;c__Clostridia;o__Natranaerobiales;Other;Other	0	3.41e-05	0
k__Bacteria;p__Proteobacteria;c__Alphaproteobacteria;o__Rhizobiales;f__Beijerinckiaceae;g__Beijerinckia	0	3.41e-05	0
k__Bacteria;p__Proteobacteria;c__Alphaproteobacteria;o__Rickettsiales;f__mitochondria;Other	0	3.41e-05	0
k__Bacteria;p__Proteobacteria;c__Betaproteobacteria;o__Burkholderiales;Other;Other	0	3.41e-05	0
k__Bacteria;p__Bacteroidetes;c__Flavobacteriia;o__Flavobacteriales;f__Blattabacteriaceae;g__Blattabacterium	0.00119891	0	0
k__Bacteria;p__TM6;c__F38;Other;Other;Other	0.000599455	0	0
k__Bacteria;p__Actinobacteria;c__Actinobacteria;o__Actinomycetales;f__Nocardiaceae;g__Nocardia	0.000367847	0	0
k__Bacteria;p__Chloroflexi;c__Anaerolineae;o__Anaerolineales;f__Anaerolinaceae;Other	0.000258856	0	0
k__Bacteria;p__Verrucomicrobia;c__Opitutae;Other;Other;Other	0.00020436	0	0
k__Bacteria;p__Planctomycetes;c__Phycisphaerae;o__S-70;Other;Other	0.000190736	0	0
k__Archaea;p__Euryarchaeota;c__Methanobacteria;o__Methanobacteriales;f__Methanobacteriaceae;g__Methanobacterium	0.000177112	0	0
k__Bacteria;p__Proteobacteria;c__Betaproteobacteria;o__Rhodocyclales;f__Rhodocyclaceae;g__C39	0.000177112	0	0
k__Bacteria;p__Chlamydiae;c__Chlamydiia;o__Chlamydiales;Other;Other	0.000149864	0	0
k__Bacteria;p__Chloroflexi;c__Anaerolineae;o__SJA-15;Other;Other	0.000149864	0	0
k__Bacteria;p__Proteobacteria;c__Gammaproteobacteria;o__HOC36;Other;Other	0.000149864	0	0
k__Bacteria;p__Fusobacteria;c__Fusobacteriia;o__Fusobacteriales;f__Fusobacteriaceae;g__Cetobacterium	0.00013624	0	0
k__Bacteria;p__Proteobacteria;c__Betaproteobacteria;o__Burkholderiales;f__Comamonadaceae;g__Hydrogenophaga	0.00013624	0	0
k__Bacteria;p__Proteobacteria;c__Gammaproteobacteria;o__Oceanospirillales;f__Halomonadaceae;Other	0.00013624	0	0
k__Bacteria;p__Proteobacteria;c__Gammaproteobacteria;o__Thiotrichales;f__Piscirickettsiaceae;g__Methylophaga	0.00013624	0	0
k__Bacteria;p__Actinobacteria;c__Acidimicrobiia;o__Acidimicrobiales;f__Iamiaceae;g__Iamia	0.000122616	0	0
k__Bacteria;p__Verrucomicrobia;c__[Spartobacteria];o__[Chthoniobacterales];f__[Chthoniobacteraceae];g__OR-59	0.000122616	0	0
k__Bacteria;p__Bacteroidetes;c__Bacteroidia;o__Bacteroidales;f__Porphyromonadaceae;g__Paludibacter	0.000108992	0	0
k__Bacteria;p__Chloroflexi;c__Chloroflexi;o__[Roseiflexales];Other;Other	0.000108992	0	0
k__Bacteria;p__FCPU426;Other;Other;Other;Other	9.54e-05	0	0
k__Bacteria;p__Firmicutes;c__Clostridia;o__Clostridiales;f__Peptostreptococcaceae;g__Peptostreptococcus	9.54e-05	0	0
k__Bacteria;p__Proteobacteria;c__Deltaproteobacteria;o__Desulfobacterales;f__Desulfobacteraceae;g__Desulfococcus	9.54e-05	0	0
k__Bacteria;p__WS3;c__PRR-12;o__Sediment-1;Other;Other	9.54e-05	0	0
k__Bacteria;p__Acidobacteria;c__BPC102;o__MVS-40;Other;Other	8.17e-05	0	0
k__Bacteria;p__Acidobacteria;c__S035;Other;Other;Other	8.17e-05	0	0
k__Bacteria;p__Actinobacteria;c__Actinobacteria;o__Actinomycetales;f__Actinomycetaceae;g__Arcanobacterium	8.17e-05	0	0
k__Bacteria;p__NC10;c__12-24;o__JH-WHS47;Other;Other	8.17e-05	0	0
k__Bacteria;p__Proteobacteria;c__Alphaproteobacteria;o__Rhizobiales;f__Phyllobacteriaceae;Other	8.17e-05	0	0
k__Bacteria;p__Proteobacteria;c__Betaproteobacteria;o__Procabacteriales;f__Procabacteriaceae;Other	8.17e-05	0	0
k__Bacteria;p__Proteobacteria;c__Deltaproteobacteria;o__[Entotheonellales];f__[Entotheonellaceae];g__Candidatus Entotheonella	8.17e-05	0	0
k__Bacteria;p__Actinobacteria;c__Actinobacteria;o__Micrococcales;Other;Other	6.81e-05	0	0
k__Bacteria;p__Actinobacteria;c__OPB41;Other;Other;Other	6.81e-05	0	0
k__Bacteria;p__Bacteroidetes;c__Bacteroidia;o__Bacteroidales;f__S24-7;Other	6.81e-05	0	0
k__Bacteria;p__Chloroflexi;c__Anaerolineae;o__Caldilineales;f__Caldilineaceae;Other	6.81e-05	0	0
k__Bacteria;p__Chloroflexi;c__Anaerolineae;o__DRC31;Other;Other	6.81e-05	0	0
k__Bacteria;p__Proteobacteria;c__Deltaproteobacteria;o__Desulfuromonadales;f__Desulfuromonadaceae;Other	6.81e-05	0	0
k__Bacteria;p__Proteobacteria;c__Deltaproteobacteria;o__NB1-j;f__JTB38;Other	6.81e-05	0	0
k__Bacteria;p__Proteobacteria;c__Gammaproteobacteria;o__Legionellales;f__Coxiellaceae;g__Aquicella	6.81e-05	0	0
k__Bacteria;p__Actinobacteria;c__Acidimicrobiia;o__Acidimicrobiales;f__AKIW874;Other	5.45e-05	0	0
k__Bacteria;p__Armatimonadetes;c__[Fimbriimonadia];o__[Fimbriimonadales];Other;Other	5.45e-05	0	0
k__Bacteria;p__Bacteroidetes;c__Cytophagia;o__Cytophagales;f__Cytophagaceae;g__Runella	5.45e-05	0	0
k__Bacteria;p__Chloroflexi;c__Chloroflexi;o__Chloroflexales;f__Chloroflexaceae;g__Chloronema	5.45e-05	0	0
k__Bacteria;p__Elusimicrobia;c__Elusimicrobia;o__FAC88;Other;Other	5.45e-05	0	0
k__Bacteria;p__Proteobacteria;c__Alphaproteobacteria;o__Rhodospirillales;f__Acetobacteraceae;g__Roseococcus	5.45e-05	0	0
k__Bacteria;p__Proteobacteria;c__Betaproteobacteria;o__Rhodocyclales;f__Rhodocyclaceae;g__Dechloromonas	5.45e-05	0	0
k__Bacteria;p__Proteobacteria;c__Gammaproteobacteria;o__Alteromonadales;f__HTCC2188;g__HTCC	5.45e-05	0	0
k__Bacteria;p__Proteobacteria;c__Gammaproteobacteria;o__Enterobacteriales;f__Enterobacteriaceae;g__Morganella	5.45e-05	0	0
k__Bacteria;p__Proteobacteria;c__TA18;o__CV90;Other;Other	5.45e-05	0	0
k__Bacteria;p__Acidobacteria;c__AT-s54;Other;Other;Other	4.09e-05	0	0
k__Bacteria;p__Actinobacteria;c__Actinobacteria;o__Actinomycetales;f__Actinosynnemataceae;Other	4.09e-05	0	0
k__Bacteria;p__Actinobacteria;c__Actinobacteria;o__Actinomycetales;f__Microbacteriaceae;g__Mycetocola	4.09e-05	0	0
k__Bacteria;p__Actinobacteria;c__Actinobacteria;o__Actinomycetales;f__Micromonosporaceae;g__Catenuloplanes	4.09e-05	0	0
k__Bacteria;p__Actinobacteria;c__Thermoleophilia;o__Solirubrobacterales;Other;Other	4.09e-05	0	0
k__Bacteria;p__Armatimonadetes;c__Chthonomonadetes;o__Chthonomonadales;Other;Other	4.09e-05	0	0
k__Bacteria;p__BRC1;c__PRR-11;Other;Other;Other	4.09e-05	0	0
k__Bacteria;p__Bacteroidetes;c__Bacteroidia;o__Bacteroidales;f__SB-1;Other	4.09e-05	0	0
k__Bacteria;p__Bacteroidetes;c__Flavobacteriia;o__Flavobacteriales;f__[Weeksellaceae];g__Weeksella	4.09e-05	0	0
k__Bacteria;p__Chlorobi;c__Ignavibacteria;o__Ignavibacteriales;f__[Melioribacteraceae];Other	4.09e-05	0	0
k__Bacteria;p__Chloroflexi;c__Anaerolineae;o__SBR1031;f__SJA-101;Other	4.09e-05	0	0
k__Bacteria;p__Chloroflexi;c__Chloroflexi;o__Chloroflexales;f__Chloroflexaceae;Other	4.09e-05	0	0
k__Bacteria;p__Fibrobacteres;c__Fibrobacteria;o__258ds10;Other;Other	4.09e-05	0	0
k__Bacteria;p__Nitrospirae;c__Nitrospira;o__Nitrospirales;f__[Thermodesulfovibrionaceae];g__GOUTA19	4.09e-05	0	0
k__Bacteria;p__Proteobacteria;c__Alphaproteobacteria;o__Kiloniellales;f__Kiloniellaceae;g__Thalassospira	4.09e-05	0	0
k__Bacteria;p__Proteobacteria;c__Alphaproteobacteria;o__Rhodobacterales;f__Rhodobacteraceae;g__Anaerospora	4.09e-05	0	0
k__Bacteria;p__Proteobacteria;c__Alphaproteobacteria;o__Rhodospirillales;f__Rhodospirillaceae;g__Oleomonas	4.09e-05	0	0
k__Bacteria;p__Proteobacteria;c__Betaproteobacteria;o__Neisseriales;f__Neisseriaceae;g__Chitinilyticum	4.09e-05	0	0
k__Bacteria;p__Proteobacteria;c__Deltaproteobacteria;o__Desulfovibrionales;f__Desulfovibrionaceae;Other	4.09e-05	0	0
k__Bacteria;p__Proteobacteria;c__Deltaproteobacteria;o__MBNT15;Other;Other	4.09e-05	0	0
k__Bacteria;p__Proteobacteria;c__Deltaproteobacteria;o__MIZ46;Other;Other	4.09e-05	0	0
k__Bacteria;p__Proteobacteria;c__Gammaproteobacteria;o__Alteromonadales;f__OM60;Other	4.09e-05	0	0
k__Bacteria;p__Proteobacteria;c__Gammaproteobacteria;o__Alteromonadales;f__OM60;Other	4.09e-05	0	0
k__Bacteria;p__Proteobacteria;c__Gammaproteobacteria;o__Methylococcales;f__Crenotrichaceae;g__Crenothrix	4.09e-05	0	0
k__Bacteria;p__Proteobacteria;c__Gammaproteobacteria;o__Methylococcales;f__Methylococcaceae;Other	4.09e-05	0	0
k__Bacteria;p__SBR1093;c__VHS-B5-50;Other;Other;Other	4.09e-05	0	0
k__Bacteria;p__[Caldithrix];c__KSB1;o__Ucn15732;Other;Other	4.09e-05	0	0
k__Archaea;p__Crenarchaeota;c__MCG;o__pGrfC26;Other;Other	2.72e-05	0	0
k__Bacteria;p__Acidobacteria;c__Solibacteres;o__Solibacterales;f__Solibacteraceae;g__Candidatus Solibacter	2.72e-05	0	0
k__Bacteria;p__Acidobacteria;c__iii1-8;o__SJA-36;Other;Other	2.72e-05	0	0
k__Bacteria;p__Actinobacteria;c__Actinobacteria;o__Actinomycetales;f__Actinosynnemataceae;Other	2.72e-05	0	0
k__Bacteria;p__Bacteroidetes;c__Bacteroidia;o__Bacteroidales;f__BA008;Other	2.72e-05	0	0
k__Bacteria;p__Chlamydiae;c__Chlamydiia;o__Chlamydiales;f__Parachlamydiaceae;Other	2.72e-05	0	0
k__Bacteria;p__Chloroflexi;c__Anaerolineae;o__Anaerolineales;f__Anaerolinaceae;g__Anaerolinea	2.72e-05	0	0
k__Bacteria;p__Chloroflexi;c__Chloroflexi;o__AKIW781;Other;Other	2.72e-05	0	0
k__Bacteria;p__Firmicutes;c__Bacilli;o__Bacillales;f__Paenibacillaceae;g__Saccharibacillus	2.72e-05	0	0
k__Bacteria;p__Firmicutes;c__Clostridia;o__Clostridiales;f__[Tissierellaceae];g__Parvimonas	2.72e-05	0	0
k__Bacteria;p__GN02;c__GKS2-174;Other;Other;Other	2.72e-05	0	0
k__Bacteria;p__GN04;c__GN15;Other;Other;Other	2.72e-05	0	0
k__Bacteria;p__Planctomycetes;c__Phycisphaerae;o__CCM11a;Other;Other	2.72e-05	0	0
k__Bacteria;p__Proteobacteria;c__Alphaproteobacteria;o__Rhizobiales;f__Phyllobacteriaceae;g__Phyllobacterium	2.72e-05	0	0
k__Bacteria;p__Proteobacteria;c__Alphaproteobacteria;o__Rhodospirillales;f__Acetobacteraceae;g__Roseomonas	2.72e-05	0	0
k__Bacteria;p__Proteobacteria;c__Deltaproteobacteria;o__Desulfobacterales;f__Desulfobulbaceae;Other	2.72e-05	0	0
k__Bacteria;p__Proteobacteria;c__Deltaproteobacteria;o__Desulfobacterales;f__Desulfobulbaceae;g__Desulfobulbus	2.72e-05	0	0
k__Bacteria;p__Proteobacteria;c__Deltaproteobacteria;o__Syntrophobacterales;f__Syntrophorhabdaceae;Other	2.72e-05	0	0
k__Bacteria;p__Proteobacteria;c__Gammaproteobacteria;o__Alteromonadales;f__Alteromonadaceae;g__Alteromonas	2.72e-05	0	0
k__Bacteria;p__Verrucomicrobia;c__Verruco-5;o__LD1-PB3;Other;Other	2.72e-05	0	0
k__Bacteria;p__Verrucomicrobia;c__Verrucomicrobiae;o__Verrucomicrobiales;f__Verrucomicrobiaceae;Other	2.72e-05	0	0
k__Bacteria;p__Verrucomicrobia;c__[Spartobacteria];o__[Chthoniobacterales];f__01D2Z36;Other	2.72e-05	0	0
k__Bacteria;p__WS3;c__PRR-12;Other;Other;Other	2.72e-05	0	0
k__Bacteria;p__WWE1;c__[Cloacamonae];o__[Cloacamonales];f__SHA-116;Other	2.72e-05	0	0
k__Archaea;p__Euryarchaeota;c__Methanomicrobia;o__YC-E6;Other;Other	1.36e-05	0	0
k__Bacteria;p__Actinobacteria;c__Actinobacteria;o__Actinomycetales;f__Intrasporangiaceae;g__Janibacter	1.36e-05	0	0
k__Bacteria;p__Actinobacteria;c__Actinobacteria;o__Actinomycetales;f__Thermomonosporaceae;Other	1.36e-05	0	0
k__Bacteria;p__Actinobacteria;c__Rubrobacteria;o__Rubrobacterales;f__Rubrobacteraceae;Other	1.36e-05	0	0
k__Bacteria;p__Actinobacteria;c__Thermoleophilia;o__Solirubrobacterales;f__Solirubrobacteraceae;Other	1.36e-05	0	0
k__Bacteria;p__Bacteroidetes;c__Cytophagia;o__Cytophagales;f__Cyclobacteriaceae;Other	1.36e-05	0	0
k__Bacteria;p__Chlamydiae;c__Chlamydiia;o__Chlamydiales;f__Chlamydiaceae;g__Chlamydia	1.36e-05	0	0
k__Bacteria;p__Chlorobi;c__Ignavibacteria;o__Ignavibacteriales;f__Ignavibacteriaceae;Other	1.36e-05	0	0
k__Bacteria;p__Chloroflexi;c__Anaerolineae;o__A31;f__S47;Other	1.36e-05	0	0
k__Bacteria;p__Chloroflexi;c__Anaerolineae;o__Anaerolineales;f__Anaerolinaceae;g__T78	1.36e-05	0	0
k__Bacteria;p__Chloroflexi;c__TK10;Other;Other;Other	1.36e-05	0	0
k__Bacteria;p__Firmicutes;c__Clostridia;o__Clostridiales;f__Lachnospiraceae;g__[Ruminococcus]	1.36e-05	0	0
k__Bacteria;p__Firmicutes;c__Clostridia;o__Clostridiales;f__Ruminococcaceae;g__Anaerotruncus	1.36e-05	0	0
k__Bacteria;p__Firmicutes;c__Erysipelotrichi;o__Erysipelotrichales;f__Erysipelotrichaceae;g__Erysipelothrix	1.36e-05	0	0
k__Bacteria;p__OP11;Other;Other;Other;Other	1.36e-05	0	0
k__Bacteria;p__OP3;c__koll11;Other;Other;Other	1.36e-05	0	0
k__Bacteria;p__Planctomycetes;c__Planctomycetia;o__Gemmatales;f__Isosphaeraceae;g__Isosphaera	1.36e-05	0	0
k__Bacteria;p__Proteobacteria;c__Alphaproteobacteria;o__Kiloniellales;Other;Other	1.36e-05	0	0
k__Bacteria;p__Proteobacteria;c__Alphaproteobacteria;o__Rhizobiales;f__Beijerinckiaceae;Other	1.36e-05	0	0
k__Bacteria;p__Proteobacteria;c__Alphaproteobacteria;o__Rhodospirillales;f__Rhodospirillaceae;g__Azospirillum	1.36e-05	0	0
k__Bacteria;p__Proteobacteria;c__Alphaproteobacteria;o__Rhodospirillales;f__Rhodospirillaceae;g__Magnetospirillum	1.36e-05	0	0
k__Bacteria;p__Proteobacteria;c__Betaproteobacteria;o__Methylophilales;f__Methylophilaceae;Other	1.36e-05	0	0
k__Bacteria;p__Proteobacteria;c__Betaproteobacteria;o__Rhodocyclales;f__Rhodocyclaceae;g__Propionivibrio	1.36e-05	0	0
k__Bacteria;p__Proteobacteria;c__Deltaproteobacteria;o__BPC076;Other;Other	1.36e-05	0	0
k__Bacteria;p__Proteobacteria;c__Deltaproteobacteria;o__Sva0853;f__JTB36;Other	1.36e-05	0	0
k__Bacteria;p__Proteobacteria;c__Deltaproteobacteria;o__Syntrophobacterales;f__Syntrophaceae;Other	1.36e-05	0	0
k__Bacteria;p__Proteobacteria;c__Gammaproteobacteria;Other;Other;Other	1.36e-05	0	0
k__Bacteria;p__Proteobacteria;c__Gammaproteobacteria;o__Alteromonadales;Other;Other	1.36e-05	0	0
k__Bacteria;p__Proteobacteria;c__Gammaproteobacteria;o__Chromatiales;f__Chromatiaceae;g__Allochromatium	1.36e-05	0	0
k__Bacteria;p__Proteobacteria;c__Gammaproteobacteria;o__Legionellales;f__Coxiellaceae;Other	1.36e-05	0	0
k__Bacteria;p__Proteobacteria;c__Gammaproteobacteria;o__Oceanospirillales;f__Saccharospirillaceae;g__Reinekea	1.36e-05	0	0
