# Supplementary material for: Characterization of the Skin Microbiota of the Cane Toad Rhinella cf. marina in Puerto Rico and Costa Rica
Source: Front Microbiol. 2018 Jan 5;8:2624. doi: 10.3389/fmicb.2017.02624 (PMC5760547; doi:10.3389/fmicb.2017.02624)
Supplement: Supplementary file 8 [file Table_7.XLSX]

## Sheet: core_otus_100
Supplementary Table 7. Core OTUs shared by the 21 toad samples
denovo2060	['k__Bacteria', 'p__Proteobacteria', 'c__Gammaproteobacteria', 'o__Pseudomonadales', 'f__Moraxellaceae', 'g__Acinetobacter', 's__']
denovo4667	['k__Bacteria', 'p__Proteobacteria', 'c__Gammaproteobacteria', 'o__Enterobacteriales', 'f__Enterobacteriaceae', 'g__', 's__']
denovo7769	['k__Bacteria', 'p__Proteobacteria', 'c__Gammaproteobacteria', 'o__Xanthomonadales', 'f__Xanthomonadaceae', 'g__Luteimonas', 's__']
denovo8942	['k__Bacteria', 'p__Actinobacteria', 'c__Actinobacteria', 'o__Actinomycetales']
denovo10042	['k__Bacteria', 'p__Bacteroidetes', 'c__[Saprospirae]', 'o__[Saprospirales]', 'f__Chitinophagaceae', 'g__Niabella', 's__']
denovo11933	['k__Bacteria', 'p__Actinobacteria', 'c__Actinobacteria', 'o__Actinomycetales', 'f__Intrasporangiaceae']
denovo19729	['k__Bacteria', 'p__Proteobacteria', 'c__Betaproteobacteria', 'o__Burkholderiales', 'f__Comamonadaceae', 'g__Methylibium', 's__']
denovo22278	['k__Bacteria', 'p__Bacteroidetes', 'c__[Saprospirae]', 'o__[Saprospirales]', 'f__Chitinophagaceae', 'g__Niabella', 's__']
denovo29568	['k__Bacteria', 'p__Actinobacteria', 'c__Actinobacteria', 'o__Actinomycetales', 'f__Pseudonocardiaceae', 'g__Actinomycetospora', 's__']
denovo31728	['k__Bacteria', 'p__Proteobacteria', 'c__Betaproteobacteria', 'o__Burkholderiales', 'f__Comamonadaceae']
denovo33204	['k__Bacteria', 'p__Proteobacteria', 'c__Gammaproteobacteria', 'o__Pseudomonadales', 'f__Pseudomonadaceae', 'g__', 's__']
denovo38717	['k__Bacteria', 'p__Proteobacteria', 'c__Betaproteobacteria', 'o__Burkholderiales', 'f__Alcaligenaceae', 'g__Achromobacter', 's__']
denovo46885	['k__Bacteria', 'p__Proteobacteria', 'c__Gammaproteobacteria', 'o__Enterobacteriales', 'f__Enterobacteriaceae', 'g__Citrobacter', 's__']
denovo47065	['k__Bacteria', 'p__Bacteroidetes', 'c__[Saprospirae]', 'o__[Saprospirales]', 'f__Chitinophagaceae', 'g__Niabella', 's__']
denovo56995	['k__Bacteria', 'p__Proteobacteria', 'c__Gammaproteobacteria', 'o__Enterobacteriales', 'f__Enterobacteriaceae']
denovo57449	['k__Bacteria', 'p__Proteobacteria', 'c__Gammaproteobacteria', 'o__Enterobacteriales', 'f__Enterobacteriaceae', 'g__', 's__']
denovo58889	['k__Bacteria', 'p__Actinobacteria', 'c__Actinobacteria', 'o__Actinomycetales', 'f__Mycobacteriaceae', 'g__Mycobacterium', 's__']
denovo61192	['k__Bacteria', 'p__Proteobacteria', 'c__Alphaproteobacteria', 'o__Sphingomonadales', 'f__Sphingomonadaceae', 'g__Sphingomonas', 's__yabuuchiae']
denovo64719	['k__Bacteria', 'p__Actinobacteria', 'c__Actinobacteria', 'o__Actinomycetales']
denovo65608	['k__Bacteria', 'p__Proteobacteria', 'c__Alphaproteobacteria', 'o__Rhodobacterales', 'f__Rhodobacteraceae']
denovo77633	['k__Bacteria', 'p__Proteobacteria', 'c__Alphaproteobacteria', 'o__Rhizobiales', 'f__Phyllobacteriaceae', 'g__Mesorhizobium', 's__']
denovo79496	['k__Bacteria', 'p__Proteobacteria', 'c__Alphaproteobacteria', 'o__Caulobacterales', 'f__Caulobacteraceae', 'g__', 's__']
denovo83031	['k__Bacteria', 'p__Proteobacteria', 'c__Betaproteobacteria', 'o__Burkholderiales', 'f__Comamonadaceae']
denovo84442	['k__Bacteria', 'p__Proteobacteria', 'c__Gammaproteobacteria', 'o__Enterobacteriales', 'f__Enterobacteriaceae', 'g__', 's__']
denovo84979	['k__Bacteria', 'p__Actinobacteria', 'c__Actinobacteria', 'o__Actinomycetales']
denovo91869	['k__Bacteria', 'p__Actinobacteria', 'c__Actinobacteria', 'o__Actinomycetales', 'f__Nocardioidaceae', 'g__Nocardioides', 's__']
denovo93430	['k__Bacteria', 'p__Actinobacteria', 'c__Actinobacteria', 'o__Actinomycetales', 'f__Cellulomonadaceae', 'g__Cellulomonas', 's__']
denovo94483	['k__Bacteria', 'p__Proteobacteria', 'c__Alphaproteobacteria', 'o__Sphingomonadales', 'f__Sphingomonadaceae', 'g__Sphingomonas', 's__']
denovo105578	['k__Bacteria', 'p__Proteobacteria', 'c__Betaproteobacteria', 'o__Burkholderiales', 'f__Comamonadaceae', 'g__', 's__']
denovo111430	['k__Bacteria', 'p__Actinobacteria', 'c__Actinobacteria', 'o__Actinomycetales', 'f__Ruaniaceae']
denovo119587	['k__Bacteria', 'p__Proteobacteria', 'c__Gammaproteobacteria', 'o__Pseudomonadales', 'f__Pseudomonadaceae', 'g__Pseudomonas', 's__']
denovo120900	['k__Bacteria', 'p__Proteobacteria', 'c__Gammaproteobacteria', 'o__Pseudomonadales', 'f__Moraxellaceae', 'g__Acinetobacter', 's__rhizosphaerae']
denovo124295	['k__Bacteria', 'p__Proteobacteria', 'c__Gammaproteobacteria', 'o__Pseudomonadales', 'f__Pseudomonadaceae']
denovo126693	['k__Bacteria', 'p__Proteobacteria', 'c__Gammaproteobacteria', 'o__Pseudomonadales', 'f__Pseudomonadaceae', 'g__Pseudomonas', 's__']
denovo135403	['k__Bacteria', 'p__Proteobacteria', 'c__Alphaproteobacteria', 'o__Rhizobiales', 'f__Rhizobiaceae', 'g__Agrobacterium', 's__']
denovo135986	['k__Bacteria', 'p__Proteobacteria', 'c__Alphaproteobacteria', 'o__Rhizobiales', 'f__Methylobacteriaceae', 'g__', 's__']
denovo138594	['k__Bacteria', 'p__Actinobacteria', 'c__Actinobacteria', 'o__Actinomycetales', 'f__Microbacteriaceae', 'g__Leucobacter', 's__']
denovo140277	['k__Bacteria', 'p__Actinobacteria', 'c__Actinobacteria', 'o__Actinomycetales', 'f__Nocardioidaceae', 'g__', 's__']
denovo145777	['k__Bacteria', 'p__Proteobacteria', 'c__Gammaproteobacteria', 'o__Enterobacteriales', 'f__Enterobacteriaceae']
denovo146912	['k__Bacteria', 'p__Proteobacteria', 'c__Gammaproteobacteria', 'o__Enterobacteriales', 'f__Enterobacteriaceae']
denovo160006	['k__Bacteria', 'p__Proteobacteria', 'c__Alphaproteobacteria', 'o__Caulobacterales', 'f__Caulobacteraceae', 'g__', 's__']
denovo160110	['k__Bacteria', 'p__Proteobacteria', 'c__Gammaproteobacteria', 'o__Pseudomonadales', 'f__Moraxellaceae', 'g__Acinetobacter', 's__lwoffii']
denovo164489	['k__Bacteria', 'p__Actinobacteria', 'c__Actinobacteria', 'o__Actinomycetales', 'f__Ruaniaceae']
denovo167526	['k__Bacteria', 'p__Proteobacteria', 'c__Alphaproteobacteria', 'o__Rhodobacterales', 'f__Rhodobacteraceae', 'g__', 's__']
denovo172075	['k__Bacteria', 'p__Actinobacteria', 'c__Actinobacteria', 'o__Actinomycetales', 'f__Nocardioidaceae', 'g__', 's__']
denovo172383	['k__Bacteria', 'p__Proteobacteria', 'c__Gammaproteobacteria', 'o__Enterobacteriales', 'f__Enterobacteriaceae', 'g__', 's__']
denovo173905	['k__Bacteria', 'p__Proteobacteria', 'c__Alphaproteobacteria', 'o__Sphingomonadales', 'f__Sphingomonadaceae', 'g__Novosphingobium', 's__']
denovo178228	['k__Bacteria', 'p__Actinobacteria', 'c__Actinobacteria', 'o__Actinomycetales', 'f__Nocardioidaceae', 'g__', 's__']
denovo187324	['k__Bacteria', 'p__Bacteroidetes', 'c__Sphingobacteriia', 'o__Sphingobacteriales', 'f__Sphingobacteriaceae', 'g__Pedobacter', 's__']
denovo191483	['k__Bacteria', 'p__Proteobacteria', 'c__Alphaproteobacteria', 'o__Rhizobiales', 'f__Rhizobiaceae']
denovo205056	['k__Bacteria', 'p__Actinobacteria', 'c__Actinobacteria', 'o__Actinomycetales', 'f__', 'g__', 's__']
denovo206824	['k__Bacteria', 'p__Proteobacteria', 'c__Alphaproteobacteria', 'o__Rhizobiales', 'f__Brucellaceae']
denovo215437	['k__Bacteria', 'p__Actinobacteria', 'c__Actinobacteria', 'o__Actinomycetales', 'f__Cellulomonadaceae', 'g__Demequina', 's__']
denovo221368	['k__Bacteria', 'p__Proteobacteria', 'c__Alphaproteobacteria', 'o__Rhizobiales', 'f__Beijerinckiaceae', 'g__', 's__']
denovo221587	['k__Bacteria', 'p__Proteobacteria', 'c__Gammaproteobacteria', 'o__Oceanospirillales', 'f__Halomonadaceae', 'g__Halomonas']
denovo227695	['k__Bacteria', 'p__Proteobacteria', 'c__Gammaproteobacteria', 'o__Pseudomonadales', 'f__Pseudomonadaceae', 'g__Pseudomonas', 's__']
denovo229609	['k__Bacteria', 'p__Proteobacteria', 'c__Gammaproteobacteria', 'o__Pseudomonadales', 'f__Moraxellaceae', 'g__Acinetobacter', 's__']
denovo239933	['k__Bacteria', 'p__Firmicutes', 'c__Bacilli', 'o__Bacillales', 'f__Staphylococcaceae', 'g__Staphylococcus', 's__']
denovo246065	['k__Bacteria', 'p__Acidobacteria', 'c__[Chloracidobacteria]', 'o__RB41', 'f__Ellin6075', 'g__', 's__']
denovo246520	['k__Bacteria', 'p__Proteobacteria', 'c__Gammaproteobacteria', 'o__Pseudomonadales', 'f__Pseudomonadaceae', 'g__Pseudomonas', 's__']
denovo253585	['k__Bacteria', 'p__Proteobacteria', 'c__Gammaproteobacteria', 'o__Enterobacteriales', 'f__Enterobacteriaceae', 'g__', 's__']
denovo258442	['k__Bacteria', 'p__Proteobacteria', 'c__Gammaproteobacteria', 'o__Xanthomonadales', 'f__Xanthomonadaceae', 'g__Stenotrophomonas', 's__']
denovo273729	['k__Bacteria', 'p__Actinobacteria', 'c__Actinobacteria', 'o__Actinomycetales']
denovo278891	['k__Bacteria', 'p__Proteobacteria', 'c__Gammaproteobacteria', 'o__Enterobacteriales', 'f__Enterobacteriaceae', 'g__Citrobacter', 's__']
denovo280377	['k__Bacteria', 'p__Proteobacteria', 'c__Alphaproteobacteria', 'o__Sphingomonadales', 'f__Sphingomonadaceae', 'g__Kaistobacter', 's__']
denovo287717	['k__Bacteria', 'p__Actinobacteria', 'c__Actinobacteria', 'o__Actinomycetales', 'f__Microbacteriaceae', 'g__Salinibacterium', 's__']
denovo288859	['k__Bacteria', 'p__Proteobacteria', 'c__Alphaproteobacteria', 'o__Rhizobiales', 'f__Hyphomicrobiaceae', 'g__Devosia', 's__']
denovo289832	['k__Bacteria', 'p__Bacteroidetes', 'c__Flavobacteriia', 'o__Flavobacteriales', 'f__[Weeksellaceae]', 'g__Chryseobacterium', 's__']
denovo293280	['k__Bacteria', 'p__Proteobacteria', 'c__Gammaproteobacteria', 'o__Pseudomonadales', 'f__Moraxellaceae', 'g__Acinetobacter', 's__']
denovo294085	['k__Bacteria', 'p__Proteobacteria', 'c__Alphaproteobacteria', 'o__Rhizobiales', 'f__Methylobacteriaceae', 'g__Methylobacterium', 's__']
denovo301957	['k__Bacteria', 'p__Proteobacteria', 'c__Gammaproteobacteria', 'o__Enterobacteriales', 'f__Enterobacteriaceae', 'g__Erwinia', 's__dispersa']
denovo302934	['k__Bacteria', 'p__Bacteroidetes', 'c__Flavobacteriia', 'o__Flavobacteriales', 'f__[Weeksellaceae]', 'g__Chryseobacterium', 's__']
denovo313071	['k__Bacteria', 'p__Proteobacteria', 'c__Gammaproteobacteria', 'o__Enterobacteriales', 'f__Enterobacteriaceae', 'g__', 's__']
denovo313667	['k__Bacteria', 'p__Proteobacteria', 'c__Alphaproteobacteria', 'o__Rhizobiales', 'f__Rhizobiaceae', 'g__Agrobacterium', 's__']
denovo318223	['k__Bacteria', 'p__Bacteroidetes', 'c__Flavobacteriia', 'o__Flavobacteriales', 'f__[Weeksellaceae]', 'g__Chryseobacterium', 's__']
denovo319067	['k__Bacteria', 'p__Actinobacteria', 'c__Actinobacteria', 'o__Actinomycetales', 'f__', 'g__', 's__']
denovo328072	['k__Bacteria', 'p__Proteobacteria', 'c__Gammaproteobacteria', 'o__Pseudomonadales', 'f__Pseudomonadaceae', 'g__Pseudomonas', 's__']
denovo334235	['k__Bacteria', 'p__Actinobacteria', 'c__Actinobacteria', 'o__Actinomycetales', 'f__Ruaniaceae']
denovo336573	['k__Bacteria', 'p__Actinobacteria', 'c__Actinobacteria', 'o__Actinomycetales', 'f__Ruaniaceae']
denovo347540	['k__Bacteria', 'p__Proteobacteria', 'c__Gammaproteobacteria', 'o__Xanthomonadales', 'f__Xanthomonadaceae', 'g__Stenotrophomonas', 's__']
denovo354514	['k__Bacteria', 'p__Actinobacteria', 'c__Actinobacteria', 'o__Actinomycetales']
denovo360898	['k__Bacteria', 'p__Bacteroidetes', 'c__Flavobacteriia', 'o__Flavobacteriales', 'f__[Weeksellaceae]', 'g__Chryseobacterium', 's__']
denovo364341	['k__Bacteria', 'p__Proteobacteria', 'c__Gammaproteobacteria', 'o__Pseudomonadales', 'f__Moraxellaceae', 'g__Acinetobacter', 's__']
denovo365181	['k__Bacteria', 'p__Proteobacteria', 'c__Alphaproteobacteria', 'o__Rhizobiales', 'f__', 'g__', 's__']
denovo366925	['k__Bacteria', 'p__Proteobacteria', 'c__Alphaproteobacteria', 'o__Sphingomonadales', 'f__Sphingomonadaceae', 'g__Sphingobium', 's__']
denovo373152	['k__Bacteria', 'p__Firmicutes', 'c__Clostridia', 'o__Clostridiales', 'f__[Tissierellaceae]', 'g__Peptoniphilus', 's__']
denovo378486	['k__Bacteria', 'p__Proteobacteria', 'c__Alphaproteobacteria', 'o__Rhizobiales', 'f__Methylobacteriaceae', 'g__Methylobacterium', 's__organophilum']
denovo381268	['k__Bacteria', 'p__Proteobacteria', 'c__Gammaproteobacteria', 'o__Enterobacteriales', 'f__Enterobacteriaceae', 'g__', 's__']
denovo386261	['k__Bacteria', 'p__Proteobacteria', 'c__Betaproteobacteria', 'o__Burkholderiales', 'f__Comamonadaceae']
denovo387379	['k__Bacteria', 'p__Proteobacteria', 'c__Gammaproteobacteria', 'o__Pseudomonadales', 'f__Pseudomonadaceae', 'g__Pseudomonas', 's__']
denovo392070	['k__Bacteria', 'p__Proteobacteria', 'c__Gammaproteobacteria', 'o__Xanthomonadales', 'f__Xanthomonadaceae', 'g__', 's__']
denovo393440	['k__Bacteria', 'p__Bacteroidetes', 'c__[Saprospirae]', 'o__[Saprospirales]', 'f__Chitinophagaceae', 'g__', 's__']
denovo399131	['k__Bacteria', 'p__Proteobacteria', 'c__Gammaproteobacteria', 'o__Enterobacteriales', 'f__Enterobacteriaceae']
denovo405343	['k__Bacteria', 'p__Actinobacteria', 'c__Actinobacteria', 'o__Actinomycetales', 'f__', 'g__', 's__']
denovo409671	['k__Bacteria', 'p__Actinobacteria', 'c__Actinobacteria', 'o__Actinomycetales']
denovo412544	['k__Bacteria', 'p__Proteobacteria', 'c__Gammaproteobacteria', 'o__Pseudomonadales', 'f__Pseudomonadaceae', 'g__Pseudomonas', 's__']
denovo419116	['k__Bacteria', 'p__Proteobacteria', 'c__Gammaproteobacteria', 'o__Pseudomonadales', 'f__Pseudomonadaceae', 'g__Pseudomonas', 's__veronii']
denovo427518	['k__Bacteria', 'p__Proteobacteria', 'c__Gammaproteobacteria', 'o__Enterobacteriales', 'f__Enterobacteriaceae', 'g__', 's__']
denovo444825	['k__Bacteria', 'p__Proteobacteria', 'c__Gammaproteobacteria', 'o__Enterobacteriales', 'f__Enterobacteriaceae', 'g__', 's__']
denovo445656	['k__Bacteria', 'p__Bacteroidetes', 'c__[Saprospirae]', 'o__[Saprospirales]', 'f__Chitinophagaceae', 'g__Niabella', 's__']
denovo447515	['k__Bacteria', 'p__Actinobacteria', 'c__Actinobacteria', 'o__Actinomycetales', 'f__Streptomycetaceae', 'g__', 's__']
denovo458248	['k__Bacteria', 'p__Actinobacteria', 'c__Actinobacteria', 'o__Actinomycetales', 'f__Ruaniaceae']
denovo464115	['k__Bacteria', 'p__Bacteroidetes', 'c__[Saprospirae]', 'o__[Saprospirales]', 'f__Chitinophagaceae', 'g__Niabella', 's__']
denovo467033	['k__Bacteria', 'p__Actinobacteria', 'c__Actinobacteria', 'o__Actinomycetales']
denovo467898	['k__Bacteria', 'p__Proteobacteria', 'c__Gammaproteobacteria', 'o__Xanthomonadales', 'f__Xanthomonadaceae', 'g__Lysobacter', 's__brunescens']
denovo471174	['k__Bacteria', 'p__Bacteroidetes', 'c__Flavobacteriia', 'o__Flavobacteriales', 'f__Flavobacteriaceae', 'g__Flavobacterium', 's__succinicans']
denovo475378	['k__Bacteria', 'p__Proteobacteria', 'c__Alphaproteobacteria', 'o__Sphingomonadales', 'f__Sphingomonadaceae', 'g__Sphingomonas', 's__']
denovo488415	['k__Bacteria', 'p__Proteobacteria', 'c__Gammaproteobacteria', 'o__Pseudomonadales', 'f__Pseudomonadaceae', 'g__Pseudomonas', 's__']
denovo501466	['k__Bacteria', 'p__Proteobacteria', 'c__Gammaproteobacteria', 'o__Pseudomonadales', 'f__Pseudomonadaceae', 'g__Pseudomonas', 's__viridiflava']
denovo513147	['k__Bacteria', 'p__Proteobacteria', 'c__Gammaproteobacteria', 'o__Xanthomonadales', 'f__Xanthomonadaceae', 'g__Lysobacter', 's__brunescens']
denovo514039	['k__Bacteria', 'p__Actinobacteria', 'c__Actinobacteria', 'o__Actinomycetales', 'f__Micrococcaceae', 'g__Arthrobacter', 's__']
denovo515070	['k__Bacteria', 'p__Proteobacteria', 'c__Gammaproteobacteria', 'o__Pseudomonadales', 'f__Pseudomonadaceae', 'g__Pseudomonas', 's__']
denovo518088	['k__Bacteria', 'p__Proteobacteria', 'c__Betaproteobacteria', 'o__Burkholderiales', 'f__Oxalobacteraceae', 'g__', 's__']
denovo525741	['k__Bacteria', 'p__Bacteroidetes', 'c__Sphingobacteriia', 'o__Sphingobacteriales', 'f__Sphingobacteriaceae', 'g__Sphingobacterium', 's__mizutaii']
denovo531486	['k__Bacteria', 'p__Proteobacteria', 'c__Gammaproteobacteria', 'o__Pseudomonadales', 'f__Moraxellaceae', 'g__Acinetobacter', 's__rhizosphaerae']
denovo535598	['k__Bacteria', 'p__Proteobacteria', 'c__Alphaproteobacteria', 'o__Sphingomonadales', 'f__Sphingomonadaceae', 'g__Sphingomonas']
denovo537854	['k__Bacteria', 'p__Proteobacteria', 'c__Gammaproteobacteria', 'o__Pseudomonadales', 'f__Moraxellaceae', 'g__Acinetobacter', 's__']
denovo539438	['k__Bacteria', 'p__Actinobacteria', 'c__Actinobacteria', 'o__Actinomycetales']
denovo548644	['k__Bacteria', 'p__Proteobacteria', 'c__Gammaproteobacteria', 'o__Pseudomonadales', 'f__Pseudomonadaceae', 'g__Pseudomonas', 's__']
denovo551923	['k__Bacteria', 'p__Proteobacteria', 'c__Betaproteobacteria', 'o__Burkholderiales', 'f__Comamonadaceae', 'g__', 's__']
denovo554128	['k__Bacteria', 'p__Proteobacteria', 'c__Alphaproteobacteria', 'o__Sphingomonadales', 'f__Sphingomonadaceae', 'g__Sphingomonas', 's__']
denovo554365	['k__Bacteria', 'p__Proteobacteria', 'c__Gammaproteobacteria', 'o__Enterobacteriales', 'f__Enterobacteriaceae', 'g__', 's__']
denovo556283	['k__Bacteria', 'p__Actinobacteria', 'c__Actinobacteria', 'o__Actinomycetales', 'f__Micrococcaceae']
denovo561274	['k__Bacteria', 'p__Bacteroidetes', 'c__Sphingobacteriia', 'o__Sphingobacteriales', 'f__Sphingobacteriaceae', 'g__', 's__']
denovo563373	['k__Bacteria', 'p__Bacteroidetes', 'c__[Saprospirae]', 'o__[Saprospirales]', 'f__Chitinophagaceae', 'g__Niabella', 's__']
denovo568569	['k__Bacteria', 'p__Actinobacteria', 'c__Actinobacteria', 'o__Actinomycetales', 'f__Micrococcaceae', 'g__Kocuria']
denovo569408	['k__Bacteria', 'p__Proteobacteria', 'c__Gammaproteobacteria', 'o__Enterobacteriales', 'f__Enterobacteriaceae', 'g__', 's__']
denovo570845	['k__Bacteria', 'p__Bacteroidetes', 'c__Flavobacteriia', 'o__Flavobacteriales', 'f__[Weeksellaceae]', 'g__Chryseobacterium', 's__']
